# Supplementary material for: Integrative analysis reveals ncRNA-mediated molecular regulatory network driving secondary hair follicle regression in cashmere goats
Source: BMC Genomics. 2018 Mar 27;19:222. doi: 10.1186/s12864-018-4603-3 (PMC5870523; doi:10.1186/s12864-018-4603-3)
Supplement: Supplementary file 1 — Primers used in this study. (XLSX 10 kb) [file 12864_2018_4603_MOESM1_ESM.xlsx]

## Sheet: Sheet1
Primers	Sequence	Tm
Wnt11-F1	GCGTCTACACAACAGTGAAG	55.4
Wnt11-R1	TCATGCAGAAGTCAGGAGAG	55.4
Plin4-F3	CAGCTTGAGGATGCCTTCAG	57.4
Plin4-R3	CCATGCCATAGAGCTCACAG	57.4
Lama5-F1	CCCACTACGTCACTTTCTAC	55.4
Lama5-R1	GATGCAGCCACTGAAGTTAC	55.4
Lama2-F2	GACAGTGGAACAGGCAATAG	55.4
Lama2-R2	GATACAGGCTGTGCAAAGTC	55.4
Plin1-F9	TGGCCTTAGGTGGTGTCGAG	59.5
Plin1-R9	GCATGGCCCTGTTTCAGTGC	59.5
Msx2-F3	CGCTGGTCAAACCCTTTGAG	57.4
Msx2-R3	GGCTTCCGATTGGTCTTGTG	57.4
TGFBR2-F2	GCTCCAACATCCTGGTCAAG	57.4
TGFBR2-R2	AGGGCCATGGAGTAGACATC	57.4
Wnt4-F2	AGACCTGCGAGAAGCTCAAG	57.4
Wnt4-R2	CCACACCTGCTGAAGAGATG	57.4
HSP70.1-F2	CGGAGAAGTACAAGGCAGAG	57.4
HSP70.1-R2	GGTACAGTCTGCTGATGATG	55.4
lnc102188339-F2	GCGTTCCTGGATTCCAACAC	57.4
lnc102188339-R2	GCACAACAGCTGCACTTGTC	57.4
lnc102190274-F1	GAAGGAGGAGCAGAAGAAAC	55.4
lnc102190274-R1	CTAGCTATAGGTGGCAACAG	55.4
lnc102189880-F2	GGGCCTACATAGGTTGATGG	57.4
lnc102189880-R2	CCTCTGGACACTCAGGTTAC	57.4
lnc106502925-F1	GGAGGAGCTGAAGAAGTACC	57.4
lnc106502925-R1	CTAGAGGACTGCCTCACAAC	57.4
lnc102171315-F2	CTGCGACTCTGAAGAGTAAC	57.4
lnc102171315-R2	GCTCAGACTTCACTCACATC	57.4
ACTB-F	TCTGGCACCACACCTTCTAC	57.4
ACTB-R	TCTTCTCACGGTTGGCCTTG	57.4
