# Supplementary material for: Integrative analysis reveals ncRNA-mediated molecular regulatory network driving secondary hair follicle regression in cashmere goats
Source: BMC Genomics. 2018 Mar 27;19:222. doi: 10.1186/s12864-018-4603-3 (PMC5870523; doi:10.1186/s12864-018-4603-3)
Supplement: Supplementary file 4 — FPKM for total transcripts and novel transcripts information. (XLSX 5602 kb) [file 12864_2018_4603_MOESM4_ESM.xlsx]

## Sheet: Total transcripts
Transcript_id	Gene_id	Official_Symbol	Gene_type	A0315	A1327	A2095	CT0315	CT1327	CT2095
XM_005690178.2	102175320	LOC102175320	protein_coding	0	0	0	0	0.0317706	0.0294276
XM_018038520.1	108633409	ZNF165	protein_coding	1.35953	1.48951	1.78662	1.44571	1.8554	2.21934
XR_001919717.1	102178304	CENPV	protein_coding	1.75013e-28	4.55784e-73	6.31106e-26	0.521223	0.156948	8.19521e-36
XM_013974243.2	102174890	LOC102174890	protein_coding	0.412864	0.449763	0.535181	0.535043	0.556707	0.569846
XM_018055848.1	102189218	CIZ1	protein_coding	1.67191	3.10995	1.51167	4.63283	1.38601	3.7728
XM_018039398.1	106503526	KCNG2	protein_coding	1.13476	1.51679	2.07758	1.28115	0.779984	1.5987
XM_005694577.1	102178664	SMIM23	protein_coding	0	0	0	0	0	0
XM_018061103.1	102176815	MVK	protein_coding	0.80017	0.584721	0.348881	0.522398	0.479279	0.394012
XM_018051671.1	102173459	TGFBR3L	protein_coding	0.15403	0.119237	0.202359	0.0892863	0.0930121	0.344434
XM_018050040.1	102180038	FAM172A	protein_coding	4.94943	4.5844	4.68352	6.05	4.91186	5.03161
XM_018059664.1	102185385	CBL	protein_coding	0.612859	0.872247	0.428101	0.797088	0.659732	0.729429
XM_018065508.1	102172102	CENPK	protein_coding	5.383e-06	0.561726	0.252402	9.00084e-06	0.0606267	0.0972746
XM_018052972.1	102186691	TRDN	protein_coding	3.59136e-33	5.78982e-10	0.000263435	3.04138e-17	1.84006e-16	4.32344e-06
XM_018051752.1	106502257	LOC106502257	protein_coding	0.091887	0.114257	0.359394	0.213016	0.0634933	0.235018
XR_001919467.1	102178101	LOC102178101	misc_RNA	2.74771	3.43329	2.3747	2.80363	2.40822	2.97974
XM_018060880.1	102184138	CSRP1	protein_coding	0.313755	0.108362	0.134854	0.335367	0.283237	0.175139
XM_005693143.3	102172381	BCAS3	protein_coding	0.515041	1.30478	1.68745	0.860113	1.44777	0.247573
XM_018058625.1	102177814	PTK2	protein_coding	0.31415	0.439506	0.348972	0.0861713	0.357497	0.250978
XM_018051140.1	106502305	ZNF358	protein_coding	1.92426	2.72575	1.98654	2.15047	1.90021	2.78992
XM_018044954.1	108634752	LOC108634752	protein_coding	1.06126	0.247889	0.862642	1.2536	0.459402	0.962585
XM_005692309.3	102183173	DMKN	protein_coding	205.549	275.966	201.324	246.496	455.703	256.783
XM_018059266.1	102190054	HIPK3	protein_coding	22.4849	18.4441	26.6832	22.963	27.3115	21.8315
XM_018060516.1	102187514	MIB2	protein_coding	1.64513	1.43598	1.61414	0.932445	1.27086	1.74662
XM_005682609.3	102185555	IZUMO4	protein_coding	4.27938	4.44457	3.95818	3.52219	2.79273	2.64515
XM_018038280.1	102182921	VHL	protein_coding	9.63568	12.2195	11.5478	9.52907	11.3144	9.40247
XM_005681882.3	102187753	SPARCL1	protein_coding	16.8341	17.4682	18.592	16.0138	18.5064	19.9376
XM_018063735.1	102190459	ST6GALNAC2	protein_coding	25.5113	23.7748	21.3898	25.9749	30.9701	24.4492
XM_018061113.1	102180871	GIT2	protein_coding	1.05068	0.645004	0.718948	1.15895	1.28218	0.510904
XM_018041071.1	102178787	CLDN3	protein_coding	3.12923	2.89689	4.00812	2.36119	1.51665	3.03844
XM_018043485.1	108634241	INS	protein_coding	0	0	0	0	0	0
XM_005674851.3	102180889	LOC102180889	protein_coding	11.1719	21.5904	18.2942	16.5555	22.7941	26.5628
XM_018040663.1	102171477	TRAF7	protein_coding	18.4649	16.4401	18.658	18.5175	18.9169	18.1731
XM_018050874.1	102171509	UBXN6	protein_coding	8.4219	8.8645	8.91788	7.3186	0.00700429	5.58314
XM_018041790.1	102180010	PLPP5	protein_coding	9.97882	9.60594	9.02502	8.81221	11.0795	11.635
XM_018058706.1	102180237	OPLAH	protein_coding	0.131471	0.16281	0.082429	0.360915	0.204453	0.14121
XM_018062166.1	102179312	ACD	protein_coding	5.71228	5.43988	5.44927	4.67203	5.46745	5.42902
XM_018066082.1	102183184	NR2F2	protein_coding	0.947577	0.566084	0.544081	1.32313	0.885169	0.985867
XM_005690256.2	102181522	LOC102181522	protein_coding	0	0	0	0	0	0
XM_018060639.1	102184177	RASAL2	protein_coding	0.000826941	3.08528e-09	0.00787703	1.23805e-07	0.031458	1.78852e-11
XM_018051446.1	102168620	UBA52	protein_coding	1.43349	1.42205	1.20324	1.66186	1.2639	1.27491
XM_018046798.1	102169832	ZNF467	protein_coding	0.0970766	0.0818513	0.0734815	0.0813961	0.0445048	0.266316
XM_005688863.3	102190801	ANXA13	protein_coding	0.905301	0.986637	0.997061	0.871787	0.538842	0.670075
XM_018057695.1	102185013	POFUT1	protein_coding	1.11504	1.08329	1.12176	1.53373	1.06047	1.25432
XM_013969741.2	102185016	TRIM68	protein_coding	0.464819	0.406831	0.37464	0.168992	1.57805	0.2858
XM_005686572.3	102171435	MCFD2	protein_coding	21.7751	22.3339	25.946	21.7827	20.9794	23.1604
XM_005679544.3	102179545	PRSS2	protein_coding	0	0	0	0.0541308	0	0.0521693
XM_018066266.1	102181245	WDR20	protein_coding	0.123909	0.0427271	1.76413e-06	0.0757362	9.0532e-08	0.0470351
XM_018047666.1	102170945	PCBP2	protein_coding	1.44415	0.545544	0.506256	2.09052	0.328462	0.934014
XM_018063195.1	102189667	LOC102189667	protein_coding	0.0360797	0	0.0379346	0.0418269	0	0
XM_018058812.1	102190649	MFF	protein_coding	2.84857e-06	3.47233e-06	3.47419e-06	6.75597e-06	1.40738e-05	2.77235e-06
XM_018049324.1	102190595	LCORL	protein_coding	0.45825	0.249109	0.28575	0.565067	0.471605	0.555085
XM_013962458.2	102174779	HHLA2	protein_coding	0.159392	0.348288	0.273304	0.161627	0.265375	0.223139
XM_005688164.3	102171258	TMEM230	protein_coding	8.66265	5.44348	8.36534	9.83255	5.61475	8.96541
XM_018063076.1	102184937	LOC102184937	protein_coding	0.931003	0.283349	1.84338	1.08026	1.34173	0.985307
XM_018051430.1	102169274	KIAA1683	protein_coding	0.452054	0.519541	0.511791	0.670135	0.370042	0.579457
XM_018059565.1	102172084	LOC102172084	protein_coding	2.26836	0.474889	0.485397	0.777915	0.858927	0.00019781
XM_018058299.1	102190892	RGS22	protein_coding	0.699519	1.5992	0.678363	0.665801	0.614259	0.463988
XM_018057689.1	102183978	CCM2L	protein_coding	0.0440131	0.139489	0.0610269	0.112407	0.0776297	0.134289
XM_013972988.2	102191277	WDR93	protein_coding	0.647228	0.331647	0.340882	0.196755	0.155506	0.528394
XM_018041339.1	102188304	LOC102188304	protein_coding	0	0	0	0	0	0.0160796
XM_018060407.1	102178195	UTS2	protein_coding	0.0678112	0.0878019	0.136948	0	0.131185	0.0792129
XM_018056602.1	102187958	POMP	protein_coding	55.2107	67.6967	72.6583	53.4776	56.8491	53.2126
XM_005677175.2	102170101	NIT1	protein_coding	5.76479	6.19901	5.99456	5.33707	4.99427	4.87071
XM_018066978.1	102185791	ATG7	protein_coding	2.50858	2.6194	1.93497	3.2981	1.85438	3.92485
XM_018047170.1	102187738	THAP5	protein_coding	0.000131376	3.05308e-06	0.522989	0.447458	0.206675	5.77028e-06
XM_018038508.1	102179998	BTN3A3	protein_coding	0	0.0244521	0.0103426	0.0341147	0.0118726	0.0109838
XM_013966062.2	102176122	INVS	protein_coding	5.22136	5.44651	5.6582	5.1591	6.70863	8.21538
XM_018065794.1	102176364	LOC102176364	protein_coding	34.2142	37.701	47.2719	32.0227	33.2851	34.0423
XM_018044475.1	102168321	PDCD1	protein_coding	0.278682	0.159433	0.107793	0.086328	0.175557	4.95458e-06
XM_005698147.3	100861090	CISD1	protein_coding	22.5941	22.5818	27.7193	21.9128	19.0821	22.757
XM_018038489.1	108633383	TRH	protein_coding	0	0.0338421	0.0143322	0.0631146	0.016459	0.0152312
XM_018045415.1	108635144	LOC108635144	protein_coding	0	0	0	0	0	0
XM_018049511.1	102186672	LOC102186672	protein_coding	0.0162105	0	0.00566008	0.0125249	0.00315437	0.00291452
XM_018065906.1	108638469	NKX2-1	protein_coding	0	0	0.00966113	3.88311e-06	4.74712e-06	4.05939e-06
XM_013972440.2	102171461	PTGES3L	protein_coding	0.396541	0.273116	0.343667	0.486469	0.231203	0.358594
XM_005701067.3	102179084	CA5B	protein_coding	2.2546	2.21977	2.7941	2.66881	2.9426	1.84147
XM_018053350.1	102182304	LOC102182304	protein_coding	0.80089	0.0926565	0.368166	0.754543	0.483052	0.203627
XM_018045923.1	102173352	RHOC	protein_coding	1.57552	1.6814	1.80866	3.47237	4.31407	2.06237
XM_018049472.1	102175564	EXOC1	protein_coding	1.37712e-13	4.24272e-13	5.40066e-13	7.47428e-08	2.50156e-08	1.09227e-07
XM_018053517.1	102168262	LOC102168262	protein_coding	0	0	0.0483208	0.026685	0	0.0514389
XM_018044469.1	102180758	LOC102180758	protein_coding	0.603962	0.502734	1.03671	0.662887	0.532587	1.02745
XM_005682628.2	102190507	LOC102190507	protein_coding	0	0	0	0	0	0
XM_018043723.1	108634321	LOC108634321	protein_coding	0	0	0	0.0616391	0.1282	0.0593741
XM_018045862.1	102186173	ATXN7L2	protein_coding	0.249831	4.31212e-08	0.301711	0.280207	0.216457	0.517076
XM_018059446.1	102179935	LOC102179935	protein_coding	0.776749	0.43839	0.660672	0.84579	0.789989	1.15694
XM_005697744.2	102182750	2017-09-14	protein_coding	0	0	0.0235619	0.0129591	0.0135257	0.0375433
XM_018056557.1	102169022	TNFRSF19	protein_coding	6.90883	6.94667	6.00032	7.06593	13.2871	8.84389
XM_018054431.1	102172725	RHOV	protein_coding	27.0594	34.1393	30.6932	22.5743	23.3911	27.2652
XR_001919032.1	102178373	DNAJC5	protein_coding	0.757546	0.000306566	1.0056	0.37787	1.308	1.72109
XM_018038200.1	102190876	LOC102190876	protein_coding	0	0	0	0	0	0
XM_005683720.3	102187485	MAMDC2	protein_coding	0.798265	1.18261	0.650008	1.11119	2.16056	0.554851
XM_018050945.1	102179091	ADGRE1	protein_coding	0.225454	0.235827	0.257461	9.47665e-06	0.79946	0.0132017
XM_018053736.1	102187406	EPB41L4A	protein_coding	1.05577e-06	8.07928e-06	1.79891e-06	4.88456e-06	1.39306e-06	5.45079e-07
XM_005681790.3	102188127	NUP54	protein_coding	8.55746	8.94923	9.66431	8.86344	8.68155	9.07374
XM_013973192.2	102177199	KLHL28	protein_coding	0.763812	2.2071	1.70571	2.35045	2.19344	1.65138
XM_018055441.1	102184348	APLF	protein_coding	0.339071	0.000321972	0.47623	1.00775	0.000338982	0.000207788
XM_018045401.1	108635118	LOC108635118	protein_coding	0	0	0	0	0	0
XM_018064833.1	102174693	MBTD1	protein_coding	0.647248	1.12689	0.572424	0.81388	0.789323	0.996983
XM_018059959.1	102179033	LOC102179033	protein_coding	0	0	0	0.0351709	0.018337	0
XR_001296282.2	102188412	LOC102188412	lncRNA	0.83252	1.11647	1.13888	0.716392	0.471344	0.840029
XM_018056564.1	102168739	SPATA13	protein_coding	0.181198	0.142362	0.254856	0.0649298	0.21733	0.292307
XM_005690076.3	102168926	NAT10	protein_coding	8.01551	7.20982	8.54099	7.00677	7.95628	8.62809
XM_018055313.1	102189175	RAP1GAP	protein_coding	0.000188195	0.000238009	0.000435711	0.000229182	0.000228118	0.000510823
XM_018061204.1	102168847	CTSO	protein_coding	2.60745	3.23168	2.50444	2.15515	3.31481	1.70411
XM_005680826.3	102178049	BCL2L14	protein_coding	0.0776888	0.0605085	0.0614225	0.0562756	0.0705077	0.0543578
XM_005701394.3	102189663	TCFL5	protein_coding	2.28478	2.86343	1.8612	2.47428	2.18711	1.75621
XM_005699304.3	102190585	C28H10orf99	protein_coding	0.686343	0.9956	0.618235	0.841181	8.2411	0.306939
XM_018046278.1	102175990	NRROS	protein_coding	3.89097	2.3247	2.78506	2.22511	4.14263	1.24378
XM_018044244.1	102180833	FAM122B	protein_coding	2.57768	2.96783	1.58888	1.6476	2.23277	2.24619
XM_018051075.1	102190402	DNM2	protein_coding	0.335117	1.3304	0.177494	0.017379	3.1639	0.0472051
XM_013965041.2	102183680	LOC102183680	protein_coding	0	1.39397e-09	0	0	0	0
XM_005676186.2	102169916	CXCR4	protein_coding	19.2936	14.2704	18.3664	19.8077	15.4253	16.9636
XM_018039293.1	102174445	FRS3	protein_coding	0.120635	0.124067	0.195754	0.229113	0.184006	0.178411
XM_005693652.2	102178941	LOC102178941	protein_coding	1.04623	0.983824	0.585705	0.723791	0.407793	0.585065
XM_005698381.3	102172031	PDLIM1	protein_coding	32.1785	32.652	38.2118	31.1667	53.0658	35.16
XM_005687724.3	102178182	GPR18	protein_coding	1.36692	1.2549	0.922601	1.29172	1.14946	1.09705
XM_018041323.1	102186826	KCNIP2	protein_coding	1.44219e-06	6.51172e-07	1.43726e-08	1.30415e-05	4.04314e-05	3.80242e-05
XM_013968293.2	102184634	LOC102184634	protein_coding	1.45521e-05	0.18677	0.249868	2.2288e-05	1.78792e-05	0.166978
XM_005696321.3	102170922	MEA1	protein_coding	1.79126	1.15442	1.15295	2.76229	7.87563e-05	3.13458
XM_018039337.1	100861254	BCL2	protein_coding	3.23497	3.00582	2.54759	2.99968	3.59097	3.32632
XM_018065263.1	102171197	ZNF385B	protein_coding	0.0248913	0.028096	1.06079e-06	0.0896214	0.114217	0.0565451
XM_005693100.2	102185497	MKS1	protein_coding	2.82153	1.91988	2.1961	2.62017	2.0252	2.20234
XM_005699801.3	108633287	LOC108633287	protein_coding	0	0	0.0101607	0.0111708	0	0
XM_005699666.2	102180192	LOC102180192	protein_coding	0	0.0238474	0	0	0	0
XM_018041424.1	102173713	PLEKHA1	protein_coding	4.29249	5.07277	5.79776	5.8383	6.68472	5.26098
XM_018047886.1	102188290	RPAP3	protein_coding	0.385064	6.43381e-05	7.91611e-05	0.000225027	2.36432	0.0141644
XR_001296948.2	106503307	LOC106503307	lncRNA	2.60479	3.0417	2.98241	2.71822	4.02874	3.12233
XR_001918486.1	102182697	PXDN	protein_coding	1.14441	1.83198	1.39249	0.944353	1.84444	0.981183
XM_018046611.1	100860795	FOXP2	protein_coding	0.86024	1.1592	0.933124	1.02366	0.877967	1.02317
XM_018054945.1	102180321	MAP4K4	protein_coding	6.42775e-18	5.47209e-21	2.37651e-23	6.16381e-12	6.04267e-52	3.8858e-25
XM_018067174.1	102174609	MATN1	protein_coding	0.0226141	0.126685	0.047654	0.0524218	0.109424	0.075933
XM_018066268.1	102189905	CSPG4	protein_coding	18.4045	18.5531	14.8311	15.9466	17.8198	18.4697
XM_018040536.1	102169239	FAM234A	protein_coding	0.656762	9.72418e-05	8.78391e-05	0.000252748	0.000120219	0.000823516
XM_018065740.1	102181239	IRX1	protein_coding	0.89443	1.03352	0.596539	1.15517	0.565011	1.04125
XM_018067029.1	102174516	AZI2	protein_coding	0.25608	1.46006e-06	0.0978331	0.103156	0.192069	0.0922163
XM_005675123.3	102189710	CLDN1	protein_coding	200.727	215.283	239.894	233.515	138.848	240.84
XM_005685261.3	102176421	PRMT5	protein_coding	17.6107	15.8837	17.5326	16.9025	15.6453	18.4466
XM_018064215.1	102179590	LOC102179590	protein_coding	0.016917	0.0217392	0.0116942	3.10533e-78	0.107407	1.02225e-78
XM_018046605.1	102190184	GPA33	protein_coding	0.174413	0.0541693	0.260073	0.101087	0.175704	0.569127
XM_005690272.2	102189502	LOC102189502	protein_coding	0	0	0	0.0571682	0	0.0275424
XM_018046559.1	102181495	LOC102181495	protein_coding	0	3.8889e-05	3.35331e-05	0	3.12447e-05	3.44357e-05
XM_018043388.1	100861366	KAT5	protein_coding	0.0317908	3.43431	3.26436	2.59346	1.93182	4.27796
XM_018041297.1	102183482	MYOF	protein_coding	5.18427	5.80712	2.61101	4.14575	10.1635	3.31766
XM_018049166.1	102191222	TNIP3	protein_coding	0.229793	0.136931	0.147437	0.115796	0.0846249	0.145398
XM_005680550.3	102180921	GLT8D2	protein_coding	27.1931	16.6766	22.6872	15.6061	24.6091	9.91971
XM_005685242.3	102171157	NGDN	protein_coding	12.719	13.3714	12.903	13.7995	12.295	13.3099
XM_018055504.1	102179015	EIF2B4	protein_coding	4.73789	7.91648	6.68308	6.39184	4.6453	5.68625
XR_001917684.1	102171853	LOC102171853	lncRNA	0.724438	0.724149	0.511739	0.77897	0.605403	0.792659
XM_005688091.2	102173480	LOC102173480	protein_coding	0	0	0	0	0	0
XM_005696912.3	102174613	LOC102174613	protein_coding	0.0359717	0.022295	0	0.0417017	0.0217274	0
XM_018049027.1	102171763	LOC102171763	protein_coding	0.0486377	0	0	0	0	0.027172
XM_018056064.1	102188508	KCNT1	protein_coding	1.54574e-14	5.3288e-15	4.06602e-15	7.38729e-14	5.21962e-34	8.35643e-15
XR_001295722.1	102185157	LOC102185157	lncRNA	0.789665	1.43947	0.513872	1.37451	1.0663	1.429
XM_018063562.1	100860761	LPO	protein_coding	1.61282e-07	2.07574e-05	1.09091e-05	1.89625e-05	1.13326e-05	1.85069e-05
XM_018043013.1	100861368	PPP6R3	protein_coding	17.9382	19.4113	18.3052	18.6529	19.5936	19.751
XM_018050679.1	102176600	PPIC	protein_coding	13.147	16.0931	16.1728	9.3439	25.1962	8.34323
XM_013966560.2	102169388	LOC102169388	protein_coding	0	0	0.0241604	0.080055	0.0277738	0
XM_018052042.1	102175741	KANK1	protein_coding	5.49831	11.556	11.6352	7.10725	5.12151	8.48465
NM_001287236.1	102181974	NPPA	protein_coding	0	0	0	0	0	0
XM_018067102.1	102188809	SLMAP	protein_coding	2.44379e-29	7.95345e-07	0.115489	3.45918e-26	0.108568	0.125199
XM_005676200.3	102173893	ACMSD	protein_coding	0	0	0	0	0	0
XM_018058919.1	106502888	NLRP10	protein_coding	0	0.0318427	0.0541556	0	0	0.0288396
XM_005682449.3	102186297	COL5A3	protein_coding	3.93956	2.91513	3.30923	2.91945	3.38473	1.95234
XM_005690840.2	102182524	CCDC27	protein_coding	0	0	0	0	0	0
XM_018041083.1	102175918	KREMEN2	protein_coding	1.20473	1.26696	1.14111	1.28718	1.01371	1.09586
XM_005680835.2	102181757	MAGOHB	protein_coding	5.47752	6.34788	6.54048	5.61527	4.42565	5.50728
XM_005682287.3	102182024	TNPO2	protein_coding	7.39797	7.23611	6.5916	6.47119	5.68955	7.65904
XM_018053462.1	102174475	RPS6KA2	protein_coding	0.000147289	0.132866	5.65647e-05	0.108943	0.149469	0.119368
XM_005695833.3	102171663	FAM208A	protein_coding	1.40003	1.89141	1.45607	1.06206	0.779153	0.0964218
XM_018063830.1	102171369	MIF4GD	protein_coding	0.595685	0.287604	0.237895	0.699804	0.12936	0.242436
XM_018045755.1	102168227	GLMN	protein_coding	4.40168	5.93779	4.05015	4.22168	4.52923	3.38128
XM_018052467.1	102186309	C8H9orf3	protein_coding	10.6072	10.5145	9.81537	11.3816	8.04626	11.2943
XM_018047761.1	102189551	CSRNP2	protein_coding	1.05097	0.528003	0.561058	0.894729	0.693935	1.26607
XM_018049358.1	102186849	PCDH7	protein_coding	1.8382	2.48694	1.30556	2.25626	0.994352	2.16457
XR_001296411.2	102171258	TMEM230	protein_coding	0.907075	0.924668	1.00875	0.424857	1.5244	1.16953
XM_018056056.1	102180325	GBGT1	protein_coding	0.579706	0.141042	1.84435	0.673638	1.42205	0.850243
XM_005685503.3	102181125	CHP1	protein_coding	25.5157	23.0062	24.5018	28.5644	31.1566	33.516
XM_005689056.2	102178186	XKR9	protein_coding	0.0385075	0.0238474	0.0404718	0	0	0.0215271
XM_018042501.1	102172869	SLC29A3	protein_coding	5.91994	6.01065	6.35127	5.61984	6.54131	6.56976
XM_018040506.1	102191394	IQCE	protein_coding	4.21101e-05	0.0553407	0.069406	0.0498141	0.0616404	0.220815
XM_018050931.1	102189665	KHSRP	protein_coding	2.97675	1.00264	0.508028	2.08812	2.0152	3.06244
XM_005679110.2	102191302	SLC26A5	protein_coding	0	0	0	0	0	0
XM_005701710.3	102190873	CCHCR1	protein_coding	0.173112	0.221955	0.221759	0.596827	8.06593e-23	0.0871143
XM_018050546.1	102172705	ZNF496	protein_coding	0.409438	0.911893	0.683419	1.68143	0.721854	1.03261
XM_018063050.1	108638044	ZNF784	protein_coding	2.01622	1.94163	2.01884	1.45895	1.79226	1.96996
XM_018044213.1	102173167	RBM41	protein_coding	3.17631	2.91112	2.24325	3.70175	3.04242	2.97617
XM_005674879.1	102188532	LOC102188532	protein_coding	0	0	0	0	0	0
XM_005685176.3	102178731	PKM	protein_coding	144.058	179.416	129.2	123.544	245.761	113.138
XM_018062919.1	102179466	LOC102179466	protein_coding	2.75632	1.71786	2.07478	2.5892	1.88629	2.38235
XM_018047589.1	102181652	CSRP2	protein_coding	0.918811	1.53786	1.47117	1.51923	0.609266	0.7395
XM_018042196.1	102188740	VCL	protein_coding	42.9742	39.4644	38.6235	40.4399	48.8179	37.6573
XM_018063632.1	102173122	RPTOR	protein_coding	5.28187	4.46185	4.15157	4.75769	4.03117	5.44651
XM_018066757.1	102180088	P4HTM	protein_coding	4.6938	4.39148	4.75264	4.4002	3.88741	4.96796
XM_018061092.1	102183091	USP30	protein_coding	1.72984	2.33422	2.49282	1.57829	1.53106	1.89003
XM_018047408.1	102188108	PPP1R9A	protein_coding	0.0516984	7.4234e-23	1.96679e-11	1.06006e-05	9.59148e-05	4.60604e-06
XM_013963546.2	102178791	CLEC5A	protein_coding	0.402805	0.259908	0.101973	0.288828	0.68229	9.06926e-05
XM_013975664.1	102180459	NUDT13	protein_coding	0.484142	0.379721	0.187774	0.00195654	0.277732	0.395965
XM_005674949.3	102189797	UPK1B	protein_coding	2.72885	2.2252	4.74719	2.3566	4.97648	1.933
XM_005689157.3	102188239	EMC2	protein_coding	23.6368	28.7216	27.0555	17.8458	21.6414	19.346
XM_018053847.1	102184066	TDP1	protein_coding	1.79558e-07	2.04706e-06	2.36576e-06	1.79145e-05	8.36067e-17	2.22155e-07
XM_005688011.3	102188233	MTPAP	protein_coding	7.98735	7.95218	8.57087	8.04133	9.40678	8.63727
XM_018063615.1	108638191	NDUFAF8	protein_coding	25.757	27.6076	27.6032	21.0898	18.1164	17.6618
XM_018047965.1	102186747	CPSF6	protein_coding	15.3645	16.1661	16.7776	18.6395	13.6394	19.138
XM_018064037.1	102186514	TRPV1	protein_coding	6.77877e-06	8.61168e-06	7.08931e-06	0	0	7.29952e-06
XR_001919650.1	102189342	LOC102189342	lncRNA	1.06985	1.03911	1.02499	1.32508	1.37411	1.48143
XM_013975643.2	102168499	PPOX	protein_coding	1.57572	1.4945	0.255616	1.26025	0.873321	4.24812e-06
XM_018041624.1	102189457	GFRA1	protein_coding	0.635321	0.206558	0.427512	0.461761	4.61368e-05	0.511739
XM_005679994.3	102175094	MCRS1	protein_coding	3.50035	3.53285	3.13977	2.09335	5.02761	2.54648
XR_001919588.1	108638112	LOC108638112	lncRNA	0.0510307	4.58432	6.42574	0.0592198	6.18428	5.45433
XM_018041519.1	102172408	XPNPEP1	protein_coding	0.607887	0.594109	0.867226	0.750102	0.88751	0.681012
XM_018046244.1	102185413	ASH1L	protein_coding	2.16037	2.06102	1.76135	3.09294	1.71695	2.01323
XM_018057961.1	102184073	SLC35C2	protein_coding	1.27844	0.200647	0.348339	0.177069	0.46618	0.116619
XM_018062315.1	102178103	DPF1	protein_coding	5.56907e-17	2.08869e-32	1.17482e-37	0	1.34308e-11	1.1128e-34
XM_018038462.1	108633374	TMEM40	protein_coding	1.32149	1.88517	1.39582	0.203795	1.73763	0.993662
XM_018047987.1	102187840	TBC1D30	protein_coding	1.71758	2.29683	1.51312	1.37002	0.604207	0.838061
XR_001919030.1	102168465	UCKL1	protein_coding	0.039213	2.80756e-14	2.47597e-12	0.04126	0.0501506	1.48334e-13
XM_018061658.1	102169718	GPLD1	protein_coding	0.148151	5.4174e-16	0.188911	0.333404	5.5952e-19	0.368281
XR_001918587.1	102179201	PARP6	protein_coding	0.943591	0.931032	0.241737	0.915848	0.789463	1.03641
XM_018042145.1	100860799	GHITM	protein_coding	0.456428	0.739868	0.913363	0.428372	0.413209	0.400509
XM_005695119.3	102189523	SNX33	protein_coding	10.3513	8.23719	9.836	12.0654	8.89782	12.7128
XM_018063906.1	102169219	KCNJ16	protein_coding	1.02404e-21	3.05307e-20	1.42255e-06	3.37016e-20	6.96927e-07	3.19242e-20
XM_018047806.1	102170747	CERS5	protein_coding	0.430842	0.0578672	0.0482114	0.104287	0.105229	0.150743
XM_018062768.1	102190905	CD37	protein_coding	0.0853325	0.0889571	6.29774e-06	0.222399	0.0166127	2.02136e-06
XM_005681646.3	102181376	POLR2B	protein_coding	27.1185	30.8669	33.3007	30.3978	28.0582	29.7533
XM_018057942.1	102191815	ZNF335	protein_coding	0.000271963	0.000269393	4.7529e-05	0.000110776	0.00037425	9.2512e-05
XM_018055427.1	102179777	CEP68	protein_coding	7.91827	8.29253	7.27174	10.2989	6.38828	7.18554
XM_005679285.2	102173444	NPVF	protein_coding	0	0	0	0.0483824	0	0.0464893
XM_018063601.1	102182728	FSCN2	protein_coding	0.0002297	0.181005	0.135051	0.227591	0.0825782	0.143396
XM_018057430.1	102184258	PTPRA	protein_coding	1.90943e-07	0.0224739	0.00457927	0.00486826	0.0061535	0.0483648
XM_005679398.3	102185894	AASS	protein_coding	2.60934	2.03874	1.32526	3.16768	1.28552	1.95877
XM_018046464.1	106503432	TIPRL	protein_coding	10.4075	11.3384	10.7336	13.08	9.74654	12.9435
XM_018058246.1	102183888	PLEKHF2	protein_coding	21.6102	23.2834	24.1162	25.8948	26.818	25.8847
XM_018065860.1	108633256	BRF1	protein_coding	5.75892	5.28153	4.80499	4.98889	4.8143	5.70008
XM_005679304.3	102177954	STEAP1	protein_coding	8.28514	5.75131	7.31157	4.68227	8.80854	4.27243
XM_018041652.1	102190846	STAMBPL1	protein_coding	2.36906	2.24457	2.04138	1.44547	2.00005	2.17314
XM_018066610.1	102184849	ASPG	protein_coding	1.33073	1.04077	1.00432	1.12885	0.782667	0.381808
XM_018056949.1	102171722	IL15RA	protein_coding	1.15432	0.954959	0.275626	0.79853	1.34542	0.304443
XM_018046525.1	102183728	ATP13A3	protein_coding	2.37963	3.28254	2.65772	1.89975	0.760189	1.304
XM_018061835.1	102191360	BANP	protein_coding	3.00504	1.14269	3.74551	2.7862	5.04118e-10	5.90629
XM_013963596.2	102177498	TMEM176B	protein_coding	0.282295	1.95489e-07	1.91427e-06	0.132651	6.21307e-06	0.39027
XM_005682340.1	100861401	UBL5	protein_coding	15.2951	17.9933	29.0824	17.435	17.9645	26.9801
XM_018062301.1	102190345	LOC102190345	protein_coding	0.0144891	0.0180845	0.0840713	0.0251872	0.0526259	0.527339
XM_018056125.1	102172910	EGFL7	protein_coding	2.51967	2.041	1.57037	3.80925	2.72516	3.24575
XM_018055794.1	102188870	RALGPS1	protein_coding	5.9515e-28	2.26948e-14	6.90955e-16	2.04991e-15	1.89155e-08	1.60272e-17
XM_018052177.1	102185654	RNF38	protein_coding	0.498862	0.76678	0.701859	0.202333	0.945648	0.485393
XM_018060605.1	102171636	PRDM2	protein_coding	0.197596	1.25733	0.79739	0.642925	2.43679	1.43226
XM_005701738.2	102175286	LOC102175286	protein_coding	0	0.0417103	0	0	0	0
XM_018053437.1	102184151	LOC102184151	protein_coding	0.0115177	0.00717402	0.0121562	0.00665546	0.0279363	0.00643118
XM_018066340.1	102178492	EML1	protein_coding	0.0565938	1.12682e-05	0.00100084	0.0841863	1.75071e-05	0.0671646
XM_018065645.1	102180434	NEMP2	protein_coding	6.42703	7.45066	6.26356	6.94597	6.72864	7.23551
XM_005690018.3	102178925	SLC5A12	protein_coding	0	4.95875e-05	0	4.28404e-05	0	4.20494e-05
XM_018057059.1	102185098	PARD3	protein_coding	4.76292e-28	6.597e-40	3.35136e-29	5.37892e-22	9.51163e-25	2.85068e-72
XM_018045312.1	108635000	LOC108635000	protein_coding	0.0503184	0	0	0	0	0.0560283
XM_018048866.1	102174281	PACSIN2	protein_coding	0.426455	0.502609	0.309474	0.249944	0.340479	0.578044
XM_005690921.3	102185680	FAM20B	protein_coding	0.281773	0.117953	0.197345	0.239043	0.284882	0.387616
XM_018053033.1	102181592	LOC102181592	protein_coding	0	0	0.0698242	0	0	0.037122
XM_013965678.2	102180124	ABLIM3	protein_coding	3.02329e-12	3.64867e-13	1.85216e-12	4.03721e-11	1.12375e-13	2.46241e-11
XM_005679291.3	102174999	MPP6	protein_coding	2.04068e-06	6.09872e-07	8.45304e-09	0.0130097	1.32424e-11	0.423196
XM_018051544.1	106502252	OBSCN	protein_coding	6.98507e-28	2.65471e-12	5.72174e-13	4.20048e-07	6.72584e-13	4.03672e-10
XM_018045329.1	108635023	LOC108635023	protein_coding	0	0	0	0	0	0
XM_018048558.1	106502142	PTMS	protein_coding	61.8511	63.8625	56.5567	60.3634	59.0182	67.9671
XM_018041429.1	102170938	FGFR2	protein_coding	0.704294	0.295157	0.878521	1.07309	0.298934	0.576457
XM_018065816.1	100860904	AKT1	protein_coding	36.1581	41.7759	39.465	34.9387	34.5485	32.0016
XM_018047434.1	102178878	LOC102178878	protein_coding	1.57161e-05	0.0876548	6.11158e-06	0.154083	8.32449e-06	0.0654129
XM_005680372.3	102172971	PA2G4	protein_coding	5.42183	6.85003	7.15654	8.0091	5.63618	6.79385
XM_018053054.1	102179673	FYN	protein_coding	19.6109	17.2282	20.7657	18.2661	15.6557	14.2434
XM_005686868.3	102172635	BRE	protein_coding	15.4432	15.7879	14.6692	13.267	19.3181	12.5668
XM_018045127.1	102176601	FLNA	protein_coding	89.7103	77.0548	68.1196	71.6548	51.4039	82.5917
XM_018039950.1	102189086	TMEM219	protein_coding	5.8711	5.75076	5.8249	4.58144	4.08396	4.16902
XM_018065158.1	102171461	PTGES3L	protein_coding	1.35216e-05	0.0993519	1.09532e-08	0.0503097	1.75003e-05	1.76769e-06
XM_013969467.2	102180953	BACE1	protein_coding	5.24035	4.20384	3.32319	4.6719	4.93268	4.0149
XM_018054570.1	102176886	RBM23	protein_coding	1.51958	0.862177	1.74559	1.94774	1.01696	2.91525
XM_005681404.1	102187468	PDHA2	protein_coding	1.97793e-06	0	0	0.0577596	2.40201e-06	0.0185781
XM_018064320.1	102169328	TRAF4	protein_coding	21.9661	21.8126	21.267	21.124	18.7017	20.9459
XM_018065077.1	102177568	HNRNPA3	protein_coding	8.96708	13.521	9.30026	12.7802	11.7067	11.2579
XM_005683542.2	102176882	HMBOX1	protein_coding	2.49912	2.44996	1.61632	2.06965	2.83734	2.52879
XM_018040267.1	102178137	ILKAP	protein_coding	23.3335	22.5137	26.2384	22.5326	22.6007	25.0431
XM_018053481.1	106502495	AFDN	protein_coding	6.43203e-05	0.000124671	4.51988e-05	7.37536e-05	2.74333e-07	6.51459e-05
XM_005684210.3	102181953	ADAM28	protein_coding	0.0449098	0.0868054	0.125032	0.0425792	0.202793	0.0869062
XM_018055637.1	102187236	GREB1	protein_coding	2.31558e-24	2.22147e-14	0.0258248	0.135387	0.326962	0.139779
XM_005700187.3	102190591	MORF4L2	protein_coding	14.3247	17.7083	13.4207	10.9897	11.7615	3.25909
XM_018067243.1	102186348	CSRNP1	protein_coding	8.27214	22.6476	8.84376	7.592	9.32033	8.91669
XM_005695131.3	102169057	SCAMP2	protein_coding	5.62542	5.37051	5.34599	4.13358	4.3751	5.53874
XM_018047862.1	102186091	PFKM	protein_coding	2.28653e-05	1.19267e-05	8.57979e-06	2.17197e-05	4.98109e-05	2.46418e-05
XM_018047094.1	102191203	TAX1BP1	protein_coding	0.734724	1.59472	0.618407	0.604773	1.08731	0.383207
XM_005676708.3	102188546	DCDC2B	protein_coding	0.461801	0.335028	0.297206	0.208163	0.232692	0.373223
XR_001917207.1	102173992	LOC102173992	protein_coding	2.54733e-175	6.91126e-122	0.0147435	0.00785617	7.28072e-165	3.04991e-107
XM_018048573.1	102178400	GMPS	protein_coding	9.69454	10.9841	10.9845	9.9536	12.377	10.0629
XM_005687666.3	102182606	LMO7	protein_coding	3.09907e-06	1.93464e-05	4.62093e-06	4.99597e-06	1.11549e-05	4.52545e-06
XM_018066662.1	102178224	IP6K1	protein_coding	0.404356	0.077727	0.231565	0.339272	0.592179	0.0868932
XM_005691247.2	102190158	FREM3	protein_coding	0.0252458	0.0210671	0.0355613	0.0292535	0.0135969	0.00942953
XM_018058230.1	102171173	GEM	protein_coding	0.266282	0.234913	0.107756	0.231868	0.606727	0.152239
XM_018059265.1	102190054	HIPK3	protein_coding	3.26563	1.86428	8.41029	2.38747	1.23213	1.3173
XM_018042767.1	108633253	LOC108633253	protein_coding	0.0052065	0	0	0	0.00630617	0.00583216
XM_018057560.1	102183080	ARFGAP1	protein_coding	0.235713	0.246885	0.181228	0.217047	4.94293e-15	0.182011
XM_013962974.2	102169353	LOC102169353	protein_coding	4.16242	3.37347	4.37556	3.92739	5.32546	3.43656
NM_001285690.1	100750233	GNS	protein_coding	23.174	21.6879	22.2916	26.5699	30.2982	25.4298
XM_005693315.3	102178565	SERPINF2	protein_coding	1.00026	0.999218	1.2846	1.17344	1.34536	1.40085
XM_005698856.3	102173066	CLDN23	protein_coding	10.379	12.7997	8.43002	11.7248	17.341	10.209
XM_018046258.1	102184960	DAP3	protein_coding	0.000372321	0.00133357	0.000293508	1.85973	0.00166445	0.00179883
XM_018054836.1	102175132	LOC102175132	protein_coding	14.8099	15.0283	14.6617	13.2237	11.6211	13.1842
XM_018049088.1	102184692	MUCL1	protein_coding	10.9111	0.508753	4.83869	0.377114	0.836444	3.25871
XM_005679940.3	102184693	LOC102184693	protein_coding	88.411	94.6161	99.8495	57.2533	33.5176	54.7277
XM_018050114.1	102177334	CYFIP2	protein_coding	6.91657	4.298	7.00013	5.88468	1.86791	4.82341
XM_005681439.3	102170956	FAM13A	protein_coding	2.49181	1.90207	2.60753	2.96182	3.45352	2.79732
XR_310296.3	102168830	DRD1	protein_coding	0.187014	0.0258834	0.109943	0.123838	0.0384022	0.0267523
XM_018064356.1	102171273	SSH2	protein_coding	0.702862	1.16205	1.26547	1.04119	0.9552	0.753744
XM_005695137.3	102170823	LOC102170823	protein_coding	0.347986	0.793626	0.471244	1.54404	1.4936	0.643228
XM_018050032.1	102180850	MCTP1	protein_coding	0.0111275	3.145e-05	0.000141509	0.00238628	6.47696e-05	0.166772
XM_018047227.1	102174901	HBP1	protein_coding	0.745669	0.310857	1.04908	1.47171	1.25386	2.54037
XM_018049019.1	102172125	LOC102172125	protein_coding	0	0	0	0	0	0
XM_018055174.1	102178546	MTA3	protein_coding	2.17606	2.01415	1.96484	1.95106	1.96455	1.73096
XM_018063695.1	102188799	TMC6	protein_coding	4.11412e-16	1.97444e-18	8.06002e-25	2.0359e-10	3.00006e-40	2.28942e-14
XM_018052397.1	102173566	IL11RA	protein_coding	7.23637	4.86566	5.03694	5.24325	4.79547	4.87704
XM_018062295.1	102171016	R3HDM1	protein_coding	0.601521	0.286754	0.332933	0.615348	0.560335	1.12876
XM_018057047.1	102184164	CUL2	protein_coding	0.000356211	0.432725	0.62302	1.30929	0.00094892	0.000262771
XM_013972176.2	102168762	AOC2	protein_coding	0.188214	0.387849	0.240284	0.132914	0.112105	0.401215
XM_018043023.1	102185540	PHRF1	protein_coding	1.20663	0.549163	1.24051	1.07287	0.671553	1.41119
XR_001296792.2	102186533	LOC102186533	protein_coding	0.222982	0.555998	0.0666915	0.350881	0.53429	0.261862
XM_018038557.1	102183648	PHF1	protein_coding	5.9423	5.96862	6.24093	7.34835	5.73877	7.87162
XM_018060131.1	102186326	CD55	protein_coding	0.10236	0.374805	3.85909e-11	3.27214e-19	0.221931	0.0010753
XM_018064648.1	102179699	GAS7	protein_coding	9.75696	9.46132	9.24706	10.2574	17.3574	9.56513
XM_018057146.1	102180865	FAM171A1	protein_coding	5.0375	3.76365	3.40973	4.4551	5.6788	3.529
XR_001917217.1	102185418	NPRL3	protein_coding	1.52893e-07	6.04021e-69	5.38083e-56	1.86944e-10	0.045814	0.101333
XM_005687650.3	102178637	MZT1	protein_coding	5.88358	7.40416	7.09005	6.2868	5.82323	7.17584
XR_001919797.1	102172667	SRD5A1	protein_coding	0.614614	0.192198	0.489812	0.323157	0.515152	1.14775
XM_018048563.1	102171769	ZNF384	protein_coding	0.308169	0.666492	0.116332	0.358785	0.741593	0.37975
XM_018063836.1	102172480	NT5C	protein_coding	6.93891	4.37583	6.99347	5.76973	4.60514	5.58746
XM_018062655.1	102176256	STRN4	protein_coding	12.6115	11.3494	9.041	10.2243	10.7707	11.6635
XM_018042928.1	102173920	SF3B2	protein_coding	0.000779431	0.000509898	0.00056865	0.00140788	0.634447	0.000349253
XM_005692355.3	102191363	LOC102191363	protein_coding	1.88742	2.07537	2.30856	2.6208	1.16805	2.41302
XM_018047868.1	100860743	COL2A1	protein_coding	0.0110112	0.0229586	0.00775308	0.123342	0.0355762	0.10692
XM_018051938.1	102188942	PSIP1	protein_coding	11.0291	11.5332	12.5054	12.7429	8.216	11.1238
XM_018044991.1	102185581	ATP4B	protein_coding	1.82128e-05	2.41043e-05	7.63762e-09	0.215048	2.13413e-05	2.14541e-05
XM_018063028.1	108633258	LOC108633258	protein_coding	0.225804	0.103749	0.157725	0.162207	0.217124	0.11157
XM_018045300.1	108634984	LOC108634984	protein_coding	0.0964617	0.199531	0.152225	0.223641	0.155432	0.233777
XM_018050149.1	102174299	NDST1	protein_coding	8.747	6.27161	5.44501	7.42436	8.73263	6.23757
XM_005696599.3	102184569	APOM	protein_coding	0.592069	1.70693	1.59933	1.15803	1.21446	0.946523
XM_018064836.1	102182350	GPR155	protein_coding	6.82703	11.6783	11.5617	10.342	5.37715	9.67707
XM_018063075.1	102180251	RPL28	protein_coding	494.691	542.63	495.587	471.635	452.692	438.385
XM_018039574.1	102179155	TSHZ1	protein_coding	6.78037	6.22216	5.84468	6.57437	6.51211	7.15699
XM_018058353.1	102186413	EBAG9	protein_coding	0.484465	0.515818	0.761117	0.431046	0.44955	0.408915
XM_018066645.1	102183646	USP19	protein_coding	9.88092	9.7604	7.94711	9.05237	9.24948	6.44054
XM_018055865.1	102189492	DNM1	protein_coding	0.476166	0.219231	0.41942	0.216513	0.115593	0.587015
XM_018055830.1	102169879	ST6GALNAC6	protein_coding	0.16595	7.48504e-06	0.103309	0.306851	0.00241217	0.0914457
XM_013976465.2	102178155	FTSJ1	protein_coding	5.32453	4.9016	4.73875	3.9008	3.90974	5.06719
XM_018066984.1	108638624	VGLL4	protein_coding	6.1622	6.42202	5.50141	7.89088	7.16048	6.59776
XM_013972148.2	102191171	MPDU1	protein_coding	0.447797	0.0885701	0.229066	0.359017	3.10484e-06	2.8018e-06
XM_018057057.1	102185098	PARD3	protein_coding	2.00955e-34	5.66826e-39	3.09628e-35	3.42434e-32	5.0081e-30	4.16456e-102
XM_018043217.1	102185343	KIRREL3	protein_coding	0.456065	0.590003	0.600529	0.361377	1.60711e-05	0.344635
XM_005675993.3	102170186	PHOSPHO2	protein_coding	0.465148	0.915258	0.645617	0.820353	0.598993	0.458279
XM_018052307.1	102180041	SORBS3	protein_coding	6.73352	7.60008	5.30095	6.91357	5.92508	5.98845
XM_018061996.1	106503096	IRX5	protein_coding	8.01772	7.14274	7.27241	7.12263	8.34638	10.5501
XM_018056264.1	102182048	LOC102182048	protein_coding	18.938	15.8554	20.5031	18.1897	23.0702	24.7595
XM_018057178.1	102184916	ARHGAP12	protein_coding	4.96517	2.78149	3.45909	4.69455	2.41454	1.84258
XR_001919432.1	108637958	LOC108637958	lncRNA	0.495831	0.519709	0.260577	0.972792	0.506715	0.938199
XM_018058478.1	102188956	CHD7	protein_coding	7.26505	5.83633	7.48285	6.61111	6.54529	8.20615
XM_018056718.1	102187603	TRIM13	protein_coding	4.7356	4.57421	4.55286	4.90991	7.24489	4.93592
XM_013963948.2	102187377	RBMS2	protein_coding	0.615267	0.908471	0.584638	0.817154	1.33302	1.0377
XM_018044600.1	102191778	MTM1	protein_coding	0.69989	0.323499	0.724873	0.403701	0.411311	0.511867
XM_018058759.1	102174134	ARHGAP39	protein_coding	5.00999	3.75837	3.41872	4.04454	3.48704	4.37906
XM_018045020.1	108634789	LOC108634789	protein_coding	0	0	0	0	0	0
XM_018043933.1	102179553	ZNF182	protein_coding	5.83425e-07	4.09831e-07	2.46696e-06	2.03769e-07	1.82769e-06	2.21147e-06
XM_005698791.3	102175828	ERI1	protein_coding	16.5596	18.092	21.8948	17.3614	11.1677	19.8974
XM_005681064.3	102179362	POLR2F	protein_coding	82.6908	77.4116	91.1932	77.2405	62.1585	66.0617
XM_018051471.1	102189023	ARMC6	protein_coding	0.574808	0.386765	0.463922	0.513802	2.08292e-06	0.626038
NM_001285705.1	100860853	ARG1	protein_coding	1.06557e-77	1.91319e-13	3.74976e-23	1.09333e-71	0.191995	0.000341757
XM_018055415.1	102176134	EHBP1	protein_coding	5.74864	5.63499	5.04534	7.41071	6.10578	7.3672
XM_018060462.1	102182815	WRAP73	protein_coding	0.382889	0.000148624	1.60761e-05	0.253159	3.41525e-06	0.00520104
XM_018054806.1	108637127	CAPZB	protein_coding	44.4542	41.0528	42.7914	37.6205	40.7496	37.6921
XM_018051285.1	102173421	UBA5	protein_coding	0.000466779	0.154183	0.00230936	0.00143938	0.00886036	0.000895542
XM_018047262.1	102176266	SYNJ1	protein_coding	6.79539e-17	1.20005e-21	8.31175e-18	3.0276e-24	9.47536e-22	6.87676e-19
XM_018061913.1	102169409	CDK10	protein_coding	0.501806	0.639091	0.467365	0.339445	0.244773	0.316493
XM_005701849.3	102176522	LOC102176522	protein_coding	63.7342	59.6268	91.7497	60.0482	23.8648	66.6564
XM_018038850.1	102183555	ATAT1	protein_coding	5.97704e-07	1.10072e-06	3.15692e-07	0.180629	0.448567	0.019948
XM_018060779.1	108637793	G0S2	protein_coding	3.70874	4.42919	4.69395	5.8692	0.653195	3.87106
XM_005677406.2	102191194	DPM3	protein_coding	87.8638	84.2485	100.586	78.6123	78.8938	77.797
XM_018042829.1	102169162	DLG2	protein_coding	6.87184e-72	3.41766e-54	1.12301e-49	1.12421e-09	7.73958e-12	9.27267e-17
XM_018053735.1	102185569	NREP	protein_coding	5.03545e-05	0.287096	9.51781e-05	0.000163949	0.829927	0.935314
XM_018052682.1	102179198	TNC	protein_coding	6.25042	8.03154	5.53367	1.93161	17.0356	4.3234
XM_005693936.3	102185308	CCDC43	protein_coding	11.6694	10.4034	13.6085	11.9872	9.13345	11.2188
XM_018052317.1	102180593	C8H8orf58	protein_coding	5.23765	5.36773	4.78101	4.43792	6.84004	5.39039
XM_018060458.1	102182715	C16H1orf174	protein_coding	14.715	14.2563	17.0592	14.4056	14.8544	15.8976
XM_005677587.3	102190750	TDRKH	protein_coding	0.481321	0.163617	2.20348e-05	0.00147475	6.8663e-05	0.205127
XM_018056212.1	102173549	NSMF	protein_coding	0.544811	0.395798	0.739656	1.69371e-08	0.948181	0.155692
XM_018059893.1	102173952	BIRC3	protein_coding	1.06137	0.866761	1.17717	1.42252	1.11291	0.125886
NM_001285626.1	100860769	GLYCAM1	protein_coding	0	0	0	0	0	0
XM_018042363.1	102185715	CAMK2G	protein_coding	4.51933e-11	7.6427e-12	1.35364e-31	8.01779e-20	1.74698e-19	4.40585e-12
XM_018063514.1	102180342	LOC102180342	protein_coding	1.50759	1.89055	2.56174	0.00185078	0.00322393	2.39903
XM_018044056.1	102176871	LOC102176871	protein_coding	0.219815	0.219736	0.203025	0.337519	0.173047	0.400108
XM_005697416.2	102188727	THOC6	protein_coding	1.66065	1.47595	1.74575	0.823716	1.74654	0.703556
XM_018056244.1	102182004	EXTL1	protein_coding	1.04174e-49	1.35848e-97	1.41749e-23	7.29685e-21	3.04803e-254	1.27196e-42
XM_018051624.1	102170134	GFPT2	protein_coding	8.50062	9.96246	4.53771	7.07648	20.1809	4.4343
XM_018051940.1	102188942	PSIP1	protein_coding	1.62455	1.51676	1.21693	2.00942	1.12414	1.30724
XM_018039445.1	102170194	NEDD4L	protein_coding	2.21546	2.11034	1.76349	2.50357	2.15989	1.90818
XM_018044154.1	102182572	ARMCX5	protein_coding	1.73404	1.48099	1.27743	2.0672	1.28603	1.44598
XM_018064400.1	102176555	WDR81	protein_coding	0.0351181	0.047531	7.26893e-06	4.60854e-06	0.040761	0.0968361
XM_005701397.3	102190504	BHLHE23	protein_coding	2.07699	3.40185	2.24579	2.46835	1.09713	1.55688
XR_001296063.2	102170148	PLN	protein_coding	1.55548	1.61909	0.795676	1.1663	1.63459	0.842969
XM_018039544.1	102180002	CNDP1	protein_coding	2.51813e-06	0.227251	1.4519e-05	1.7217e-19	6.43842e-23	3.61678e-05
XM_018054838.1	102175860	ADRA2B	protein_coding	0.342292	0.215018	2.24434e-05	0.0675874	0.113806	0.104878
XM_018064123.1	102186335	MTMR4	protein_coding	0.153265	0.176382	6.27355e-05	0.14128	0.000210153	4.76223e-05
XM_013966480.2	102172719	MAP3K7	protein_coding	2.26559	6.04827	2.73437	2.8828	2.90446	2.83771
XM_013967508.2	102189524	CCDC115	protein_coding	1.42881	2.47893	2.38163	1.64094	2.58666	2.24438
XM_018042373.1	102185715	CAMK2G	protein_coding	3.94072	2.07055	3.1194	4.257	2.97408	3.83068
XM_005680026.3	102185151	ASB8	protein_coding	4.66672	4.05411	4.60763	5.9588	4.6516	6.16273
XM_018053520.1	102176045	IPCEF1	protein_coding	1.26416	1.38868	1.26628	0.810861	1.63617	0.694424
XM_005687977.3	102180136	RSU1	protein_coding	25.2479	24.8525	22.6591	23.4243	23.2029	20.5923
XM_018049972.1	102175290	MEF2C	protein_coding	4.28452e-05	0.187391	0.000104183	0.00017329	0.000197749	0.165317
XM_018059419.1	106503302	ZNF142	protein_coding	3.45095	2.37667	1.93567	3.38433	4.4129	4.47615
XM_018059185.1	102191158	PHF21A	protein_coding	1.45971	1.23327	2.20279	1.77931	1.46741	2.03477
XM_018055051.1	102187495	DYSF	protein_coding	3.03657e-13	2.77983e-13	4.12894e-37	2.38621e-15	2.40117e-07	5.85906e-16
XM_013968356.2	102189413	MBNL2	protein_coding	1.09409e-08	3.642e-07	9.10194e-09	1.56066e-08	8.62699e-14	1.31609e-05
XM_005695357.3	102173613	SERPINA4	protein_coding	0	0	0	0.0202642	0	0
XM_018038614.1	102182082	CSNK2B	protein_coding	15.6843	13.602	11.9534	14.904	21.3344	14.723
XM_018061156.1	102177271	PTPN11	protein_coding	4.30049	3.88418	3.31667	4.28198	3.89975	2.57988
XM_018058440.1	102173764	CSPP1	protein_coding	0.496765	0.384842	0.391165	0.433043	0.263653	0.139034
XM_018047273.1	102186553	PHTF2	protein_coding	0.00545929	1.17341	2.2508	2.83233	1.15603	1.45866
XM_018063526.1	102181985	LOC102181985	protein_coding	0.607598	0.310941	0.140015	7.58388e-05	0.347751	0.780936
XM_018047578.1	102181188	BBS10	protein_coding	1.57532e-05	0.0951844	0.119935	0.330468	5.80475e-05	0.19755
XM_005700537.3	102188121	TMLHE	protein_coding	0.129027	2.72405e-11	2.37605e-07	2.82842e-08	0.0765757	0.0432419
XM_018058743.1	102176902	SLC39A4	protein_coding	0.0336114	0.0209604	0.00886162	0.0292154	0.0101709	0.00940861
XM_018050626.1	102177886	ZNF346	protein_coding	1.44023	1.08007	0.97188	0.929164	0.880882	0.626813
XM_018051936.1	102186591	BNC2	protein_coding	2.29995	2.42303	1.29759	3.06457	1.1942	2.41113
XM_018045272.1	108634955	LOC108634955	protein_coding	2.33105	2.42232	4.09273	2.49045	3.47456	4.50561
XM_018042875.1	102182015	ANKRD13D	protein_coding	6.31471	5.84348	7.44044	6.19259	6.18735	6.9598
XM_018046289.1	100861188	BGLAP	protein_coding	0.80078	0.765579	0.721382	0.807091	0.870369	0.753365
XM_005689757.2	102174408	LOC102174408	protein_coding	0	0	0.0266612	0.0589428	0.0306565	0.0851815
XM_018038666.1	102182839	TMEM217	protein_coding	0.0391345	0.0484617	0.0822535	0.158797	0.0236301	0.0437535
XM_013968635.2	102171992	GNRH2	protein_coding	0.253001	0.14461	0.163624	0.0676881	0.141018	0.21759
XM_018064212.1	102179590	LOC102179590	protein_coding	0.000500029	0.0545656	0	0.000681366	1.61723e-06	0.000597713
XM_018039658.1	102188180	NFATC1	protein_coding	0.69119	0.752937	0.278602	0.600044	0.818694	1.09974
XM_005674807.3	102168387	ARL13B	protein_coding	2.76974	3.43423	3.28777	3.6468	2.64323	2.91538
XM_018051038.1	102188492	TYK2	protein_coding	0.441272	2.86423e-07	0.345299	0.380724	0.627355	1.43801e-06
NM_001314348.1	102188539	ITGB6	protein_coding	4.90314	3.58024	3.61332	3.7254	4.2948	3.97667
XM_018065989.1	102190996	MAN2C1	protein_coding	6.2898	5.59717	4.59373	4.9339	3.82281	3.34709
NM_001285638.1	100861293	IL12A	protein_coding	0	0	0	0.0945739	0	0
XM_018063730.1	102184669	SLC4A10	protein_coding	2.37902e-12	1.63238e-20	8.28304e-24	3.36143e-14	5.72923e-19	2.17994e-37
XM_013972726.2	102168578	ERBIN	protein_coding	1.67636	2.9651	3.457	2.68421	3.20832	2.90905
XM_018063140.1	102177938	PRPF40A	protein_coding	3.8004	4.5128	2.98199	3.83002	4.04976	7.42273e-05
XM_005699792.3	100861114	POLR2G	protein_coding	44.4332	40.6191	45.4027	40.5914	26.4422	35.8041
XM_005684957.3	102185364	AGPAT4	protein_coding	0.0700273	6.5647e-06	3.53149e-06	6.5986e-07	0.0758096	0.0387247
XM_013977168.2	102176522	LOC102176522	protein_coding	3.58439	3.05582	4.83827	3.27055	1.11011	3.0678
XM_018059354.1	102170744	STK36	protein_coding	0.0151904	2.17082e-05	6.2316e-06	6.42634e-05	0.149201	0.0267404
XR_001918631.1	108636916	LOC108636916	lncRNA	8.55507e-05	9.21197e-05	0.000597045	0.452255	0.408166	0.648358
XM_005685589.1	102188598	LOC102188598	protein_coding	0.0258907	0	0	0.0300221	0	0.0289222
XM_018053964.1	102169015	RPS6KL1	protein_coding	0.0956713	3.83816e-10	0.278764	5.27613e-06	0.58078	0.115896
XM_005674817.2	102172099	LOC102172099	protein_coding	0	0	0	0	0	0
XM_018040878.1	102178033	CLDN15	protein_coding	3.68412e-17	3.63077e-05	0.0699885	0.280331	2.48787e-15	8.27226e-21
XM_005687981.3	102181218	MRC1	protein_coding	15.4115	14.3129	12.4651	9.74373	25.8049	5.07542
XM_018050610.1	102186301	GRK6	protein_coding	1.2397	0.988756	0.97047	1.3155	0.808683	1.90393
NM_001285642.1	100860786	CFLAR	protein_coding	2.01443	2.76661	1.48065	1.65841	4.64108	3.37545
XM_005693228.3	102178852	C19H17orf75	protein_coding	4.98336	5.30597	5.26604	5.10567	4.98299	4.08484
XM_018040132.1	102181256	ZNF174	protein_coding	2.13771	1.50017	1.30273	1.5033	1.04169	1.82809
XM_018057625.1	102191534	LOC102191534	protein_coding	6.58e-77	0.0567024	0.0918466	1.76268e-161	3.53715e-162	0.0761123
XM_018047199.1	102178696	STARD3NL	protein_coding	5.23326e-06	6.11364e-06	0.0412918	9.58378e-06	0.0694439	8.69736e-06
XM_005675810.3	102187172	NIPA2	protein_coding	6.24963	7.9208	7.04182	7.46034	7.68048	6.67431
XR_001919367.1	102178097	PXN	protein_coding	2.618e-05	7.65961e-10	0.139576	0.414614	0.377497	1.02392e-07
XM_018061370.1	102177458	CCDC92	protein_coding	1.71183	1.7022	2.1402	2.11961	1.25743	2.62178
XM_005682220.2	102182580	LOC102182580	protein_coding	0	0	0	0.023933	0.0249235	0
XM_018041591.1	102191104	BLNK	protein_coding	3.1653	3.54398	2.88508	3.53476	9.09739	3.2288
XM_005680836.3	102182017	LOC102182017	protein_coding	0.0140803	0	0	0.0163212	0	0.0315073
XM_018053266.1	102174395	NHSL1	protein_coding	0.589795	0.254483	0.430783	0.661857	0.560305	0.497835
XM_005697563.3	102183653	THUMPD1	protein_coding	1.84152	6.35588	8.84124	2.06692	6.0618	9.32259
XM_018049544.1	102173453	RUFY3	protein_coding	1.12741	0.859493	0.579292	1.40434	1.29603	1.00551
XM_018051985.1	102174567	PTPRD	protein_coding	2.28073e-20	3.19077e-20	6.80111e-25	1.64692e-32	1.3635e-30	1.19994e-08
XM_018040089.1	108633874	LOC108633874	protein_coding	0	0	0	0	0	0
XM_005697599.3	102169243	IGSF6	protein_coding	1.21192	1.41487	0.987964	0.796914	1.40445	1.21259
XM_005680780.3	102187656	ABCC9	protein_coding	4.05643e-06	4.18204e-08	3.06326e-06	3.84992e-06	8.90728e-06	3.43313e-06
XM_013967306.2	102190699	ISCA2	protein_coding	1.05708	1.51712	1.63247	1.76992	1.26715	1.17845
XM_013970572.2	102171537	ZNF891	protein_coding	0.492287	0.350481	0.34946	0.850024	0.449791	0.641063
XM_018062451.1	102191074	AXL	protein_coding	13.172	13.2767	8.55444	10.6184	12.5551	10.0543
XM_018040108.1	102170376	NTHL1	protein_coding	0.158491	0.115989	0.25538	0.032864	0.168993	0.105493
XM_018051790.1	102168724	CBR4	protein_coding	7.93371	7.23298	9.79123	10.2542	8.74981	13.8137
XM_018053126.1	102184433	GRIK2	protein_coding	7.52248e-06	0.04623	1.50865e-05	1.04985e-06	0.0688688	0.00874459
XM_013963719.2	102170299	CEP290	protein_coding	0.124314	0.109255	0.0546242	0.156528	0.158376	0.2573
XM_013970423.2	102168754	RGS8	protein_coding	4.75169e-05	1.57772e-05	2.81205e-05	1.05969e-05	0.110497	2.22548e-05
XM_005687682.3	102186699	EDNRB	protein_coding	16.9303	17.2404	14.1932	12.1309	2.83555	10.515
XM_005688848.3	102186780	NSMCE2	protein_coding	1.15657	1.10173	1.02799	0.885409	0.921553	0.733785
XM_018042815.1	102177870	LOC102177870	protein_coding	0	0	0.0276273	0.0610982	0	0
XM_018055953.1	102172454	NTMT1	protein_coding	0.414939	0.571386	0.200333	5.98941e-05	0.402168	3.00949e-05
XM_018064991.1	102177660	FBXO47	protein_coding	0.0580212	0.00173349	5.70966e-05	0.168311	0.237108	0.0838022
XM_018043417.1	102170586	DAGLA	protein_coding	0.0669673	0.0594504	0.0795997	0.130981	0.04651	0.102696
XM_018055039.1	102185281	EGR4	protein_coding	0.00699747	0.0302968	0.00735934	0.01823	0.00837868	0.0175977
XM_005690881.2	102174958	C16H1orf158	protein_coding	1.41668e-08	7.32642e-08	0	1.1661e-08	0.0824043	2.21572e-08
XM_018050932.1	102189665	KHSRP	protein_coding	7.01371e-05	6.24498e-05	3.06194e-05	3.39882e-05	0.000113018	0.196819
XM_013969812.2	102175878	EMSY	protein_coding	1.29704e-09	0.0950485	0.0631225	1.79195e-07	1.97959e-05	3.19015e-07
XM_018060051.1	102170623	CDK18	protein_coding	0.165225	0.158316	0.10713	0.139938	0.207853	0.206419
XM_018060022.1	102181063	NFASC	protein_coding	4.99009e-27	9.54804e-26	1.05372e-31	2.55224e-35	1.91598e-14	4.14494e-25
XM_018053107.1	108636727	CD24	protein_coding	66.6433	73.8385	80.1905	67.972	40.2188	75.9277
XM_018064660.1	102181716	LOC102181716	protein_coding	0.00116742	0.00148065	0.00125504	0.00135822	0.00165282	0.00136647
XM_013973951.2	100860912	AGPAT1	protein_coding	0.577678	0.741005	0.564859	1.09691	0.632661	0.866565
XM_018054437.1	102179677	PPP1R14D	protein_coding	1.17949	1.52381	0.133639	1.01577	1.41891	1.29383
XM_018048101.1	102174814	RAB5B	protein_coding	0.253456	0.321552	1.65412e-14	0.686516	0.315777	0.163591
XM_018040095.1	102186448	LUC7L	protein_coding	7.74282	9.49115	6.0173	5.96258	7.2647	6.8571
XM_018044746.1	102171530	LOC102171530	protein_coding	0	0	0	0	0	0
XM_005690895.3	102178844	ZBTB37	protein_coding	0.278921	0.441188	0.249206	0.219483	0.694822	0.567273
XM_018061091.1	102183091	USP30	protein_coding	0.284177	5.12312e-07	8.53276e-09	0.331663	2.03349e-108	0.162955
XM_018060241.1	102169401	AHCTF1	protein_coding	12.1344	11.078	11.5189	12.2355	12.0307	11.9174
XM_018045962.1	102182464	CD58	protein_coding	0.100105	1.78036e-05	0.246452	0.498247	0.894467	0.180914
XM_005677922.2	102184772	KCNA10	protein_coding	0.0111808	0	0	0.0647954	0	0
XM_018043872.1	102169659	RAB9A	protein_coding	0.329136	6.31199e-08	2.68612e-05	0.000514185	0.000116182	3.13466e-05
XM_005695753.3	102176741	EOGT	protein_coding	0.945269	0.949053	0.255469	1.5251	0.337647	1.50078
XM_018039431.1	102183117	DSG3	protein_coding	14.8318	17.5275	16.2744	13.0053	21.6147	14.334
XM_018054765.1	102182135	IL1F10	protein_coding	0.348592	0.61437	0.232811	0.725534	0.451179	0.373148
XM_018058094.1	102169533	TRIM62	protein_coding	6.21382	6.62948	5.97588	7.07146	7.36513	7.53203
XM_018039846.1	102179827	CCDC154	protein_coding	0.277879	0.143302	0.272739	0.32206	0.115954	0.257454
XM_018061517.1	102176813	INTU	protein_coding	0.225862	0.0367008	0.096823	0.319416	5.89982e-06	0.0412091
XM_005699359.3	102183764	NCOA4	protein_coding	1.74396	2.59653	2.60728	1.66797	2.38126	1.62487
XM_018051558.1	106502252	OBSCN	protein_coding	1.46065e-24	1.2331e-12	4.22509e-10	2.25135e-08	1.47469e-06	2.30592e-07
XM_018062349.1	102179510	MAP4K1	protein_coding	1.24101e-10	1.4567e-08	0.00169741	0.167573	0.217901	2.396e-05
XM_018039201.1	102172674	TMEM14A	protein_coding	0.0511019	0.183681	0.207008	0.170167	0.0555455	0.0543431
XM_013964941.2	102183679	GUK1	protein_coding	1.39442e-07	3.03387e-09	4.43012e-10	3.64691e-12	9.59344e-09	1.50457e-39
XM_018055534.1	102181693	OTOF	protein_coding	0.0354618	0.0170732	0.0259371	0.022126	0.0165283	0.0275098
XM_005679993.3	102175094	MCRS1	protein_coding	7.92941	7.94835	8.34427	7.46364	5.95907	5.76752
XM_018042881.1	102168804	SF1	protein_coding	1.221	1.16115	1.55904	1.70357	1.46081	2.5857
XM_018050628.1	102182968	UIMC1	protein_coding	7.15385	6.40333	8.85269	8.72423	6.60862	6.97298
XM_018043848.1	102183305	PHKA1	protein_coding	0.986698	0.605071	0.365632	0.865114	1.30268	0.0378416
XM_013965501.2	106502347	LOC106502347	protein_coding	0	0	0	0	0	0
XM_018046247.1	102185699	RUSC1	protein_coding	0.0773529	1.3952e-05	2.71003e-05	0.657216	0.000222725	4.56098e-05
XM_018061507.1	102181414	NUDT6	protein_coding	1.74803	1.80212	1.03704	1.06638	1.39802	1.53542
XM_018052988.1	102186691	TRDN	protein_coding	0.0641728	2.07379e-107	7.40481e-108	4.97793e-13	0.0228854	1.83649e-54
XM_018041479.1	102179262	CHST15	protein_coding	1.56411	2.07398	1.20719	1.35273	1.16804	1.85335
XR_001918644.1	102184158	YLPM1	protein_coding	0.902605	0.702677	0.498215	0.884391	0.562114	0.578913
XM_018058930.1	108637620	LOC108637620	protein_coding	0.296037	0.103245	0.13239	0.0981286	0.203338	0.04714
XM_018042142.1	106503661	LOC106503661	protein_coding	0.542223	0.232692	0.335318	0.520454	0.218904	0.319018
XM_018042786.1	102189099	VEGFB	protein_coding	4.20083	3.70789	3.80623	4.26019	6.89979	5.8156
XM_018058416.1	102181057	STAU2	protein_coding	1.05848	1.54169	1.28009	0.757124	1.57984	1.18348
XR_001918451.1	102176916	LOC102176916	lncRNA	1.00691	1.44384	1.23368	0.997885	0.500224	1.15312
XM_018055846.1	102188951	LCN2	protein_coding	10.23	4.68318	24.4498	9.26368	0.311273	21.4195
XM_018041958.1	102175827	STOX2	protein_coding	1.6037	1.2601	1.343	1.219	1.42452	2.57381
XM_018066483.1	102187717	RCCD1	protein_coding	0.254242	7.64314e-07	0.623716	0.287272	1.37757e-06	0.87043
XM_018057129.1	102179783	FRMD4A	protein_coding	9.1101	7.81547	7.71686	7.48977	7.83539	7.98597
XM_005692140.3	102183447	HSD11B2	protein_coding	1.74637	1.44947	0.636958	0.583884	0.799003	0.639027
XM_005680285.3	102175557	DDIT3	protein_coding	12.0679	10.1722	11.3285	12.8493	11.6731	12.3754
XM_018043995.1	102188205	RGN	protein_coding	0.190979	0.470965	5.23629e-05	2.00648e-05	0.00011898	6.88596e-05
XM_018056506.1	102180863	TBC1D4	protein_coding	0.048131	5.46141e-06	9.69053e-06	1.01677e-05	1.53511e-05	7.45789e-06
XM_005683010.3	102168627	SLC23A1	protein_coding	0.779618	2.05619	1.51891	1.35165	0.0036384	0.314604
XM_018060340.1	102168930	AGTRAP	protein_coding	1.5537	2.21167	1.4351	1.63311	1.46709	1.87651
XM_018038447.1	102183371	CIDEC	protein_coding	9.0706e-29	0.0727213	0.108201	1.33466	0.241216	5.21775e-22
XM_018050241.1	102191519	LOC102191519	protein_coding	1.55382	1.7345	1.1072	1.72599	1.55674	1.65649
XM_018040992.1	102182371	SRRM3	protein_coding	1.55658	2.18443	1.73229	1.9411	2.80045	2.52055
XM_005689112.3	102176143	PEX2	protein_coding	2.26385	4.3828	5.19338	3.15603	4.16389	3.74932
XM_018064240.1	102176912	TMEM98	protein_coding	1.07788	0.918927	1.67466	0.803129	0.603924	0.684471
XM_018042895.1	102169079	CDC42BPG	protein_coding	0.601833	0.754138	0.406001	1.27742	0.948259	0.209828
XM_018053302.1	102183243	UTRN	protein_coding	3.04201	4.36963	3.17511	3.97958	3.51737	4.71079
XM_018046526.1	102173986	TTC24	protein_coding	0.0877099	0.0364901	0.0925304	0.0762359	0.0442455	0.0491112
XM_013975693.2	102191494	LOC102191494	protein_coding	20.2258	20.0137	22.3723	18.3804	22.3947	18.9296
XM_013977167.2	102177517	LOC102177517	protein_coding	392.965	418.274	474.652	393.619	106.09	361.289
XM_018061471.1	102172087	ZNF140	protein_coding	1.21103	0.497241	1.25283	0.627337	1.62139	1.79015
XR_001918053.1	102184502	LOC102184502	misc_RNA	36.2661	0.509347	0.176533	28.3859	0.204294	0
XM_018055747.1	102185372	DENND1A	protein_coding	0.567783	1.21485	0.46973	0.898975	0.749128	0.421887
XM_018046835.1	102184403	LOC102184403	protein_coding	0.739608	0.349198	0.819708	0.819148	0.436719	1.03821
XM_018052174.1	102185654	RNF38	protein_coding	0.998106	1.44935	0.546519	2.40246	1.62242	1.93198
XM_018067147.1	102184376	SPICE1	protein_coding	0.256499	0.143618	0.270504	5.49424e-11	0.000777108	0.298832
XM_005675427.2	102186525	MBNL1	protein_coding	3.00992	1.75728	3.65392	3.07228	1.18696	3.49147
XM_018060389.1	102175146	SPSB1	protein_coding	10.1297	14.0817	10.6358	11.4144	12.2354	13.8196
XM_013971319.2	102186331	CEP89	protein_coding	0.707575	0.302664	0.549573	0.629832	0.456242	0.471366
XR_001919718.1	102178304	CENPV	protein_coding	0.401406	0.159775	0.642038	1.2126e-39	0.00422897	0.430676
XM_018052093.1	102189950	LOC102189950	protein_coding	8.51332	8.88	8.95294	10.197	10.2339	9.83391
XM_018043399.1	102168238	NRXN2	protein_coding	3.92088e-72	2.56649e-52	1.10673e-07	2.39458e-20	1.91185e-24	3.14151e-06
XM_018041962.1	102175827	STOX2	protein_coding	1.00836	0.472741	0.408131	0.500013	0.941962	1.47587
XM_018061854.1	102189424	CTU2	protein_coding	7.31298e-18	0.0661116	0.17808	0.0769417	2.81828e-22	0.13063
XM_018061712.1	102172747	LDHD	protein_coding	5.55223e-07	2.64641e-05	0.205889	1.42515e-05	1.3178e-05	1.23977e-05
XR_001919226.1	102170995	RNF121	protein_coding	1.30046	1.00026	0.872732	1.38677	0.784755	1.20938
XM_018046821.1	102190101	EZH2	protein_coding	12.8536	10.5106	12.3968	11.3499	6.9544	12.0399
XM_018040116.1	102178413	LOC102178413	protein_coding	2.13848	1.78566	2.19246	2.62424	2.08025	3.50754
XM_018049229.1	102171587	SEC24B	protein_coding	2.677	2.99469	2.69032	2.05598	3.67746	3.7395
XM_013962624.2	102191097	EVI5	protein_coding	1.05713e-23	1.70382e-09	7.35809e-16	1.56055e-11	7.05775e-16	3.15034e-10
XM_018045180.1	102182705	SCRIB	protein_coding	13.047	11.3437	10.9448	12.0795	10.7711	14.3581
XM_018043017.1	100861368	PPP6R3	protein_coding	1.06681	1.76761	1.50918	0.587766	1.02201	1.18134
XM_018047437.1	102178594	ANKIB1	protein_coding	0.144218	0.184443	0.218145	5.56458e-06	0.247157	0.0956083
XM_005690908.3	102181976	MRPS14	protein_coding	20.4293	18.7971	23.2128	17.894	20.7311	17.7832
XM_005696291.3	102186641	OARD1	protein_coding	0.624393	0.566473	0.994699	0.674442	1.04305	1.12252
XM_018060707.1	102175813	CARF	protein_coding	0.516293	0.385537	0.780456	0.905669	0.714972	1.85304
XM_018054948.1	102168673	LOC102168673	protein_coding	0	3.95073e-08	0	0	0	0
XM_005684734.3	102187864	ARHGAP18	protein_coding	10.5701	11.393	11.9558	11.8365	11.8921	11.4845
XM_018041697.1	106503889	LOC106503889	protein_coding	0	0	0	0	0	0
XR_001918043.1	102174364	PRPF40B	protein_coding	0.137382	0.0867387	0.167915	0.0852609	0.150628	0.241228
XM_018061527.1	102172649	JADE1	protein_coding	6.53202	5.89578	6.23497	6.89153	6.00998	8.18401
XM_018042544.1	102181748	SCMH1	protein_coding	0.00622601	0.482708	0.0066207	0.00821281	0.00757761	0.00721726
XM_018045652.1	108635555	LOC108635555	protein_coding	19.5969	23.4794	14.8025	14.8139	39.38	7.31839
XM_018040422.1	102190923	GNPTG	protein_coding	3.01145	2.91437	2.00657	2.679	1.36245	1.01561
XM_013971210.2	102169788	ZNF793	protein_coding	1.3959	1.64782	1.44137	1.91963	1.04416	1.64956
XM_005693694.3	102190164	GNGT2	protein_coding	0.239044	0.357537	0.400347	0.367172	0.451318	0.547709
XM_018052927.1	102175294	UBE3D	protein_coding	3.72016e-09	3.79789e-08	8.7212e-06	7.48284e-06	0.167385	1.59449e-08
XM_018057269.1	102171526	XRN2	protein_coding	0.48335	0.574565	0.937738	0.446732	0.876958	0.627842
XM_018049235.1	102187660	SGMS2	protein_coding	0.641036	0.955745	1.19844	1.04315	2.25437	1.80974
XM_005675437.3	102190267	GPR171	protein_coding	1.65138	1.69502	1.70405	1.27007	1.99578	0.603893
XM_013972228.2	102182906	GRB7	protein_coding	0.21769	6.63137e-08	3.08432e-09	3.78264e-08	2.11484e-08	2.01487e-11
XM_018066851.1	102174169	KIF9	protein_coding	0.193463	0.156305	0.249548	0.183068	0.438829	0.382077
XM_018041939.1	102188826	LOC102188826	protein_coding	7.53049	7.86046	6.41758	7.56394	8.44594	4.71897
XM_018041220.1	102180102	TCF7L2	protein_coding	0.207859	1.95184	0.687127	1.00029	0.483347	1.07627
XM_018050378.1	102181032	JADE2	protein_coding	4.79107	5.37988	4.12235	5.91086	8.08296	5.51225
XM_018062863.1	108638009	LOC108638009	protein_coding	0.0284944	0.106218	0.0149975	0.066059	0.0172243	0.239101
XM_018054100.1	102190422	EXOC5	protein_coding	0.0596841	0.418125	0.139784	0.353149	0.125772	1.15215e-05
XM_018047284.1	102183035	CACNA2D1	protein_coding	4.62163	5.57081	5.74957	4.58622	3.73426	4.7977
XM_018062932.1	102180806	NEB	protein_coding	1.88678e-09	3.79123e-10	1.11068e-16	2.38308e-09	9.91714e-09	1.81823e-09
XM_013976817.2	102186946	LOC102186946	protein_coding	0.0383845	0	0	0.0222502	0.023179	0.0429171
XM_013965635.2	102191519	LOC102191519	protein_coding	1.24141	1.20842	0.985432	1.23374	1.2125	1.14698
XM_018050844.1	102189995	NCK1	protein_coding	5.41477	7.40175	7.04072	6.45	9.68777	7.89948
XM_018042764.1	102188566	LOC102188566	protein_coding	0.651926	0.740787	0.778224	0.744465	1.13696	0.880103
XM_005681812.2	102170683	GK2	protein_coding	0	0	0.0119433	0	0	0
XM_013969550.2	102174764	DPAGT1	protein_coding	3.13028	2.04208	3.97549	3.31102	4.72725	3.85027
XM_005691155.3	102184178	FGG	protein_coding	0.0908737	0	0.152705	0.055508	0	0.618978
XM_018057570.1	102189942	DIDO1	protein_coding	0.294261	0.292751	0.20078	0.370918	0.257877	0.0669643
XM_018061025.1	102189980	GAS2L1	protein_coding	20.9419	23.3317	20.5243	19.1243	35.1358	20.9861
XM_018048748.1	102180083	RAP2B	protein_coding	7.73686	7.84451	7.89957	8.62245	5.10043	7.44084
XM_018059216.1	102188332	ACCS	protein_coding	5.07738	6.57342	5.68193	4.09313	6.83269	4.24765
XM_018041687.1	102190291	CCNJ	protein_coding	0.382204	0.67698	6.34812e-06	0.541166	0.32232	0.327424
XM_018060356.1	106502953	CASZ1	protein_coding	0.000127674	0.629549	0.30594	0.163899	0.481507	0.348516
XM_018042579.1	102181748	SCMH1	protein_coding	0.0807645	0.0730027	2.32902e-56	3.91402e-46	0.204083	1.43863e-60
XM_018058109.1	102188517	LOC102188517	protein_coding	0	0	0	0	0	0
XM_018065821.1	102173131	LOC102173131	protein_coding	1.17093e-05	1.46995e-05	1.21426e-05	0.0361823	1.47456e-05	0.0349452
XM_018062908.1	102180806	NEB	protein_coding	1.1439e-11	3.05863e-13	6.94375e-21	9.0052e-12	6.21484e-11	5.77288e-12
XM_013976480.2	102177509	PORCN	protein_coding	0.236372	0.173936	0.558849	0.134274	0.218464	0.443856
XM_013962559.2	102190922	AMPD2	protein_coding	4.04827e-06	0.0964168	0.205864	0.10125	2.77936e-06	0.0663184
XM_005696271.3	102180169	LOC102180169	protein_coding	4.72057	4.89286	4.18533	3.92486	5.77174	4.22528
XM_005699691.3	102168429	LOC102168429	protein_coding	0	0	0.0281163	0	0.0323346	0
XR_001295652.2	102190102	METTL25	protein_coding	0.700845	0.285372	0.22448	0.341248	0.275247	0.289978
XM_005680345.3	102189738	LOC102189738	protein_coding	0.00255738	6.73396e-07	0.00299375	0.0027164	0.00275972	0.00279512
XR_001918896.1	108637180	LOC108637180	lncRNA	0.835088	1.27424	2.39673	1.46775	0.473109	0.449204
XM_018038719.1	102184675	BTBD9	protein_coding	0.296527	0.334143	0.0682133	0.357868	0.280796	0.0361467
XM_018067072.1	102182269	SCAP	protein_coding	6.17238	5.77505	4.4207	5.0817	4.60814	7.01934
XM_018060819.1	102174500	NR5A2	protein_coding	0.00487265	3.73811e-07	2.67848e-05	5.80239e-05	5.85454e-12	2.29876e-05
XM_018059100.1	102187511	CELF1	protein_coding	0.421075	0.54579	0.48055	0.555691	0.747463	9.39875e-31
XM_018066049.1	106501899	LOC106501899	protein_coding	0.211367	0.261167	3.29766e-05	0.126791	0.173042	0.122695
XM_018043562.1	102172128	CDC42EP2	protein_coding	3.40874	4.98322	2.96039	2.52103	1.75352	2.59048
XM_018040229.1	102178693	HES6	protein_coding	0.040143	0.0825896	0.0889871	0.0837345	0.0792879	0.04229
XM_013975926.2	106503744	LOC106503744	protein_coding	9.43908	14.4599	11.5467	7.24769	8.58898	6.94078
XM_018060289.1	102171534	SCYL3	protein_coding	1.49994e-09	8.64133e-23	4.3913e-08	3.61047e-08	0.16986	0.0720753
XM_018047051.1	102180724	ADCY1	protein_coding	0.34262	0.0931351	0.360639	0.332429	0.541169	0.216267
XM_018058911.1	102182894	LOC102182894	protein_coding	0	0	0	0	0	0
XM_005680790.3	102189839	GOLT1B	protein_coding	9.99429	11.2243	11.1746	9.76573	11.7903	11.684
XM_018042110.1	102169157	MYOM2	protein_coding	0.0622901	0.0681757	0.0698957	0.112783	0.0141501	0.0741495
XM_018047503.1	102176266	SYNJ1	protein_coding	0.208967	1.08264	1.27075	0.583778	0.00247036	0.057864
XM_005674712.3	102183911	MAP3K7CL	protein_coding	0.228606	0.221237	0.446336	0.257054	0.295455	0.462812
XM_013967586.2	102187234	EML4	protein_coding	1.50268	1.13425	1.45323	1.04005	2.64577	1.23396
XM_005684696.3	102178277	ORC3	protein_coding	0.804716	0.597639	0.163602	0.914117	0.711648	1.2462
XM_005688446.1	102181793	LOC102181793	protein_coding	0	0	0	0	0	0
XM_018046914.1	102187916	BPGM	protein_coding	0.517682	0.488564	0.413895	0.4847	0.162172	0.66748
XM_018046421.1	102181452	C3H1orf226	protein_coding	0.382136	0.301726	0.189281	0.389174	0.206947	0.228056
XM_005696119.3	102181731	CDC25A	protein_coding	2.36383	2.23168	2.32476	2.0639	1.40173	1.94941
XM_005676781.3	102183018	EYA3	protein_coding	1.87428	2.92584	2.34234	2.22279	2.50055	1.80035
XM_005689247.3	102190244	SLC26A7	protein_coding	0.144059	0.132094	0.0913431	0.129082	4.5331e-05	1.29949e-05
XM_018041617.1	106503654	ADAM8	protein_coding	1.30295	1.77243	1.45903	0.681931	1.78691	0.80845
XM_018057465.1	102191535	MYT1	protein_coding	3.03283e-06	1.24061e-16	1.99094e-06	8.82788e-05	0.000104561	8.95211e-05
XM_018046413.1	102176000	PCP4L1	protein_coding	3.89714	3.5934	4.0333	4.18572	6.61304	5.49798
XM_005700443.1	102180834	CXHXorf66	protein_coding	0	0	0	0.0248736	0	0.0239797
XM_005689840.3	102185016	TRIM68	protein_coding	0.978788	1.50809	0.739392	1.58624	1.1186	0.593154
XM_018049588.1	102182394	THAP6	protein_coding	2.23256e-06	0.18499	2.41965e-06	0.330766	0.211564	0.188
XM_018050323.1	102188586	ETF1	protein_coding	42.6389	48.7244	50.2273	44.2891	45.0155	40.7392
XM_018063326.1	102172004	ZBTB32	protein_coding	8.46626e-06	0.192781	5.95781e-05	0.172239	0.231349	5.09004e-06
XR_001918134.1	102168987	SULT4A1	protein_coding	0.0953593	0.110356	1.15094e-06	0.226131	0.101099	0.157468
XM_018056823.1	102190528	TDRD3	protein_coding	8.36401	8.24125	8.40748	8.91529	8.32259	8.20819
XM_005679730.3	102177958	GLIPR1	protein_coding	3.11834	3.77732	4.74929	2.12484	7.0129	2.83382
XM_005693425.3	102190635	XAF1	protein_coding	0.4772	0.436482	0.525744	0.52602	0.410404	0.409483
XM_018065465.1	108638390	LOC108638390	protein_coding	0.82078	0.825861	1.85995	0.755848	0.992903	1.42206
XM_005701077.3	102185910	ASB11	protein_coding	3.48045e-05	0.333614	1.63944e-09	0.521034	0.810128	4.21698e-05
XM_018064361.1	102173599	GOSR1	protein_coding	2.36144	2.51218	3.11797	1.74236	1.07856	1.09865
XM_018065028.1	102187260	WIPF2	protein_coding	0.475211	1.54871e-15	1.0438	0.377515	0.312932	1.07165
XM_018040738.1	102169447	ELN	protein_coding	3.53196	3.82449	3.73209	3.35088	6.07928	2.40893
XM_018048823.1	102190495	ACO2	protein_coding	25.922	24.0541	21.8436	21.9969	26.319	23.7769
XM_018043432.1	102173817	PRCP	protein_coding	4.30632	3.7764	3.82296	5.25053	7.2361	5.81116
XM_018066256.1	102176687	SETD3	protein_coding	7.24284	6.53464	8.17667	7.67606	6.95431	8.00612
XM_005679254.3	102187833	NOD1	protein_coding	1.49332	0.624386	0.393153	0.814402	1.0088	0.970077
XM_018061748.1	102170350	DOK4	protein_coding	2.13837	2.6516	3.88326	1.92826	0.817163	1.5033
XM_018052674.1	102177629	TMEM268	protein_coding	0.163295	0.172281	0.278417	0.412617	0.0758015	0.534846
XM_005694625.3	102168578	ERBIN	protein_coding	1.5896	0.756664	0.000281896	0.00069207	0.00196868	1.47285e-12
XR_001919417.1	108637897	LOC108637897	misc_RNA	3.08079	3.334	2.36243	4.68045	4.39553	3.11545
XM_018050383.1	102181032	JADE2	protein_coding	0.085188	0.233645	4.21716e-06	5.0863e-14	0.189079	0.083465
XM_018046027.1	102180276	PLEKHO1	protein_coding	2.33588	3.97593	1.91201	2.11174	5.66518	2.18772
XM_018057471.1	102177451	RGS19	protein_coding	3.37721	3.61727	2.92425	2.86079	3.77553	2.66166
XM_018040742.1	102169447	ELN	protein_coding	4.90308	5.64503	4.57752	5.38828	10.8181	3.58463
XM_018061910.1	102180071	SPATA2L	protein_coding	3.29664	2.82953	3.51069	2.66359	3.5071	3.46053
XM_013970071.2	100860844	TLR5	protein_coding	0.147266	0.0409069	0.0458755	0.0594529	0.0783915	0.0927879
XM_018045283.1	102182149	LOC102182149	protein_coding	101.52	98.4168	88.2998	105.183	150.762	148.806
XM_018039176.1	102180548	LTA	protein_coding	1.43139e-06	1.85327e-06	0.030306	0.0784372	0.0467642	1.89434e-06
XM_018063778.1	102171010	FBF1	protein_coding	0.00561138	0.000703161	0.000263072	0.000118901	3.57116e-05	8.27581e-05
XM_018044389.1	102179506	YPEL1	protein_coding	0.156833	0.0999465	0.14545	0.074179	0.10322	0.476495
XR_001918786.1	108637138	LOC108637138	lncRNA	0.0499006	0.242485	0.571422	0.405344	0.299442	0.222264
XR_001919080.1	106502789	LOC106502789	lncRNA	0.542564	0.748702	0.402555	0.607503	0.375951	0.522383
XM_013968472.2	102190998	PDE1A	protein_coding	1.67663e-07	1.74903e-07	1.19535e-07	9.57254e-08	1.38973e-07	1.17052e-07
XM_018066928.1	102184008	RPUSD3	protein_coding	6.74381	5.93863	6.45154	5.66041	5.52219	7.59936
XM_018045049.1	102187035	VBP1	protein_coding	10.28	11.5201	14.3063	10.6243	10.2025	9.98048
XM_005700147.3	102176675	TAF7L	protein_coding	0.213773	0.163982	0.18979	0.230835	0.200093	0.31567
XM_018052963.1	102186691	TRDN	protein_coding	2.54334e-35	2.22652e-12	2.376e-08	3.67707e-18	2.5783e-17	2.31245e-09
XM_018054525.1	102171430	NDRG2	protein_coding	0.158271	4.98807e-07	0.10935	2.8797e-09	7.29199e-05	2.73472e-07
XR_001918655.1	108636958	LOC108636958	lncRNA	0.797038	0.531994	1.51082	0.794351	0.269781	0.88011
XM_018054478.1	102168545	SPRED1	protein_coding	12.1417	12.616	8.96424	12.7098	11.1149	14.9562
XM_018044153.1	102182572	ARMCX5	protein_coding	4.70099	5.47146	7.09744	5.45398	6.01375	6.36255
XM_005682100.3	102191512	DDX49	protein_coding	13.5488	13.1576	14.1498	11.7669	12.4436	10.7805
XM_018040309.1	102173989	TBC1D24	protein_coding	0.173049	0.106041	0.0502948	0.0182217	0.029877	0.125018
XM_005696762.3	100860991	TRIM38	protein_coding	0.106861	0.343337	9.48482e-07	9.99412e-07	0.767434	0.0474131
XM_018046994.1	102178697	CDK13	protein_coding	3.05027e-05	0.0695973	3.73312e-05	0.112362	0.0519607	0.0748086
XM_018052439.1	102181597	AGTPBP1	protein_coding	3.74779	5.16296	3.57387	4.0943	4.91414	3.71045
XM_013970339.2	106501722	LOC106501722	protein_coding	1.61008	1.57724	1.95222	0.688737	1.76413	0.773029
XM_013966483.2	102174122	MDN1	protein_coding	6.29595	5.14234	5.40497	6.52037	5.17416	6.55856
XM_018048289.1	102175007	IFT27	protein_coding	0.10917	0.156428	0.139847	0.203839	6.45028e-06	9.9695e-06
XM_005691060.3	102173216	ATP6V1G3	protein_coding	0	0	0.0690786	0	0	0
XM_018046409.1	102168955	USP21	protein_coding	2.5304	2.31242	2.46619	2.35308	2.77315	2.89502
XR_001918472.1	102176916	LOC102176916	lncRNA	0.6611	0.579604	0.606808	0.90105	0.57807	0.38429
XM_018060864.1	102191792	PTPN7	protein_coding	0.435236	0.208207	0.16507	0.240176	0.318888	8.33608e-05
XM_018067211.1	102176174	UBA3	protein_coding	2.93262	4.52781	4.06625	3.14426	1.84131	2.39125
XM_018052643.1	102175404	ZNF618	protein_coding	0.393553	0.41169	0.266393	1.55904e-07	0.3106	0.479749
XM_005688755.3	102182053	ADGRB3	protein_coding	0.032094	3.08047e-06	0.016952	0.070663	3.10957e-06	0.0334462
XM_005698462.3	102172687	ADD3	protein_coding	3.8484	3.2866	3.27316	3.27279	2.66076	1.57303
XM_018041542.1	102180449	AGO3	protein_coding	0.0935834	0.0953893	0.0330636	0.11397	0.0666618	0.0757692
XM_005678922.2	102181358	VPS50	protein_coding	9.34159	10.6243	9.93848	9.21194	9.89039	7.44196
XM_005681503.3	102190394	KLF3	protein_coding	29.2303	30.4575	28.9876	37.948	37.8699	44.4015
XM_013969388.2	102185582	MSANTD4	protein_coding	0.614878	1.18849	1.63674	1.76144	1.34732	1.5502
XM_005695021.3	102180540	LOC102180540	protein_coding	0	0	0	0	0	0
XM_018040953.1	102190288	LOC102190288	protein_coding	0.599098	0.635765	0.517467	1.08302	1.47291	1.31452
XM_005678374.3	102175732	TMEM59	protein_coding	64.969	87.412	86.5624	67.8165	68.2438	66.8483
XM_018039067.1	102169537	FARS2	protein_coding	4.83562e-13	3.35578e-08	1.93282e-07	2.92011e-09	1.3728e-12	1.33613e-10
XM_018054531.1	102185964	CLCNKA	protein_coding	6.60764e-13	0.0046618	0.0100827	0.0177553	2.67731e-10	1.44394e-23
XM_018043602.1	108634250	LOC108634250	protein_coding	0	0	0	0	0	0
XM_005700534.3	102187575	CLIC2	protein_coding	8.72959	8.35132	9.58035	11.6609	16.034	13.9125
XM_018060852.1	102172771	ALS2	protein_coding	0.968468	0.343612	0.680307	1.0265	0.501603	0.496574
XM_018043133.1	102180829	LOC102180829	protein_coding	6.02432	6.54121	4.30634	5.09144	7.88434	6.25334
XM_005678257.3	102169821	CRYZ	protein_coding	13.12	14.274	15.166	16.8086	12.3686	12.7698
XM_005689754.2	102173021	LOC102173021	protein_coding	0	0	0	0.0298932	0	0.0287985
XM_018047606.1	102188713	LOC102188713	protein_coding	0.0246218	0.015316	0.0129671	0.0570778	0	0.0275545
XM_018062690.1	102174422	C18H19orf68	protein_coding	0.213409	0.169458	0.247604	0.196835	0.0825002	5.0438e-05
XM_018042332.1	102175553	SIPA1L2	protein_coding	5.01317e-08	1.31561e-05	1.15462e-07	5.57794e-05	2.76322e-05	0.000255976
XM_005697806.3	102175642	ORAI2	protein_coding	1.09262e-49	1.52613e-05	0.0962662	0.279902	2.4813e-06	0.286107
XR_001297026.2	102184950	NRG4	protein_coding	1.20103e-05	1.73685e-12	1.35826e-05	0.456341	0.915449	0.162447
XM_018062680.1	102173032	EHD2	protein_coding	24.5183	21.9144	16.9873	23.2985	36.6598	22.2604
XR_001919819.1	106504019	TEX22	protein_coding	0.0512913	5.11511e-103	0.235469	0.11271	0.0565494	1.15123e-226
XM_018041844.1	102172237	THRB	protein_coding	3.99996	3.35632	2.72654	4.19515	5.01418	2.20396
XM_018047291.1	102180008	DMTF1	protein_coding	0.296816	0.109519	0.0791295	1.06059e-09	0.0650086	0.491945
XM_005699222.3	102188471	LOC102188471	protein_coding	0	0	0	0	0	0
XM_018047717.1	102177231	LOC102177231	protein_coding	3782.11	3834.04	4377.12	3315.85	1760.71	3561.05
XM_018064630.1	102176913	NDEL1	protein_coding	15.5967	14.9699	12.4949	16.7588	9.96936	13.4726
XR_001918839.1	108637157	LOC108637157	lncRNA	1.3521	2.0943	1.53481	1.8707	1.65474	1.22894
XM_018046064.1	102179156	SEMA6C	protein_coding	0.110454	0.198836	0.141487	0.226815	0.113684	0.184157
XM_018054615.1	102180229	NRL	protein_coding	0.0508856	0.0887506	0.139448	0.176931	0.0492561	0.113926
XM_005676482.3	102177387	MYL1	protein_coding	0	0	1.06385e-06	0	1.10302e-06	0
XM_018064765.1	102181335	TOP3A	protein_coding	1.08026	0.864358	0.619628	1.37339	0.875115	1.47589
XM_018066199.1	102168209	SH3GL3	protein_coding	0.386449	2.16794e-15	0.087862	0.334027	0.100779	0.435007
XM_005689356.3	102168651	PDGFD	protein_coding	4.19156	5.09178	6.32228	6.77537	6.49896	5.87236
XM_018064793.1	102170908	PEMT	protein_coding	0.0775676	0.0482758	0.146131	0.0842406	0.27987	0.0850888
XM_018042691.1	106503743	EML3	protein_coding	0.0176214	0.0025425	0.00825968	0.279639	0.000569035	0.517095
XM_005699470.3	102170854	ANKRD42	protein_coding	0.600677	0.0775419	0.270601	0.000275376	0.825321	0.0923321
XM_018039077.1	102184208	SYNGAP1	protein_coding	0.0123769	7.0176e-05	1.66086e-07	5.09481e-05	0.0507372	1.01212e-05
XM_005678346.3	102168963	MYSM1	protein_coding	5.11307	5.31343	5.05319	6.01099	5.92085	4.04447
XM_005701480.2	102181024	LOC102181024	protein_coding	0.0984711	0	0	0	0.118794	0
XM_018066900.1	102168217	CNBP	protein_coding	2.75182	3.08698	1.27149	2.84268	2.32708	4.23299
XM_018055084.1	102187232	SRD5A2	protein_coding	0.0813991	0.0349392	1.05752e-42	0	0.0242327	0
XM_018045061.1	102190311	ARHGAP4	protein_coding	0.211818	0.0168515	3.95051e-05	0.421652	3.36015e-05	0.000444006
XM_018049942.1	102177227	GRXCR1	protein_coding	0	0	0	0.0274929	0.02861	0
XM_018039394.1	100861400	TXNL4A	protein_coding	4.09298	2.87186	4.20593	4.3356	2.22118	2.77483
XR_001919169.1	102175041	LOC102175041	protein_coding	0.520644	0.482919	0.522634	0.450741	0.540207	0.591347
XM_018052572.1	102172718	EPB41L4B	protein_coding	0.904522	0.916029	1.20786	1.19389	1.27832	2.01253
XM_018041592.1	102171123	KIF20B	protein_coding	0.434111	0.248677	0.408973	0.388669	0.119064	0.242492
XM_013962464.2	106501930	LIX1L	protein_coding	6.19111	5.65137	4.88451	8.48401	6.25386	6.09521
XM_005689224.3	102183616	LOC102183616	protein_coding	68.6702	108.557	137.332	64.6485	81.9737	105.366
XM_013970323.2	102183191	CFAP221	protein_coding	0.0216553	0.0540588	0.00761536	0.0501929	0.0436971	0.00808369
XM_005680486.3	102190026	ANKS1B	protein_coding	0.000319566	1.14826e-09	2.35959e-22	0.163724	5.84325e-24	0.00725295
XM_018053367.1	102189484	ESR1	protein_coding	1.52595e-06	3.97753e-06	3.18198e-06	1.90441e-05	6.76973e-10	2.90086e-06
XM_018047398.1	102188108	PPP1R9A	protein_coding	3.44415e-15	3.45662e-10	7.14008e-09	3.15851e-05	1.84503e-12	2.16028e-24
XM_018038264.1	108633358	TSEN2	protein_coding	0.105942	0.0565925	0.156383	0.122656	0.242212	2.86762e-24
XM_005690162.3	102171356	DDB2	protein_coding	1.31218e-06	1.28538e-06	0.0855438	0.0508758	2.76863e-06	1.35424e-06
XM_018045075.1	102173275	SLC35A2	protein_coding	2.71162e-07	1.4988e-08	2.976e-07	5.06166e-07	1.42926e-07	1.55756e-07
XM_005678744.3	102189368	SAG	protein_coding	0.0350376	0.0434449	1.66672e-06	0	0.0211489	0.0391829
XM_005682690.3	102186582	LMNB1	protein_coding	14.9781	14.8009	15.8274	11.7294	8.91879	11.4833
XM_013970424.2	102168754	RGS8	protein_coding	9.74923e-08	2.80471e-07	1.16774e-07	1.32295e-07	6.20601e-07	0.0602707
XR_001296769.2	102183173	DMKN	protein_coding	13.5354	23.1079	18.9338	18.0098	32.8824	21.8757
XM_018063185.1	108633282	LOC108633282	protein_coding	0	0	0.7878	0	0	2.02263
XM_005691341.3	102177741	DHX37	protein_coding	3.8229	3.6859	2.69922	3.26717	3.47886	4.14336
XM_018041214.1	102180102	TCF7L2	protein_coding	2.04799e-252	1.25517e-143	0	4.57459e-235	4.08746e-200	7.71832e-79
XM_005691232.3	102185294	RAB33B	protein_coding	6.75931	9.16191	8.38503	6.6839	6.85206	6.40503
XM_018056374.1	102180864	BIVM	protein_coding	7.84907	7.14	9.30682	7.94502	8.76407	8.38025
XM_018038966.1	102173618	EGFL8	protein_coding	0.961746	0.714321	0.573232	0.846701	0.691933	0.956285
XM_018047405.1	102188108	PPP1R9A	protein_coding	1.07615e-17	1.18645e-09	0.063991	1.41873e-05	2.06312e-12	1.32744e-21
XM_018065640.1	102185871	TRIP13	protein_coding	7.6892	8.15746	7.63848	6.11338	7.79618	6.45264
XM_018061493.1	102187973	RAPGEF2	protein_coding	6.2253	4.77325	5.64319	5.57864	3.43805	4.05522
XM_018052584.1	102188220	MUSK	protein_coding	0.145737	0.101957	0.0738327	0.168888	0.169436	0.0979419
XM_005697305.3	102178683	SERPINB5	protein_coding	167.276	180.065	170.645	156.043	286.991	141.8
XM_018066683.1	108638597	LOC108638597	protein_coding	0.40667	0.384508	0.49132	0.761884	0.226121	1.11744
XM_005679520.3	102172325	TTC26	protein_coding	1.28285	1.14312	1.10276	1.15417	1.32428	1.12775
XM_005691355.2	102181326	DDX55	protein_coding	5.17491	4.11109	5.35133	4.72409	4.14203	5.43746
XM_005680455.2	102182107	LOC102182107	protein_coding	0.0261157	0	0	0	0	0.0291727
XM_018048102.1	102174814	RAB5B	protein_coding	0.712569	0.000388339	0.000212872	0.000297717	0.460985	0.000409098
XM_005689975.3	102187245	CHRDL2	protein_coding	0.0851163	0.25175	0.113363	0.169675	0.230386	0.180059
XR_001919992.1	108638626	LOC108638626	lncRNA	1.34522	1.68062	1.84639	1.31805	2.05567	1.91416
XM_018066331.1	102170184	SEMA7A	protein_coding	5.10133	4.90733	5.87251	4.50943	3.54163	6.88291
XM_018050493.1	102172994	PLPPR3	protein_coding	0.665007	0.705171	0.151547	0.439874	0.351867	0.166945
XM_018049509.1	102186672	LOC102186672	protein_coding	0.000360218	0	0.000396491	0.000419765	0.000484298	0.000455003
XM_018045425.1	108635158	LOC108635158	protein_coding	0	0	0	0	0	0
XM_018064649.1	102179699	GAS7	protein_coding	1.36867	0.791583	0.802946	0.761259	2.05705	0.627664
XM_018039432.1	102187728	DSG1	protein_coding	521.673	606.142	616.62	516.657	928.099	583.744
XM_018043311.1	102187923	CPT1A	protein_coding	16.1918	12.9379	16.0872	13.9349	13.9312	13.3907
XM_018046054.1	102182556	CERS2	protein_coding	3.32884	4.51092	3.75634	0.00918449	7.81645	0.0231613
XM_005685125.3	102188771	LOC102188771	protein_coding	0.0662137	0	0.0685816	0.153751	0.0792026	0
XM_018063191.1	102189987	BHMG1	protein_coding	0.113156	0.0907456	0.119346	0.149876	0.0880555	0.135756
XM_018042209.1	102184785	USP54	protein_coding	0.200876	0.430089	1.01648e-12	0.238659	0.254639	0.209819
XM_018049646.1	102173828	HNRNPDL	protein_coding	8.68523	9.83942	8.21397	5.17178	3.42478	3.51779
XM_018044411.1	102184649	RAB36	protein_coding	5.89923e-23	7.8077e-26	6.67732e-46	1.38358e-61	3.321e-15	2.48502e-38
XM_018047558.1	102173364	ZFC3H1	protein_coding	9.1535	11.1347	7.81936	10.3332	9.50855	9.21158
XR_001917426.1	102175464	CHST3	protein_coding	0.830758	0.154086	0.616048	0.442494	0.699214	0.30167
XM_018066538.1	102170183	LYSMD4	protein_coding	3.83049	3.98289	4.70382	3.59511	4.2296	4.72431
XM_018042388.1	102185433	RASGEF1A	protein_coding	6.07447e-13	2.16718e-14	2.71721e-12	9.56854e-11	1.3013e-13	3.96794e-12
XM_013968895.2	102170063	HNF4A	protein_coding	6.65099e-11	0	0	1.36298e-05	1.98532e-12	8.78413e-12
XR_001919623.1	102189902	JMJD6	protein_coding	4.07416	2.29159	3.77528	4.49789	2.31915	2.41806
XM_018045431.1	108635164	LOC108635164	protein_coding	0.0159797	3.1915e-09	0.219823	0.0185258	1.04884e-12	1.27592e-06
XM_018057312.1	102189495	LOC102189495	protein_coding	0.620323	0.195765	0.377798	0.321703	0.177535	0.255617
XM_018048588.1	102189466	IFFO1	protein_coding	0.211291	0.21709	0.00748067	0.000763899	0.00651761	0.00679127
XM_018067197.1	102170096	DBNL	protein_coding	0.530404	0.215219	0.533064	0.206875	0.378044	0.486419
XM_018066699.1	102186164	SETD5	protein_coding	2.8074	2.70727	2.86195	1.88896	2.2925	2.83231
XM_018054142.1	102184911	DUOXA2	protein_coding	0.153863	0.237522	0.5167	0.324526	0.231264	0.572379
XM_018053933.1	102191053	GPATCH2L	protein_coding	0.393158	0.391726	0.583858	0.840267	1.0833	0.760608
XM_018055004.1	102172270	RTKN	protein_coding	0.184161	0.327172	0.296181	0.305617	0.212725	0.257499
XM_018052487.1	102189036	CDC14B	protein_coding	0.0557795	9.38903e-16	0.204674	3.26841e-21	0.58035	0.0752739
XM_018043420.1	102170302	SYT7	protein_coding	0.0510047	0.0316237	0.0543962	0.0262691	0.0153774	0.0767635
XM_018065203.1	102180254	HDAC5	protein_coding	8.22691	7.14658	8.56345	11.9305	11.8359	9.51025
XM_018058415.1	102181057	STAU2	protein_coding	2.1812e-30	0.0490632	1.56533e-16	0.185653	0.173159	0.144274
XM_005678055.2	102179339	PALMD	protein_coding	84.9876	87.9623	96.7085	86.2786	101.9	96.9952
XM_018047920.1	102188019	LRRK2	protein_coding	2.50832e-05	0.341628	0.0984164	0.0959739	0.0793411	0.108298
XM_005690788.3	102168281	CPSF3L	protein_coding	21.6426	18.5927	19.9866	17.5086	13.9674	16.9262
XM_018058523.1	102179787	PCMTD1	protein_coding	0.524732	0.170145	0.629631	0.504174	0.674017	0.698546
XM_013972934.2	106503349	GABRG3	protein_coding	0.145667	0.0658601	0.0557769	0.153496	0.0640515	0.0444537
XM_005689881.3	102172283	ANAPC15	protein_coding	3.03924	2.25915	3.19971	1.96546	1.23037	2.1928
XM_005686673.2	102180231	LOC102180231	protein_coding	0.311967	3.15725	0.563522	1.07424	1.89698	9.05803e-23
XM_018043992.1	102186756	AKAP4	protein_coding	0.130209	0.443373	0.413849	0.324475	0.350393	0.406101
XM_018051981.1	102174567	PTPRD	protein_coding	0.000304129	0.311256	0.548902	0.00826957	0.0293566	0.233072
XM_018044863.1	102188525	SLC25A1	protein_coding	44.9773	42.7435	42.4187	38.5368	44.0053	36.381
XM_013967480.2	102181963	HTRA2	protein_coding	6.98122	7.52813	7.8147	7.10568	7.47286	7.21091
XM_005685131.3	102190789	RPL4	protein_coding	907.849	964.286	1005.79	933.844	985.729	969.137
XM_018053513.1	102178449	AK9	protein_coding	0.00295838	0	0	0.00685608	0.00358489	0.00331488
XM_018042215.1	100861108	REEP3	protein_coding	41.5025	46.1817	45.8008	46.1547	44.8467	42.1128
XM_018065213.1	102181428	ATXN7L3	protein_coding	3.05228	3.38058	2.69207	3.3376	2.87084	3.13326
XM_018065786.1	102181163	LOC102181163	protein_coding	0.0842642	0	0.0177728	0.0195316	0.0101994	0.0188699
XM_018059686.1	102173765	HYOU1	protein_coding	6.65122	5.01885	7.93887	5.12521	7.73514	11.7815
XM_018064243.1	102187430	PSMD11	protein_coding	27.6693	24.8559	26.5752	25.7125	32.3659	26.402
XM_005698211.3	102173526	2017-03-05	protein_coding	12.6811	15.313	15.5963	14.559	13.2721	14.5293
XM_018049606.1	102189021	CCDC158	protein_coding	0.160168	4.29235e-18	5.79256e-10	0.153697	0.13171	0.0892945
XR_001917018.1	108633360	LOC108633360	lncRNA	1.03894	1.47006	1.16953	1.08721	1.2211	1.27536
XM_005700792.3	102177509	PORCN	protein_coding	2.16226e-07	0.207415	6.10568e-09	0.181958	1.21972e-06	5.04844e-09
XM_018063793.1	102172387	UNK	protein_coding	2.47698	2.54743	1.85871	2.18641	2.49919	2.78035
XM_018054792.1	106503221	LOC106503221	protein_coding	19.5072	28.3285	36.3108	17.1252	26.5387	34.3617
XM_018039710.1	102179667	FBXO15	protein_coding	1.08678	0.75774	0.873931	0.95	0.746784	1.42295
XM_005695764.3	102180635	SYNPR	protein_coding	0.0200876	5.80687e-07	3.05432e-08	5.82023e-07	2.2583e-06	0.0015636
XM_005697738.3	102181181	LOC102181181	protein_coding	0	0	0	0	0	0
XM_018058509.1	102186226	TCEA1	protein_coding	24.3182	25.2174	27.0922	24.4987	24.2053	24.7474
XM_018054105.1	102187323	KTN1	protein_coding	5.66507	12.0032	4.17076	1.42939	6.19547	2.90108
XM_018056201.1	102189411	EHMT1	protein_coding	1.04072e-05	0.119119	2.59523e-05	2.01735e-05	2.58702e-07	1.52424e-05
XM_005689137.3	102183081	MED30	protein_coding	14.0657	12.3475	15.2189	11.0571	11.9725	12.1765
XM_018059832.1	102182645	FN1	protein_coding	5.24427e-10	4.97792e-10	3.21693e-15	2.19281e-09	0.000237992	1.9158e-06
XM_018055988.1	102184349	ABL1	protein_coding	2.91173	1.75562	3.04958	2.49214	1.97031	3.80048
XM_013973196.2	100861383	SERPINA14	protein_coding	1.24602e-07	1.76683e-08	1.95004e-08	7.07882e-09	1.93184e-07	6.75251e-09
XM_018056182.1	108637178	LOC108637178	protein_coding	0.113641	0.0282931	0.0718401	0.184402	0.0962279	0.139912
XM_005682090.3	102188577	BORCS8	protein_coding	1.18799	0.731161	0.762555	0.441393	0.967716	1.40371
XM_013966630.2	102180044	GTF2H5	protein_coding	1.52354	2.05092	0.997064	2.43003	0.441593	1.52065
XM_018047684.1	102180190	ITGB7	protein_coding	3.59106	3.63215	3.46768	1.83855	3.67647	0.958502
XM_018055435.1	102181310	ETAA1	protein_coding	2.33053e-05	2.17244e-05	0.248292	0.191389	0.22883	0.324349
XM_018059351.1	102186504	KCNE3	protein_coding	1.39214e-07	3.97844e-07	0.0369232	0.0131751	1.87134e-07	6.08828e-22
XM_018040970.1	102187284	TPST1	protein_coding	8.12408	10.1844	9.84964	7.72581	9.03823	6.84041
XM_018038802.1	102178125	SLC22A23	protein_coding	1.12251	1.26727	0.832356	1.02533	1.02586	1.09909
XM_018061608.1	102187072	ARFIP1	protein_coding	0.79935	0.586851	0.767306	0.941211	1.0799	1.02931
XM_005697276.3	102188726	TCF4	protein_coding	2.48606	3.38767	2.13281	3.32748	2.23414	3.07773
XM_005678648.3	102188557	CAP1	protein_coding	12.7016	13.3343	15.2229	14.0489	17.7803	14.1311
XM_005685279.3	102180855	ABHD4	protein_coding	4.80033e-11	3.21367e-09	8.16282e-05	2.86152e-05	5.88771e-05	0.254397
XM_005680677.3	102178432	CYTH4	protein_coding	2.94949	1.88443	2.0164	1.65529	4.0884	1.14964
XM_018066500.1	106503374	PRIMA1	protein_coding	0.36735	0.314241	0.414348	0.476229	0.583204	0.522909
XM_018040957.1	102172509	CIITA	protein_coding	1.0074	0.821006	1.02893	0.542605	2.09503	1.47235
XM_018059732.1	102181225	DSCAML1	protein_coding	0.0135388	0.0135582	0.00572141	0.0219632	0.00328135	0.0060683
XM_013970519.2	102185021	MGST2	protein_coding	4.238e-05	0.000767419	1.96109	5.83491e-06	1.85092e-05	1.09501
XM_018060700.1	102171449	SMG7	protein_coding	8.91956	8.10545	8.93177	11.5632	9.69031	9.22257
XM_018056585.1	102190887	USP12	protein_coding	14.01	15.955	15.3625	18.2593	17.495	16.2411
XM_018049802.1	102182396	HGFAC	protein_coding	9.99333e-08	1.7095e-14	2.60871e-11	7.24866e-29	5.24495e-07	0.000571781
XM_018066334.1	102168774	FAM219B	protein_coding	10.9322	10.0885	10.2126	9.76143	12.8571	10.3595
XM_005693104.3	102186627	2017-09-04	protein_coding	0.0466193	0.240352	0.133132	0.279906	0.156884	0.118129
XM_005674931.2	102184376	SPICE1	protein_coding	3.31965	2.81022	2.33989	2.81984	2.07367	1.70922
XM_018066835.1	102183463	IL17RC	protein_coding	0.76028	0.346663	0.489332	1.04238	0.343839	1.281
XM_013973145.2	102185044	ELL3	protein_coding	0.198977	0.281145	0.173213	0.168819	0.241051	0.251726
XM_005697588.3	100861335	ANKS4B	protein_coding	2.40234	2.73759	2.22274	0.960007	1.66466	2.53825
XM_005675477.3	102177101	U2SURP	protein_coding	5.80661	6.36405	4.76741	7.01081	6.20312	6.054
XM_005686069.3	102187956	ENTPD5	protein_coding	1.61248e-05	1.18341e-13	1.51674e-10	2.04438e-21	6.1916e-13	7.59897e-07
XM_013976806.2	102176750	FAM189B	protein_coding	0.751789	0.547394	0.205977	0.309384	0.890338	0.489475
XM_005686669.2	102179292	IL37	protein_coding	14.1664	23.4258	19.0037	16.078	50.5958	24.5589
XM_018056076.1	106502666	CAMSAP1	protein_coding	5.71301	6.02886	5.36379	5.4091	5.27626	6.55392
XM_018041148.1	102184871	BTRC	protein_coding	0.553932	0.296229	0.238806	0.739965	0.573268	0.376202
XM_018045213.1	106501966	LEPROT	protein_coding	0.645899	0.88177	0.654772	0.986719	0.511123	0.286936
XM_018059649.1	102179302	ARHGEF12	protein_coding	0.0916682	0.138089	4.1288e-05	3.45077e-05	0.000124821	0.116168
XM_018045162.1	102187046	PSMG3	protein_coding	47.8176	55.1557	64.0393	40.4133	35.662	47.1546
XM_018048077.1	102168430	SMARCC2	protein_coding	0.391748	0.126925	1.1711	1.62964	0.0620514	1.1457
XM_018064598.1	102169132	CHD3	protein_coding	1.59077e-08	1.79758e-06	9.40308e-10	9.18249e-16	1.708e-24	1.54802e-11
XM_013968690.2	100860866	PDYN	protein_coding	0.658393	0.382602	0.453306	0.339533	0.75608	0.386341
XM_018045765.1	102190484	FAM69A	protein_coding	4.97633	5.3217	5.02714	6.29425	6.92431	6.40809
XM_018063238.1	108638095	LOC108638095	protein_coding	0	0.0556158	0.0708643	0.10434	0.0543055	0
XR_001917428.1	102175464	CHST3	protein_coding	0.186432	0.445299	0.301775	0.116402	0.65901	0.231187
XM_018048154.1	102171036	ANO4	protein_coding	0.0201425	1.16806e-14	9.23923e-23	2.21651e-09	1.30024e-27	1.4325e-23
XM_013970652.2	102189699	RSRC2	protein_coding	0.667895	0.387555	0.43694	4.18761e-08	0.000104505	0.181508
XM_005693428.3	102191551	MED31	protein_coding	13.0445	15.4022	16.936	11.8803	13.6363	12.2665
XM_018040947.1	100861058	ABAT	protein_coding	1.34303e-05	0.0450282	8.14082e-05	1.52545e-05	0.256299	9.93999e-06
XM_018057573.1	102189942	DIDO1	protein_coding	5.62719	4.48247	4.39245	5.00905	5.71192	5.20617
XM_018062426.1	102189235	SERTAD3	protein_coding	20.6126	21.2945	19.1324	18.2009	16.9897	17.7017
XM_018056000.1	102185751	PRRC2B	protein_coding	3.88795e-12	2.52697e-19	2.41983e-12	5.24397e-12	4.32133e-11	5.78693e-12
XM_018060991.1	106503046	RNF215	protein_coding	0.907675	0.656617	0.790474	0.878638	0.377528	1.2182
XM_018047894.1	102191403	SLC38A1	protein_coding	0.640563	0.71742	0.664406	0.856733	0.734269	0.838323
XM_018043030.1	102185250	CDHR5	protein_coding	3.20562e-29	4.14296e-27	6.33165e-36	0.203757	1.44626e-14	3.75624e-05
XM_018060661.1	102183717	TOR1AIP1	protein_coding	2.90422	3.38992	3.60506	5.45869	4.5438	6.31719
XM_018040149.1	102185967	SRRM2	protein_coding	7.86609	5.80971	5.05057	6.16341	6.58861	8.1735
XM_018057652.1	102180406	ANGPT4	protein_coding	1.11317	1.01578	1.0011	1.25359	1.72663	1.82746
XM_018042396.1	102186276	KCNMA1	protein_coding	5.91066e-174	2.83667e-93	8.70302e-126	7.51573e-66	2.8515e-73	4.63399e-46
XM_018053038.1	102174473	DSE	protein_coding	8.05518	6.71342	8.58298	6.17224	11.1108	4.28558
XM_018039738.1	102183284	CELF4	protein_coding	9.13783e-09	1.43416e-08	3.25755e-23	1.08802e-08	1.3495e-08	3.77902e-14
XM_018047005.1	102187025	LOC102187025	protein_coding	0.757525	2.50052	1.28867	1.55787	0.732312	0.94579
XM_005691202.2	102174588	TTC29	protein_coding	0.313119	0.296017	0.303404	0.377452	0.393829	0.252291
XM_018064173.1	100861224	ACACA	protein_coding	0.00110194	1.26384e-05	0.000378029	0.00484912	1.76668	0.899424
XM_018061998.1	102187795	IRX6	protein_coding	0.120852	0.600553	0.721881	0.285381	0.895488	0.498368
XM_018048721.1	102178522	MICAL3	protein_coding	3.60019	2.21174	2.37241	3.44344	2.12841	4.60643
XM_005691414.3	102171809	ORAI1	protein_coding	11.8927	11.6358	11.452	9.55694	18.9834	10.5044
XM_018054601.1	102182131	EFS	protein_coding	19.7821	20.616	15.338	16.8692	20.3395	22.3244
XM_018043561.1	102181755	SYT12	protein_coding	3.74563e-06	0.111993	0.120698	0.0514728	4.54989e-06	0.102157
XM_013974329.2	102188276	TAF4B	protein_coding	1.8393	1.71539	1.67216	1.74216	2.32523	1.92627
XM_018066298.1	102173129	ZFAND6	protein_coding	4.3399	4.84241	6.68455	4.03947	5.01247	5.19297
XM_005691577.3	102175507	C17H12orf43	protein_coding	3.78816	2.89843	2.66594	2.39161	3.44995	3.24388
XM_005685258.3	102175581	HAUS4	protein_coding	5.01886	4.78309	5.64778	4.6189	3.32431	3.44232
XM_018042113.1	102178599	PROSC	protein_coding	14.0858	12.3121	11.4904	11.2124	14.4094	11.0703
XM_005680793.3	102190590	RECQL	protein_coding	5.58037	5.5004	6.17325	5.88077	6.14348	4.67252
XM_005678021.3	102169929	RNPC3	protein_coding	2.01045	2.01453	1.60562	2.20164	1.27235	1.95377
XM_018061779.1	102184548	HSDL1	protein_coding	3.66733	3.18226	4.29315	4.4594	3.85769	4.56739
XM_018038402.1	102176741	EOGT	protein_coding	3.05545	3.38612	3.92162	2.51058	4.12919	2.26948
XM_018057767.1	102173016	CEP250	protein_coding	0.00117881	0.00498742	0.000303182	0.375177	0.763796	0.820804
XM_005689588.3	102188608	LOC102188608	protein_coding	0.0970467	0.0794701	0.10158	0	0.11689	0.0361056
XM_005684543.2	102175405	COL10A1	protein_coding	0.361203	0.216677	0.162079	0.158992	0.359597	0.491666
XM_013976818.2	102187473	LOC102187473	protein_coding	0.0426028	0	0.0223737	0.0246971	0	0
XM_018049195.1	102175934	CAMK2D	protein_coding	0.164363	0.0641979	0.075848	0.290226	0.11013	0.133435
XM_018064516.1	102180422	BCL6B	protein_coding	0.917092	1.27456	0.385475	0.577646	0.629753	0.86895
XM_018065150.1	102174783	OSBPL6	protein_coding	0.142269	0.517397	0.0844771	0.239849	0.335131	0.315818
XM_018048633.1	102170303	TULP3	protein_coding	0.460349	7.60283e-05	3.56776e-05	0.000251696	0.941195	5.49725e-05
XM_018058379.1	102179496	ZNF704	protein_coding	10.6687	10.3154	10.0737	14.0973	11.6443	12.5196
XM_018050566.1	102179846	COL23A1	protein_coding	1.73013e-06	5.21322e-06	1.52342e-09	1.38514e-13	1.57964e-07	2.08557e-06
XM_018049406.1	102179180	LIMCH1	protein_coding	1.15112	1.58845	0.522349	0.910168	0.973165	1.4557
XM_005690568.2	102175424	MAP1LC3C	protein_coding	4.31179	3.70527	5.41131	5.37986	1.24418	3.1947
XM_018043007.1	102175193	TRPM5	protein_coding	0.0146859	0	0.0258469	0.0113424	0	0.00547805
XM_018065811.1	102176271	2017-03-11	protein_coding	0	0	0.0142785	0	0	0.015174
XM_018052912.1	102174393	FAM46A	protein_coding	31.1369	26.9636	24.3264	30.3194	26.5268	30.2164
XM_013966559.2	102172447	SLC35D3	protein_coding	0.0888742	0.235979	0.0996736	0.0450589	0.820738	0.292427
XM_018055776.1	102181287	MAPKAP1	protein_coding	0.713649	0.505118	0.481312	0.663445	0.527225	0.734973
XM_018062765.1	102182435	TRPM4	protein_coding	0.0985434	0.000103258	0.233351	4.71999e-05	1.47806e-05	6.75816e-05
XM_005677617.3	102174079	PIP5K1A	protein_coding	16.2589	17.2365	16.9623	16.9428	15.8681	17.1134
XM_018043809.1	102181669	ZFX	protein_coding	4.89452	5.30924	6.4638	5.56185	5.45175	3.09094
LNC_000254	XLOC_031633	--	lincRNA	0.485749	0.563509	0.512691	0.656732	0.602281	1.11407
XM_018054712.1	102173619	RCC2	protein_coding	29.3555	22.7801	26.3409	27.6343	26.9088	32.6497
XM_018065462.1	102182076	NCKAP1	protein_coding	51.0258	55.7544	56.277	57.2598	68.4475	59.2987
XM_018048065.1	102190643	LOC102190643	protein_coding	0.267789	0.0724559	0.0858631	0.18893	0.0704172	0.0130309
XM_013965442.2	102177055	LOC102177055	protein_coding	0.0266959	0.0329089	0	0.0928698	0.160959	0.0596369
XM_018057979.1	102183832	S100PBP	protein_coding	3.62543e-05	5.35041e-06	3.00595e-06	6.90612e-05	1.30174e-21	5.70733e-07
XM_018059860.1	102183161	CWC15	protein_coding	2.39727	1.81215	1.83157	0.92989	1.02846	0.816186
XM_018052768.1	100860875	RORB	protein_coding	0.92713	0.727636	1.24378	1.98273	1.06929	2.16651
XM_018040070.1	102180717	FKBP6	protein_coding	0.0565419	0	0	0.0163852	0	0
XM_018056445.1	102179751	LOC102179751	protein_coding	3.17751e-05	3.87166e-05	3.26424e-05	3.60578e-05	3.83601e-05	0.128107
XM_018050346.1	102183509	SPOCK1	protein_coding	0.616204	0.502208	0.386239	0.801576	0.237432	0.481029
XR_001296420.2	102178287	HM13	protein_coding	0.142442	0.421697	0.266553	0.448578	0.225895	0.238572
XM_018063636.1	100861138	RBMS1	protein_coding	3.21606e-06	3.13704e-06	1.98798e-06	5.3382e-06	0.0850069	0.0695217
XM_018053439.1	102184436	SLC22A3	protein_coding	2.01852	1.48962	1.78058	2.09267	2.95508	1.66041
XM_018040153.1	102186924	FLYWCH2	protein_coding	3.95656	4.27019	4.94161	4.84662	5.22497	3.30626
XM_018063591.1	100861138	RBMS1	protein_coding	0.965769	1.46506	1.40622	1.05542	1.81828	1.32633
XM_005683176.3	102187589	RBM22	protein_coding	6.67223	6.06189	7.19992	6.92567	8.01482	8.16032
XM_018056950.1	102170059	IL2RA	protein_coding	1.31754	1.64405	1.15547	1.02979	3.12512	1.39819
XM_018051318.1	102187311	LOC102187311	protein_coding	2.42557	1.81002	1.78278	2.24796	1.93081	1.84924
XM_005683055.1	102181386	PCDHB1	protein_coding	0.00789844	0.00985427	0.00833099	0.0183075	0.0573683	0.0353777
XM_018039171.1	102184103	PLA2G7	protein_coding	9.30566	8.42925	6.8693	7.73748	16.1037	7.72318
XM_018039371.1	102182651	SKOR2	protein_coding	0.0841665	0.0565946	0.0204959	0.112545	0.141116	0.0217534
XM_018049937.1	102185873	MRAS	protein_coding	2.09233e-05	5.73049e-06	0.180894	0.277615	7.27364e-05	8.71761e-06
XM_013962653.2	102185237	LOC102185237	protein_coding	0.439895	0.346104	0.212108	0.534943	0.559092	0.39541
XM_018054627.1	102185132	ARHGEF19	protein_coding	0.415678	0.652493	0.0828208	0.112254	0.267558	0.458772
XM_018046456.1	102172777	DCAF6	protein_coding	7.401	6.56813	9.25568	7.37372	7.12195	9.08144
XM_018057791.1	102175418	RBM39	protein_coding	0.440041	1.35967e-12	0.358587	0.66482	1.36698e-07	1.91164
XR_001919856.1	106503385	KLC1	lncRNA	3.03994	3.50258	2.86807	3.52988	5.53302	2.81399
XM_013964641.2	102176312	CEP135	protein_coding	0.555701	0.590599	0.458543	0.668312	0.34956	0.188677
XM_005693278.3	102170084	NUFIP2	protein_coding	18.509	20.4244	18.3725	22.0085	17.379	18.9453
NM_001285740.1	100860890	HMGCS2	protein_coding	0.964105	0.505728	0.738071	0.247006	0.540296	0.545306
XM_018049343.1	102169747	LGI2	protein_coding	0.491645	1.11006	1.46701	0.430043	0.628666	1.10086
XM_018048079.1	102168430	SMARCC2	protein_coding	4.85929	4.54626	2.64934	4.05114	5.41346	5.88044
XM_013962548.2	102186076	SLC16A4	protein_coding	4.92546e-06	5.97084e-06	5.40095e-06	5.88133e-06	5.97287e-06	5.65947e-06
XM_018049670.1	102178159	LIN54	protein_coding	1.01865	2.04168	1.22401	1.32673	1.1233	1.1656
XM_018057965.1	102187355	TP53RK	protein_coding	9.82645	9.73856	10.4669	8.57302	9.85385	9.9486
XM_018044041.1	102184982	CITED1	protein_coding	3.11608e-05	0.24815	0.31684	0.124179	1.62615e-05	2.88904e-06
XM_005693426.3	102191079	SLC13A5	protein_coding	0.0400456	0.00313348	0.0423105	0.0348018	0.0606635	0.0252417
XM_018049242.1	102172699	NPNT	protein_coding	0.329526	0.112678	0.320964	0.275191	0.556725	0.203826
XM_018058254.1	102169493	PTDSS1	protein_coding	2.49175	2.0261	2.98123	2.73118	7.36031	4.63576
XM_005676178.3	102190740	GTDC1	protein_coding	2.35798e-06	0.0214853	6.16807e-06	0.0194278	2.41628e-05	0.199353
XM_005685691.3	102173472	TPM1	protein_coding	3.78743	4.32843	16.6865	0.3081	1.15805	15.5322
XM_018041275.1	102174087	SHOC2	protein_coding	25.8056	28.6054	28.6729	29.3345	25.6264	28.2508
XM_018067219.1	102173046	SLC4A7	protein_coding	2.30398	2.29587	2.16439	2.40944	1.19445	1.26284
XM_018066829.1	102183189	PRRT3	protein_coding	0.0501618	0.0766047	0.0705967	0.0775065	0.0742524	0.0874019
XM_018041709.1	102191202	SH3D21	protein_coding	0.97456	0.442798	0.575157	0.504398	0.97157	1.06181
XM_005678899.2	102175547	LOC102175547	protein_coding	0.0272611	0.0671873	0.0571601	0	0.0986084	0.0304475
XM_005689032.3	102171804	MYBL1	protein_coding	0.569624	0.606186	0.313004	0.593153	0.267164	0.20057
XM_018040247.1	102173805	NDE1	protein_coding	25.3672	25.0525	27.5713	23.309	16.767	26.4577
XM_018048356.1	102180704	LOC102180704	protein_coding	0.770217	0.797656	0.958731	0.815332	0.614436	0.390175
XM_018048814.1	102189377	RANGAP1	protein_coding	31.4887	32.8195	36.1503	29.201	24.2478	28.6404
XM_005683380.3	102188402	FAM151B	protein_coding	1.66603	1.61351	1.84106	1.90032	1.59641	1.72632
XM_018044531.1	102186098	FMR1	protein_coding	0.828136	0.0320202	0.188164	1.29634	0.533746	0.000465519
XM_018062949.1	108638013	LOC108638013	protein_coding	0	0	0	0	0	0
XM_018054039.1	102177803	PLEKHD1	protein_coding	3.29961	3.00337	3.00737	3.90088	4.6296	5.10232
XM_005691063.3	102173490	PTPRC	protein_coding	8.95843	6.48647	8.54979	5.45896	10.884	4.0649
XM_005692713.3	102168383	DKKL1	protein_coding	1.62939	2.38461	1.816	1.36349	1.41274	1.85948
XM_005690510.3	102184270	NVL	protein_coding	7.62456	7.17473	8.10642	7.80057	5.84735	7.46509
XM_018048477.1	102172132	YBX3	protein_coding	40.5696	40.9049	42.1076	42.3409	43.8429	48.9241
XM_018039365.1	102174081	LOC102174081	protein_coding	0.440055	0.480004	0.589628	0.308133	0.599136	0.328451
XM_018057434.1	102184258	PTPRA	protein_coding	15.4555	18.6408	18.5102	17.3099	18.1804	18.208
XM_005691985.3	102184364	MMP2	protein_coding	133.938	190.667	110.237	118.86	288.275	95.2503
XM_018042443.1	102172599	MTR	protein_coding	6.48819e-06	0.0656042	0.130847	4.02749e-06	0.0777869	0.0656048
XM_018057785.1	102176900	SPAG4	protein_coding	0.365511	0.00223708	2.61553e-06	0.121037	0.00218888	8.41554e-12
XM_018065864.1	102190739	LOC102190739	protein_coding	7.81492	5.78423	6.21948	6.3468	8.54199	8.02555
XM_005677609.3	102172398	PI4KB	protein_coding	1.57124	1.29783	1.78797	1.33607	1.63885	0.95218
XM_018043813.1	102181669	ZFX	protein_coding	2.81993	2.62333	2.15369	2.61591	2.11962	3.00361
XM_018056945.1	102178956	TRNAU1AP	protein_coding	0.764287	0.148686	0.594352	0.226352	0.00351426	0.0866322
XM_018049353.1	102186100	STIM2	protein_coding	7.99727	8.37568	7.85731	8.55826	8.49967	8.51065
XM_018060155.1	102173767	KCTD3	protein_coding	0.00537491	0.000564433	2.6697e-13	0.000154281	4.29677e-05	1.00679e-05
XM_018063373.1	102170352	USF2	protein_coding	19.1217	14.6452	14.8444	18.3524	19.6292	20.0423
XM_018061124.1	102179505	CABP1	protein_coding	0.180049	0.0717553	0.148436	7.25977e-06	7.1526e-06	0.0987803
XM_018052188.1	102174438	POFUT2	protein_coding	14.5375	16.5005	15.4046	13.9895	16.6354	16.062
XM_018062292.1	102188701	KIAA0355	protein_coding	4.65629e-05	2.85402e-05	1.94749e-05	1.38831e-05	0.000195459	6.87704e-05
XM_018057958.1	102184073	SLC35C2	protein_coding	6.76791	8.72973	9.26969	7.8462	9.01429	7.23383
XM_018047584.1	102185062	OSBPL8	protein_coding	1.12895	1.18702	0.86516	1.65833	0.435169	0.803853
XM_013963001.2	102168967	LOC102168967	protein_coding	0	0	0	0	0	0.0526693
XM_018050580.1	102191084	LOC102191084	protein_coding	0	0	0.0464938	0	0	0.0247431
XM_018043101.1	102186188	PICALM	protein_coding	3.96383e-28	1.17558e-39	7.78077e-41	9.13297e-36	1.12857e-64	3.70879e-21
XM_018043134.1	102179922	PC	protein_coding	0.290275	0.13095	0.59996	0.526112	0.0898626	0.109824
XM_018061723.1	106503077	LOC106503077	protein_coding	2.35573e-05	0.199406	5.72106e-05	6.9116e-05	5.53811e-05	7.81448e-05
XM_018061765.1	102180337	PLCG2	protein_coding	5.75742	4.65933	5.32362	4.79846	4.10857	4.46663
XM_018053687.1	102188860	TBCA	protein_coding	70.8736	73.6023	90.2848	67.9906	60.511	66.2727
XM_005685677.3	102171159	CA12	protein_coding	1.81081	2.27023	1.70915	1.69635	3.74892	2.30377
XM_018053796.1	102183335	VSX2	protein_coding	0.0401813	0.0248707	0.02111	0.0465848	0.0242596	0.0224604
XM_013964481.2	102190391	INTS12	protein_coding	0.246766	0.0995629	0.242089	0.496481	6.28535e-06	0.538316
XM_018064518.1	102187528	SLC16A11	protein_coding	2.60507	2.62523	2.98219	2.85326	3.17331	2.39528
XM_018042026.1	102182565	NRG1	protein_coding	0.728376	0.664051	0.653763	0.988778	3.75335	0.718963
XM_018065684.1	102179812	NEURL1B	protein_coding	4.65919	4.79139	3.90623	6.01096	7.1922	6.99965
XM_018048862.1	102190112	A4GALT	protein_coding	1.50601	1.15774	2.16668	1.73141	1.49567	2.42535
XM_018044525.1	106501924	LOC106501924	protein_coding	0.508439	0.310203	0.404633	0.769686	0.364081	0.731759
XM_018053037.1	102174473	DSE	protein_coding	2.62669	1.81822	1.65057	2.61853	6.27224	4.66371
XM_013976262.2	102185444	MBNL3	protein_coding	2.17912e-06	9.09822e-07	0.105083	0.135726	0.262383	0.0877887
XM_018046951.1	108635835	LOC108635835	protein_coding	0.103155	0.0915251	0.0620402	0.0512461	0.0356278	0.148377
XM_005695149.3	102173973	PML	protein_coding	4.77878	3.77402	3.71714	4.34312	4.02718	5.61651
XM_018049755.1	102176029	QDPR	protein_coding	71.339	62.5722	71.6227	66.8275	47.4188	53.8391
XM_018045325.1	108635019	LOC108635019	protein_coding	0	0	0	0	0	0
XM_018064781.1	102182167	MYO15A	protein_coding	0.179625	0.166671	0.121283	0.152246	0.171356	0.305687
XM_018057406.1	102170333	ADAM33	protein_coding	0.463985	0.715603	0.174109	0.480783	0.391358	0.000976601
XM_018059994.1	102186981	PPFIA4	protein_coding	0.456907	0.504575	0.242914	0.564048	0.423391	0.38481
XM_018049409.1	102176683	SHISA3	protein_coding	1.21185	1.26199	0.429524	0.651216	0.253227	0.308278
XM_018065859.1	108638455	LOC108638455	protein_coding	0.187552	0.0634435	0.0179323	0.158124	0.0412021	0.0953449
XM_018046963.1	108633188	CCDC136	protein_coding	0.0462212	0.0939351	0.0285618	0.0820133	0.0888341	0.0395497
XM_005690334.2	102170448	GIF	protein_coding	0	0	0.0266411	0	0.0152957	0.0283072
XM_018048247.1	102171037	RBFOX2	protein_coding	0.000975518	3.55132e-05	1.36356e-05	0.0409979	0.00152918	0.218338
XM_005681857.3	102181580	ARHGAP24	protein_coding	0.279391	0.0367404	0.104098	0.417958	0.0350374	0.115914
XM_005699919.3	102175653	BRMS1	protein_coding	9.47288	9.21487	8.38876	8.17877	8.04986	6.56446
XM_018051741.1	102177711	FAM170A	protein_coding	0.0266105	0	0	0.030857	0.0320893	0.0297238
XM_018044975.1	102177991	RASA3	protein_coding	6.96942	6.01205	5.1422	8.11092	7.69108	4.78206
XM_005686827.3	102185577	BMP10	protein_coding	0.0167933	0.0209827	0.029543	0.00648696	0.0203386	0.0627012
XM_018060893.1	108637838	LOC108637838	protein_coding	0	0.281437	0	0	0	0
XR_001295782.2	106502192	LOC106502192	lncRNA	0.418919	0.444619	0.708125	0.243082	0.251257	0.349747
XM_018047623.1	102181876	UBE2N	protein_coding	14.7219	17.0485	16.9812	15.1281	15.2995	14.6548
XR_001919422.1	108637951	LOC108637951	lncRNA	1.50793	1.56716	1.20567	1.6471	1.17439	1.81682
XM_013964669.2	102180082	PHC3	protein_coding	2.78495e-05	0.00182825	0.000406708	2.2773e-05	2.86948e-05	4.70263e-07
XM_018051131.1	102190871	ELOF1	protein_coding	0.133531	0.209356	0.367736	0.359509	0.820408	0.192629
XM_018061733.1	102176155	ADAT1	protein_coding	0.65397	0.700674	0.457519	1.03464	0.564237	0.766102
XM_013975154.2	102191672	ZNF518A	protein_coding	1.02369	1.27758	0.89333	1.57443	1.05131	0.860294
XM_018039397.1	102187361	HSBP1L1	protein_coding	22.035	19.0552	27.8948	19.9282	21.0193	25.6452
XM_018053697.1	102171155	SV2C	protein_coding	0.17733	0.0777181	0.145216	0.148971	0.0805938	0.149039
XM_018064324.1	102191828	FLOT2	protein_coding	0.936216	1.43001	0.964837	1.11011	1.6466	0.807374
XR_001918810.1	108637145	LOC108637145	lncRNA	0.383135	0.640904	1.10756	0.0889934	0.457321	0.510152
XM_018066642.1	102183646	USP19	protein_coding	0.661209	0.666327	0.0740585	0.000669896	0.000632083	1.07453e-05
XM_018062662.1	106503141	TMEM160	protein_coding	50.7724	68.5496	75.2483	46.2849	54.9753	50.4169
XM_005696995.3	102177114	DTNA	protein_coding	7.69254e-11	3.53722e-05	0.000135901	1.7083e-11	0.000210761	9.52378e-13
XM_018065507.1	102169996	SGTB	protein_coding	0.0995564	0.126336	0.237511	4.31693e-06	5.43304e-06	1.11734e-05
XM_005700183.3	102189840	PLP1	protein_coding	0.207819	0.304086	0.191952	0.399024	0.19841	0.275798
XM_018065430.1	102190456	LRRC45	protein_coding	0.436122	0.393334	0.163433	0.301983	0.415008	0.132274
XM_018046858.1	102174360	BRAF	protein_coding	9.79303	8.75295	9.79033	10.6511	3.70742	8.77372
XM_005694148.3	102172757	SLC16A5	protein_coding	0.12011	0.122616	0.319577	0.581874	0.498994	0.448873
XM_005681688.3	102176112	PHOX2B	protein_coding	0	0.0149513	0	0.0139269	0.0435987	0.0403416
XM_018054018.1	102180599	MAP3K9	protein_coding	0.218488	4.76019e-05	2.70828e-05	5.48711e-05	0.111691	0.191009
XM_018066132.1	102171279	EDC3	protein_coding	3.26022	3.73397	2.82156	3.36693	4.2418	3.15192
XM_005679859.3	102189462	SMUG1	protein_coding	0.499867	0.79903	0.70422	0.34437	2.08663	0.821227
XM_005693895.2	102174426	TMEM106A	protein_coding	7.34939e-06	5.93365e-10	5.32128e-06	5.42692e-07	1.84921e-06	1.02751e-07
XM_018040026.1	102170750	HSD3B7	protein_coding	1.99821	0.563557	1.01817	0.762812	4.7359	0.958519
XM_005692310.3	102183173	DMKN	protein_coding	300.205	413.792	433.044	339	622.597	504.897
XM_018062645.1	108638002	GNG8	protein_coding	0.0915312	0.0752415	0.135029	0.119483	0.10951	0.030909
XM_018046715.1	102187027	AGAP3	protein_coding	3.68735e-06	6.13842e-06	5.8994e-06	6.54873e-06	8.25643e-07	5.5788e-06
XM_005679209.3	102171027	LSM5	protein_coding	14.5594	20.3863	18.5871	13.6263	15.2396	11.0107
XM_013962978.2	102188189	MYCBP	protein_coding	21.5002	24.1663	25.6273	23.7963	24.9616	22.62
XM_018063407.1	102189790	PEG3	protein_coding	0.121853	0.217813	0.172719	0.0697936	1.3664e-05	0.176856
XM_018040674.1	102180716	WIPI2	protein_coding	0.600432	0.226014	0.499897	0.360655	0.610215	0.69565
XM_018046029.1	102180276	PLEKHO1	protein_coding	0.814243	0.645381	0.652002	1.82023	1.86687	1.69813
XM_005686837.3	102188143	SNRNP27	protein_coding	19.7704	23.8608	26.3448	22.2391	23.3223	25.6425
XM_018040729.1	102188104	ADCY9	protein_coding	3.7957	3.55401	3.21379	4.59442	4.96142	4.85571
TUCP_000260	XLOC_039005	--	TUCP	1.00798	1.06232	0.857474	0.909332	0.336074	0.651861
XM_018038537.1	102181945	LOC102181945	protein_coding	0.0263447	0	0	0	0	0
NM_001287572.1	100860865	TAC3	protein_coding	0	0	0	0	0	0
XM_018039032.1	102170570	ECI2	protein_coding	7.67606e-05	5.02468e-05	3.00085e-05	1.02021e-05	0.000137193	0.000235652
XM_018058428.1	102176142	NCOA2	protein_coding	2.33894	1.77373	2.30324	1.81974	2.32018	3.79143
XM_018054546.1	102185964	CLCNKA	protein_coding	5.04687e-07	0	1.18047e-08	5.8081e-07	1.43224e-08	2.40987e-13
XM_005699923.3	102176501	MRPL11	protein_coding	1.60554	2.86684	1.84388	2.61368	1.57626	1.29932
XM_018064319.1	102169047	NEK8	protein_coding	0.0804585	0.411615	0.269977	0.309077	0.445788	0.263459
XM_018051640.1	102177058	LOC102177058	protein_coding	0.0373119	0	0.0588339	0	0.0225338	0.0208604
XM_013963951.2	102189738	LOC102189738	protein_coding	0.0183066	8.74851e-07	0.0119001	0.0457651	0.0651129	0.0282771
XM_018051105.1	106502301	DOCK6	protein_coding	3.22453	2.46466	2.75652	3.1416	4.29462	3.82578
XM_005680452.2	102180466	LOC102180466	protein_coding	0.0261157	0	0	0.0302833	0.0314959	0
XR_001919077.1	102191351	LOC102191351	lncRNA	1.68893	2.46093	0.0100446	0.846355	2.99154	1.93494
XM_018042016.1	100861074	ANKRD37	protein_coding	1.35525e-17	2.65399e-58	5.48101e-06	1.42587e-09	1.69525e-07	4.0772e-16
XM_005680696.3	102183300	ETFBKMT	protein_coding	1.9511	1.52836	1.602	1.56741	1.69568	1.72271
XM_018053886.1	102188599	SPATA7	protein_coding	0.61913	0.718263	0.738458	0.762159	0.279882	0.606404
XM_013964569.2	100861296	SLC34A2	protein_coding	6.56147e-05	8.10864e-05	6.88107e-05	7.51747e-05	7.8143e-05	7.45352e-05
XM_018050980.1	102187209	SH2D3A	protein_coding	0.471171	0.677076	0.458074	0.80096	0.842516	0.213022
TUCP_000268	XLOC_039509	--	TUCP	0.85726	0.787351	0.766452	0.763406	0.693713	0.72544
XM_018045465.1	108635215	LOC108635215	protein_coding	0.166887	0.159025	0.0827859	0.159289	0.142548	0.142867
XM_013969992.2	102173893	ACMSD	protein_coding	0	0	0	0	0	0.0123236
XM_018043312.1	102178517	NAA40	protein_coding	2.63939	2.42112	2.35932	2.14466	2.42768	2.77156
XM_018062651.1	102175981	PRKD2	protein_coding	4.01517	3.93196	5.10717	1.71196	6.41365	2.9329
XM_018041054.1	102168791	C25H16orf54	protein_coding	2.67549	2.57201	2.44557	1.42031	3.59551	1.20591
XM_005692351.3	102170351	ZNF829	protein_coding	0.890249	0.953548	1.03363	0.880941	0.884531	1.16263
XM_018064647.1	102173604	USP43	protein_coding	0.67151	0.827823	0.749857	0.49315	0.732927	0.674398
XM_018040602.1	102185139	PHKG1	protein_coding	2.81739	2.69989	2.39961	2.58457	3.18753	2.14738
NM_001287029.1	102467078	TMSB4X	protein_coding	1250.84	1424.23	1575.52	1076.86	1450.43	1062.94
XR_001918220.1	102177788	ACOX3	protein_coding	6.95526	5.72852	5.29972	5.248	4.27939	5.52869
XM_013964575.2	102187662	ARAP2	protein_coding	1.32175e-05	2.05958e-05	1.4461e-05	1.49691e-05	2.35036e-05	2.23433e-05
XM_018053092.1	102179006	LOC102179006	protein_coding	0.33552	0.236541	0.352476	0.399441	0.172953	0.205755
XM_005685510.3	102183245	NDUFAF1	protein_coding	3.01456	2.56387	2.88267	3.83171	3.35024	4.42423
XM_013968896.2	102170063	HNF4A	protein_coding	0.0106593	0	0.00562606	0.0432334	0.0322758	0.00597001
XM_005676816.3	102170279	ZNF683	protein_coding	0.000740772	0.0146393	0.0496227	0.0272906	2.78868e-05	1.31335e-05
XM_018057315.1	102186942	LOC102186942	protein_coding	8.34409e-07	0.107235	4.86937e-07	0.0897906	2.88636e-06	0.0386763
XM_018060813.1	102171902	NEK7	protein_coding	0.441439	0.253167	0.471333	0.000427498	0.0693887	0.834444
XM_018053347.1	108636742	LOC108636742	protein_coding	0.40169	0.303644	0.249828	0.279342	0.771603	0.222155
XM_013971132.2	102174252	NOP58	protein_coding	1.84012	1.45929	1.60379	2.13505	0.810129	1.94673
XM_018054425.1	102173853	ITPKA	protein_coding	0.635335	0.582848	0.845615	0.542598	0.404518	0.436653
XM_018057415.1	102171168	SLC4A11	protein_coding	0.33016	0.218421	3.42146e-09	0.140869	0.623544	0.539215
XM_005679561.2	102185247	LOC102185247	protein_coding	0	0	0.023476	0	0	0.0249879
XM_013969625.2	102188878	ZNF215	protein_coding	2.72956	2.75144	2.68588	3.27015	2.45322	2.31805
XM_005700492.3	102173170	NSDHL	protein_coding	9.87378	10.5581	11.3853	7.43945	11.7659	8.95945
XM_005675997.3	102171553	PPIG	protein_coding	0.364488	0.202519	0.367311	0.632242	0.611527	0.441155
XM_018042028.1	102182565	NRG1	protein_coding	0.154018	1.4919e-05	5.70569e-10	7.98148e-07	0.184265	0.293577
XM_013962435.2	102187362	TARS2	protein_coding	0.543805	0.493877	0.37229	0.346169	0.336127	0.494975
XR_001917794.1	108635394	LOC108635394	lncRNA	0.718212	0.580198	0.474354	0.542148	0.484382	0.560434
XM_005685928.2	102173392	TBPL2	protein_coding	0.0336233	0.0417103	0.0530483	0	0.0203139	0
XM_018043669.1	102168520	CDK16	protein_coding	0.314488	0.193971	0.273651	0.353266	0.517179	0.555379
XM_018047927.1	102189737	KIF21A	protein_coding	3.68264e-18	2.67563e-06	6.50988e-10	0.633404	2.11099e-06	0.000140728
XR_001918689.1	108636992	LOC108636992	lncRNA	2.09247	1.99511	1.17197	1.85456	2.67399	2.30413
XM_018055471.1	102191342	CAPN13	protein_coding	0.061621	0.0549769	2.91981e-09	0.0171368	0.0575198	2.03356e-09
XM_018055935.1	102168360	NUP188	protein_coding	15.3849	14.1307	13.6462	12.849	15.1312	12.0626
XM_005697694.3	102168791	C25H16orf54	protein_coding	1.41856	1.00365	0.595267	0.362047	1.2821	0.491352
XM_005677150.3	102186356	LOC102186356	protein_coding	0.349575	0.28703	0.264317	0.645255	0.513321	0.33792
XM_018056623.1	106502698	FRY	protein_coding	0.000292822	0.0970858	0.169229	0.169502	0.144026	0.0787117
XM_005675639.3	102182915	RSPH1	protein_coding	0.18914	0.06398	0.090427	1.50023e-05	0.0623297	1.37669e-05
XM_005685179.3	102179201	PARP6	protein_coding	2.37067e-16	2.99212e-15	7.35361e-13	8.31207e-13	1.60593e-13	5.73798e-15
XM_013973815.2	102188986	LOC102188986	protein_coding	2.38544	1.87727	2.66464	1.43315	4.45012	2.15723
XM_013972417.2	102181894	ACLY	protein_coding	9.93838e-07	1.68673e-07	2.70225e-07	4.45692e-07	3.74371e-07	6.25052e-07
XM_018046864.1	102179350	DENND2A	protein_coding	2.22847	1.60105	2.54326	2.28679	2.3731	1.48765
XM_018055452.1	102187599	AAK1	protein_coding	9.05796e-11	0.168206	0.0782683	3.90828e-11	0.275536	0.134079
XM_018045470.1	108635222	LOC108635222	protein_coding	0	0	0	0	0	0
XM_018044317.1	102189540	LRP8	protein_coding	1.67315e-11	8.56483e-14	9.19663e-12	4.42921e-10	3.06993e-17	8.04095e-09
XM_013967771.2	106502638	LOC106502638	protein_coding	0	0	0	0.029265	0	0.0281957
XM_018067025.1	102189528	TREX1	protein_coding	3.22081	3.6116	2.8571	3.0979	3.99369	3.3124
XR_001296381.2	102175415	LOC102175415	lncRNA	2.5041	2.29944	1.99092	2.42769	2.07685	2.24932
XR_001919887.1	102188534	LOC102188534	protein_coding	0.239131	0.104921	0.148884	0.284503	0.0711261	0.21589
XM_018055300.1	102172632	LOC102172632	protein_coding	5.44852e-06	9.41919e-06	5.82714e-06	7.22793e-06	7.94405e-06	6.64243e-06
XM_005698926.3	102171952	RARB	protein_coding	1.54055	1.45017	1.29141	1.12415	1.22877	1.20225
XM_018047266.1	108635854	CAMK2N2	protein_coding	0.523075	0.590258	0.416928	0.477736	0.555541	0.585103
XM_018063570.1	100861297	RPS6KB1	protein_coding	6.46294	7.94548	6.57519	7.02588	6.6983	5.90597
XM_018040192.1	102181918	ATXN2L	protein_coding	1.13653	0.286392	0.474651	0.000515365	1.79038	3.90124
XM_018053739.1	102187406	EPB41L4A	protein_coding	0.0679292	0.151397	0.0671882	0.109381	3.6334e-08	0.111636
XM_018043742.1	102181023	XG	protein_coding	55.9822	57.2263	65.5806	59.1963	84.1345	65.7252
XM_018066122.1	102189801	SNUPN	protein_coding	2.88671	3.05193	3.37998	3.32407	5.34056	5.04604
XM_005675987.3	102169228	METTL5	protein_coding	2.08304	2.84606	2.4249	1.73467	3.11389	2.7514
XM_018052358.1	102182788	ADRA1A	protein_coding	0.621332	0.326576	0.422963	0.634055	0.493829	0.945537
XM_018066213.1	102170366	DDX24	protein_coding	6.83096	6.33641	6.1793	4.09737	9.11116	6.57556
XM_018055921.1	102191713	ENDOG	protein_coding	1.63682	2.03019	2.52846	1.73937	1.9159	1.67807
XM_005681844.3	102178159	LIN54	protein_coding	0.237532	0.881614	0.841155	0.540564	0.61195	0.67149
XM_018044872.1	108634711	GSC2	protein_coding	0.479703	0.461141	0.605516	0.683535	0.514066	0.70447
XM_013964120.2	102179173	ALG10	protein_coding	0.611112	0.875746	0.66401	0.559974	0.616158	0.241037
XM_005686636.3	102169877	PEX13	protein_coding	10.5662	13.0255	12.3867	12.1961	11.6904	12.7279
XM_018065252.1	102172670	SESTD1	protein_coding	1.72648	1.89099	3.48503	4.02681	4.26927	3.39482
XM_018055322.1	102180322	C11H2orf40	protein_coding	5.71393	7.62496	4.94459	3.85107	1.24442	1.93212
XM_005699859.3	102182570	ESRRA	protein_coding	0.75045	0.677572	0.586594	0.559553	1.00572	1.1691
XM_018050869.1	102172989	CHAF1A	protein_coding	0.269172	0.147369	0.0592308	5.20109e-06	4.85948e-06	0.226462
XM_018053502.1	102182309	TBP	protein_coding	1.51177	1.95033	1.28604	1.61328	1.63663	1.90729
XM_013964130.2	102186159	ABCC5	protein_coding	1.47408e-08	4.04862e-08	2.42735e-09	1.95024e-08	3.04481e-09	1.53136e-11
XM_013973881.2	102176475	ARMC12	protein_coding	0.0797117	5.54506e-17	0.101963	1.60054e-22	0.243212	0.000185949
XM_018063961.1	102180628	CEP112	protein_coding	1.0859	0.68818	0.753373	0.961913	1.07689	1.1069
XM_005685782.3	102174573	USP8	protein_coding	20.7989	19.3302	20.7469	21.4755	18.2247	20.411
XM_018038231.1	102170921	WNT5A	protein_coding	11.6483	11.907	12.2406	12.9718	10.8459	11.215
XM_018063506.1	102178763	LOC102178763	protein_coding	0.362479	0.310516	0.187463	0.518919	0.387235	0.493489
XM_018063820.1	102173782	TSEN54	protein_coding	0.586641	0.854232	0.449086	0.881852	0.640258	0.689824
XM_018055146.1	102179104	DHX57	protein_coding	0.920359	0.778934	1.17932	1.12574	0.807321	0.92054
XM_005678467.3	102179904	GADD45A	protein_coding	12.4527	10.7785	13.4545	12.7029	11.6221	12.6475
XM_005675152.3	102173784	EIF4A2	protein_coding	122.47	83.9149	113.547	152.393	105.72	118.489
XM_018049339.1	102181576	CCDC149	protein_coding	4.46788e-06	6.7689e-06	4.05215e-06	9.2188e-06	3.95548e-06	2.81279e-06
XM_013963482.2	102181187	LOC102181187	protein_coding	0.0514855	0	0	0.0298505	0.062097	0
XM_018039767.1	102188456	CCDC68	protein_coding	0.167371	0.287107	0.117677	0.187939	0.483069	7.47834e-05
XM_018056329.1	102189596	GSX1	protein_coding	0	0	0.0315093	0	0.0362493	0
XM_005683972.2	102169384	FGF17	protein_coding	9.02077e-05	0.000117064	9.54788e-05	0	9.89836e-05	0.000103737
XM_005682038.2	102173831	CANX	protein_coding	53.0391	46.4106	58.2417	60.4003	58.5821	74.3182
XM_018047753.1	102187743	DAZAP2	protein_coding	50.8394	49.9883	51.8399	51.4007	53.2643	47.5048
XR_001919682.1	102188167	KIAA0100	protein_coding	6.33715	3.42402	2.83454	4.9772	7.17957	5.24754
XM_005693239.3	102183262	WSB1	protein_coding	22.5185	31.307	20.0444	23.6991	22.8517	14.7348
XM_018054481.1	102172067	MEIS2	protein_coding	5.4509e-06	1.97891e-27	8.81029e-44	0.0042489	1.98454e-29	5.19504e-21
XM_018056435.1	102188328	DNAJC3	protein_coding	23.0493	21.7636	26.5477	23.1011	26.6885	28.5912
XM_005686600.3	102183522	CHAC2	protein_coding	0.580212	0.670608	0.69512	0.598741	0.731561	0.908018
XM_018046546.1	108635635	LOC108635635	protein_coding	0.0724946	0	0.171983	0.0630144	0.0548353	0.0710189
XM_018045165.1	102184228	ARMCX4	protein_coding	0.163323	0.0723685	1.2221e-05	2.57921e-05	0.046922	0.0629067
XM_005680400.3	102180193	LOC102180193	protein_coding	0	0	0	0	0	0.0290469
XM_018041401.1	102172865	ATE1	protein_coding	2.18395e-20	1.92946	2.28523	7.31728e-06	2.30122	1.5812
XM_018060936.1	102172377	EIF4ENIF1	protein_coding	0.686115	0.322762	0.369645	1.15666	0.637839	1.10765
XM_018040907.1	102182367	SLX4	protein_coding	0.159855	0.0412126	0.11123	0.040073	1.00543e-06	0.0480501
XM_018062425.1	102187522	PRX	protein_coding	2.69709	2.17795	2.15115	3.74951	1.25108	2.9763
XM_018063975.1	108638201	CACNG4	protein_coding	0.22023	0.206208	0.217842	0.311054	0.158326	0.354545
XM_018047893.1	102191403	SLC38A1	protein_coding	0.302086	0.68906	0.58295	0.388045	0.404014	0.434365
XM_018054920.1	102178364	AFF3	protein_coding	0.253172	1.39776e-05	0.0628799	0.0667995	0.294628	1.70703e-05
XM_018058968.1	102180356	SPEG	protein_coding	0.246092	0.0617565	0.151492	0.354111	0.107759	0.164641
XM_005682491.2	102175946	LOC102175946	protein_coding	0	0	0	0.0600443	0	0
XM_018054541.1	102173939	ZNF219	protein_coding	1.91587	3.05362	2.34373	1.96583	1.78276	1.4789
XM_018061179.1	102186063	SPATS2L	protein_coding	2.08163	1.67894	0.0164132	3.17224	3.25154	0.0219853
XM_018055858.1	102189492	DNM1	protein_coding	1.47989	3.29722	2.30482	2.7419	2.58391	1.49424
XM_013963701.2	102188287	PPFIA2	protein_coding	0.000294794	0.000384378	1.43403e-05	1.10609e-05	1.91631e-05	1.37635e-05
XR_001919338.1	108637794	LOC108637794	lncRNA	0.264934	0.323013	0.460489	0.512306	0.37139	1.03333
XM_005691205.3	102175883	LSM6	protein_coding	31.939	30.1035	38.0907	30.7641	27.7098	29.5554
XM_018057228.1	102179863	RRBP1	protein_coding	8.96068	10.1982	7.20513	7.76751	13.3644	11.1908
XM_018054305.1	102173472	TPM1	protein_coding	9.08957e-88	1.79604e-20	8.07142e-38	7.41883e-213	2.6847e-46	3.02036e-43
XM_018046660.1	102183663	DPP6	protein_coding	0.133827	0.810909	0.116397	0.588159	4.7147e-05	0.150022
XM_005685585.2	102185841	LOC102185841	protein_coding	0	0	0	0.0283128	0	0
XM_013968840.2	102185756	BPI	protein_coding	0.0320713	0.473895	0.232912	3.7604e-05	3.5541	0.0560215
XM_018064351.1	102171006	TP53I13	protein_coding	0.482696	0.098971	0.355351	0.458723	0.287527	0.295501
XM_018055714.1	102190798	DAB2IP	protein_coding	0.297111	0.262413	0.195108	0.213177	0.18993	0.048418
XM_018062394.1	102184935	TIMM50	protein_coding	23.3914	20.5681	20.3034	17.6424	20.0676	16.9765
XM_018051026.1	102187673	ICAM5	protein_coding	0.128269	1.63404e-05	1.35279e-05	3.29822e-06	0.0875096	0.101069
XR_001918334.1	102173461	ZFR2	protein_coding	2.74422e-07	8.26791e-15	0	0.0496104	3.19104e-15	0.0207693
XR_001917082.1	108633458	LOC108633458	lncRNA	0.256606	0.37375	0.427223	0.71469	0.431028	1.14275
XM_005693592.3	102185685	TRIM16	protein_coding	5.17395	5.67665	6.21375	6.58236	7.88201	7.94007
XR_001918343.1	102174292	LOC102174292	misc_RNA	2.90712	4.29037	2.87954	3.48389	3.66226	3.76899
XM_018051988.1	102174567	PTPRD	protein_coding	5.44837e-37	1.5183e-39	4.26825e-40	5.008e-61	1.0966e-59	3.29748e-24
XM_018067137.1	102179242	CLASP2	protein_coding	3.73527	3.00835	3.04175	3.69937	4.74417	1.48597
XM_018047532.1	102187896	PEX5L	protein_coding	3.31054e-05	3.4961e-06	0.0432512	0.0970202	0.0901527	8.04016e-06
XM_018056041.1	102179018	AK8	protein_coding	0.535329	0.765736	0.533794	0.787355	0.697289	0.743846
XM_005678022.3	102169929	RNPC3	protein_coding	0.551217	0.701846	0.584794	1.0734	0.334552	0.920237
XM_018043322.1	102168980	FLI1	protein_coding	0.428	4.27322e-05	1.19536e-05	1.1597e-05	8.11673e-05	0.363299
XR_001919889.1	102188534	LOC102188534	protein_coding	0.629698	0.126496	0.652983	0.331351	0.353941	0.542996
XM_018065329.1	102172195	KCNH6	protein_coding	5.80905e-06	0	6.11802e-06	6.06026e-06	7.08435e-06	6.2503e-06
XM_013973544.2	102179423	ADAMTS9	protein_coding	0.617391	0.585406	0.406929	0.543118	0.924496	0.445202
XM_005676183.3	102169059	HNMT	protein_coding	4.87558	4.63065	5.01382	4.64496	5.06896	3.61032
XM_018050565.1	102179846	COL23A1	protein_coding	6.54804e-08	4.50636e-08	5.11718e-12	2.73908e-13	3.82178e-08	4.72379e-08
XM_018045513.1	102171121	NEGR1	protein_coding	1.08202	0.959799	0.905844	0.859646	0.762916	0.668998
XM_018067127.1	102168397	THOC7	protein_coding	0.579083	0.767136	0.778438	0.788764	0.232333	1.08011
XM_018040543.1	102169538	RGS11	protein_coding	0.137504	0.0790423	0.0780296	0.110334	0.127971	0.153918
XM_018054319.1	102170701	USP3	protein_coding	0.213898	0.5963	0.815676	0.570063	0.476545	0.373551
XM_018065514.1	102175247	PAIP1	protein_coding	0.912317	1.01922	0.799811	1.24023	0.463425	0.530989
XM_018043047.1	102184227	CABP2	protein_coding	0	8.85191e-11	0	0	0	0.0863296
XM_013967499.1	102177346	DGUOK	protein_coding	6.37129e-06	4.23697e-07	7.06477e-06	0.208046	1.30717e-05	1.21176e-05
XM_018066740.1	102182642	NT5DC2	protein_coding	43.2912	36.5032	35.6246	34.0368	33.2052	33.2076
XM_018062724.1	102184187	SPHK2	protein_coding	1.48719e-08	0.110531	7.43384e-25	0.0953118	2.04448e-16	1.02057e-21
XM_018058576.1	102168748	KCNQ3	protein_coding	0.242514	0.163572	0.100367	0.143449	0.154169	0.110234
XM_018059001.1	102186979	C15H11orf97	protein_coding	0.0325828	0	0	0	0	0
XM_018056254.1	102181789	GRIN1	protein_coding	9.30473e-06	4.58454e-07	2.37969e-07	1.25121e-06	3.26358e-07	2.81775e-06
XM_018047704.1	102181001	TNS2	protein_coding	3.88528	4.33972	1.95528	4.19107	5.14976	1.53062
XM_018054895.1	102181043	INPP4A	protein_coding	8.47882e-23	1.27315e-26	8.71642e-24	7.53571e-32	8.23364e-50	1.25939e-21
XM_018059863.1	102182707	ENDOD1	protein_coding	1.78982	0.866308	1.70101	1.64929	2.13064	1.58678
XM_018051886.1	102175126	EQTN	protein_coding	0.0346243	0.150284	0.0364127	0.120417	0.167332	0.0774453
XM_018039866.1	102180820	LOC102180820	protein_coding	0	0.00473306	0	0.00438442	0	0
XM_018061537.1	102187886	NOCT	protein_coding	0.800407	0.336588	0.000110187	0.000436345	0.336184	7.67255e-05
XM_005682290.3	102182862	WDR83OS	protein_coding	61.7632	66.2177	72.969	58.0348	62.937	73.7896
XR_001295466.2	102171207	PHTF1	protein_coding	0.058335	1.95482e-07	0.407227	0.0486634	0.602317	4.12736e-05
XM_018040099.1	102177024	MYL10	protein_coding	0.202431	1.28637	0.803138	0.0939359	0.243417	0.677088
XM_018065041.1	102168573	LOC102168573	protein_coding	17.2384	10.3024	12.5198	14.538	3.47047	5.56965
XM_018044742.1	102185423	JUN	protein_coding	67.3612	97.8872	52.739	82.8717	56.5471	68.9095
XM_018065335.1	102173968	STRADA	protein_coding	0.104019	1.9537e-17	0.117675	2.00124e-16	3.1794e-10	0.0861075
XM_018059347.1	102171385	TTLL4	protein_coding	0.558067	0.658808	1.00654	1.49131	1.45436	1.76395
XM_013973579.2	102178021	ITIH4	protein_coding	0.406436	0.24142	0.098396	0.441282	0.611259	0.188866
XM_018064018.1	108633333	LOC108633333	protein_coding	0.17279	0.15	0.10903	0.340526	0.271395	0.0193243
XM_018053059.1	102180672	TRAF3IP2	protein_coding	0.115548	0.584019	0.244709	0.530192	0.266403	0.130276
XM_018053599.1	102170521	CLN6	protein_coding	1.21505e-05	0.548867	2.06773e-05	2.19077e-05	0.263794	8.54202e-13
XM_018064912.1	102181543	CHN1	protein_coding	1.15851	0.783797	0.000527925	0.429731	0.0216789	0.000105071
XM_018038453.1	102172577	ERC2	protein_coding	2.01979e-11	6.10088e-09	9.29126e-21	1.63065e-08	6.74468e-09	1.89128e-31
XM_018047624.1	102178330	MRPL42	protein_coding	1.13096	1.08731	1.54782	1.12731	1.01077	0.603648
XM_018049934.1	102169946	NEUROG2	protein_coding	0.0389653	0.0723823	0.102375	0.0225871	0.0705851	0.0653472
XM_005699598.2	102185536	ACRV1	protein_coding	0	0	0	0	0	0
XM_018049947.1	102185873	MRAS	protein_coding	0.0704405	2.04578e-20	0.101057	0.0898659	0.228389	0.0842445
XM_005687112.2	102177808	LOC102177808	protein_coding	0.0241236	0	0	0	0	0
XM_005679983.3	102172870	TMBIM6	protein_coding	164.868	167.988	171.303	179.178	183.128	174.606
XM_005692416.3	102188968	SERTAD1	protein_coding	35.4425	49.6337	48.2277	41.8074	23.8985	33.8996
XM_018039318.1	106503481	LOC106503481	protein_coding	1.36227	1.16438	0.702925	0.857984	1.42699	0.843476
XM_018062716.1	102186809	LYPD6	protein_coding	1.08222	1.56026	0.957742	1.5529	2.51191	1.2062
XM_018042885.1	102168804	SF1	protein_coding	16.0148	13.8146	13.9011	16.1072	19.3517	22.7062
NM_001285747.1	100861413	CYP19A1	protein_coding	0.0655298	7.75039e-06	0.0440054	0.0690342	0.0144149	0.0867456
XM_005701707.3	102190123	PSORS1C2	protein_coding	311.305	260.055	271.794	283.957	205.129	260.151
XM_013972562.2	102189899	RDM1	protein_coding	0.315361	6.23303e-06	0.480597	0.259037	0.164392	0.169117
XM_018044222.1	102171312	IL13RA1	protein_coding	39.1699	36.3692	42.9981	42.7952	56.0989	41.1788
XM_018054881.1	102176695	LOC102176695	protein_coding	0.695573	0.62562	0.4176	0.688599	0.49773	0.223642
XM_018064928.1	102169415	TTLL6	protein_coding	0.000161373	8.411e-07	4.93141e-09	0.000191316	2.54907e-06	6.24626e-07
XM_018039626.1	102176089	DLGAP1	protein_coding	0.0268393	7.04373e-75	7.23094e-67	1.72203e-70	0.0139522	0.0249854
XM_018062992.1	102168713	LOC102168713	protein_coding	0.115296	0.275162	0.0588934	0.112209	1.58195e-10	0.362916
XM_005681603.3	102191686	OCIAD2	protein_coding	19.8462	16.973	25.6873	23.2366	20.5878	21.2801
XM_018058257.1	102182423	CPQ	protein_coding	36.4646	28.5251	38.5752	30.0737	26.7372	28.4657
XM_018047596.1	102183294	PPP1R12A	protein_coding	2.07805	1.21	1.44968	0.573959	1.35089	0.828086
XM_005700743.3	102188755	FOXP3	protein_coding	1.23762e-06	2.03898e-10	0.011234	0.000128445	1.3025e-11	0.0350492
XM_018062360.1	102180339	LOC102180339	protein_coding	1014.47	1497.12	1210.43	940.781	1260.87	1065.2
XM_018056408.1	102176138	DOCK9	protein_coding	0.0770264	8.08263e-07	0.299253	0.0249064	0.0927721	0.27016
XM_018039186.1	102191384	FGD2	protein_coding	1.14682e-05	0.100793	2.74681e-05	2.00647e-05	1.09108e-05	5.91689e-05
XM_018056991.1	102172552	CELF2	protein_coding	0.348665	0.265536	0.137932	0.230945	0.444696	0.0905053
XM_018066838.1	102183463	IL17RC	protein_coding	0.951589	0.817383	0.504297	0.886528	0.298475	0.644041
XM_018058641.1	102190974	SLC45A4	protein_coding	0.849971	1.24464e-05	0.143468	7.89077e-05	0.0789156	0.117893
XM_018045199.1	102183219	BGN	protein_coding	59.0897	50.7589	45.0917	50.7344	38.4194	50.1968
XM_005682738.3	102180215	LOC102180215	protein_coding	0.571362	0.279712	0.716383	1.14883	0.733206	0.764675
XR_001919427.1	102181146	LOC102181146	lncRNA	0.341319	0.202825	0.17572	0.594763	0.305017	0.0945736
XM_005677249.2	102190833	LOC102190833	protein_coding	0.0526894	0	0.0276273	0	0	0
XM_005695097.3	102183458	HYKK	protein_coding	1.19864	1.01421	1.58704	1.98508	0.518571	1.10979
XM_018048470.1	102177417	LRP6	protein_coding	17.943	19.4562	22.1061	24.9572	15.9362	19.8025
XM_013964015.2	102171036	ANO4	protein_coding	2.69961e-17	1.94065e-14	7.85967e-28	1.03564e-06	7.54854e-18	2.39655e-115
XM_018057508.1	102181513	RTEL1	protein_coding	0.268389	0.401332	0.105622	0.539575	0.322061	0.41806
XR_001297168.2	102177847	GMEB1	protein_coding	1.06261	0.99587	0.693362	1.1256	0.799263	1.13295
XM_005676312.2	102173977	BOLL	protein_coding	0	0	0	0	0	0
XM_018049888.1	102168247	MFSD7	protein_coding	0.353041	0.26711	0.262656	0.210056	1.27455e-06	0.283093
XM_018056086.1	102189594	LOC102189594	protein_coding	0	0	0	0	4.81095e-12	4.87082e-12
XM_018056985.1	102172552	CELF2	protein_coding	6.70715e-22	6.86663e-30	2.82618e-30	1.62901e-34	2.99207e-60	9.85321e-31
XM_018058655.1	102184142	TSNARE1	protein_coding	0.955427	0.811427	1.36802	0.843017	0.579684	1.3253
XM_005692684.3	102184750	CA11	protein_coding	1.656	1.47051	3.14406	1.37396	1.51787	0.900377
XM_013963006.2	102183656	ZMYM1	protein_coding	1.45889e-06	0.0459927	0.035703	0.0766031	1.21717e-08	0.073513
XM_018059777.1	102177818	NCAM1	protein_coding	1.16966e-49	1.03525e-36	4.88444e-54	6.84932e-37	1.42991e-42	2.69365e-54
XM_018056898.1	102188782	BPIFB6	protein_coding	0.639205	0.604454	0.819233	0.757038	0.28561	0.575261
XM_013971738.2	102182436	LOC102182436	protein_coding	0.439459	0.266056	0.592729	0.48507	1.05265	1.63166
XM_018041667.1	102174538	CNNM1	protein_coding	8.17198e-06	0.000110886	0.000304402	1.3383e-28	2.44547e-05	2.27003e-16
XM_018050747.1	102186298	2017-09-08	protein_coding	0.285225	4.06079e-20	8.88754e-06	0.332834	0.18286	1.52666e-05
XM_018060540.1	102190249	PUSL1	protein_coding	0.277194	1.7968e-05	0.0587137	1.54644e-07	0.30212	0.260463
XM_005678393.3	102180278	MAGOH	protein_coding	25.5687	30.0686	32.3604	28.5929	25.0868	26.677
XM_018065042.1	102168573	LOC102168573	protein_coding	99.0898	117.894	145.224	102.245	31.6932	91.0239
XM_018050656.1	102181028	CLTB	protein_coding	0.609923	0.485317	0.716583	1.76883	0.998746	0.939859
XM_005700597.3	102184511	LPAR4	protein_coding	0.141846	0.176793	0.15951	0.109598	0.0686619	0.105868
XM_018048774.1	102183492	SUN2	protein_coding	3.44052e-05	0.228359	7.79143e-05	0.22738	0.402158	7.39161e-06
XM_018061850.1	102188886	SNAI3	protein_coding	0.0112479	0.0140537	0	0.019552	0.0681122	0.0503955
XM_005677520.2	102170651	PRR9	protein_coding	1716.07	1861.44	2297.51	1702.94	807.145	1759.02
XM_018050882.1	102171324	SEMA6B	protein_coding	1.21493	0.817507	1.21342	0.531002	1.0963	0.7234
XM_018056140.1	102169679	RPL7A	protein_coding	1235.14	1336.3	1378.56	1244.73	1063.92	1133.3
XM_018041677.1	106501886	KNDC1	protein_coding	0.0086749	1.25239e-07	0.012304	0.0134937	0.00171532	0.00317216
XM_005677255.3	102168875	LOC102168875	protein_coding	0	0	0	0.0359059	0	0
XM_018046770.1	102190581	LOC102190581	protein_coding	1.86051	1.12085	0.977969	1.2776	1.00292	0.856773
XM_005674942.3	102187804	QTRT2	protein_coding	3.2041	3.1621	3.38792	3.25446	3.72783	3.7012
XM_018039880.1	106501769	ZNF655	protein_coding	2.75722	2.08123	2.07984	1.6981	1.40465	0.686226
XM_018057532.1	102170159	SRMS	protein_coding	5.97884	5.34273	6.32257	5.22052	1.571	5.37678
XM_018045238.1	108634913	LOC108634913	protein_coding	0	0	0	0	0	0
XM_018052953.1	102181600	HDDC2	protein_coding	9.96767	10.6339	10.9571	7.61293	7.08651	7.03691
XM_018040270.1	102172783	CLEC16A	protein_coding	1.79212e-06	1.29432e-06	2.26367e-07	1.44109e-06	3.83482e-06	1.75599e-06
XM_018059501.1	102183618	STK33	protein_coding	0.0864878	0.0323556	0.0820824	0.0902122	0.0523404	0.0387346
XM_018051742.1	102183866	ZNRF4	protein_coding	0.0116355	0	0	0.0134863	0.0140744	0.0651127
XM_005674954.3	102190993	TMEM39A	protein_coding	9.16773	10.5554	8.86517	8.35608	9.17197	9.85351
XM_018045656.1	108635561	LOC108635561	protein_coding	0	0	0	0	0	0
XM_018050757.1	102180119	DOT1L	protein_coding	2.39074	1.71705	1.37995	1.92088	1.60454	2.04823
XM_018056159.1	102175692	ADAMTSL2	protein_coding	2.73088	1.75138	2.67961	2.71493	0.627888	3.23341
XM_018048880.1	102169842	SAMM50	protein_coding	27.1299	26.4331	24.0146	23.1197	24.9882	20.7957
XM_018066641.1	102183372	LOC102183372	protein_coding	1.03766	0.912458	0.99115	1.09039	2.53449	1.23503
XM_018042748.1	102188657	MS4A10	protein_coding	0.0350421	0.13084	0.0861403	0.0135387	0.0989027	0
XM_018066859.1	102178670	MAGI1	protein_coding	1.03681e-41	1.84871e-21	2.06713e-17	1.12195e-16	3.7063e-14	9.94156e-31
XM_018059515.1	102169685	SCUBE2	protein_coding	5.78721e-05	1.85992e-05	2.33065e-05	3.46485e-05	4.61295e-05	1.21139e-05
XM_018058076.1	102169814	RNF19B	protein_coding	17.8422	22.2198	22.2102	17.9139	18.669	15.9431
XM_018065433.1	102178569	RAC3	protein_coding	0.849059	1.01171	0.77249	0.819583	0.935255	0.51607
XM_018043520.1	102189013	MRGPRF	protein_coding	7.16771	5.81736	4.79041	5.60798	8.82348	5.42768
XM_018042971.1	102188292	PGGHG	protein_coding	3.53898	4.62523	3.61073	3.69479	2.10597	2.58134
XM_018039783.1	102175731	ZBTB14	protein_coding	0.644158	0.674917	0.75101	1.09064	0.464594	1.04213
XM_018059029.1	102176630	FAM111B	protein_coding	5.12546e-07	3.05329e-07	1.44186e-07	0.0647428	9.83334e-07	0.0806053
XM_018062308.1	102171016	R3HDM1	protein_coding	0.0627798	0.216995	0.065363	0.172846	0.391627	0.211911
XM_005695085.3	102180431	CIB2	protein_coding	7.3683	7.34455	7.72633	7.16191	5.76096	8.70014
XM_018052989.1	102187489	CLVS2	protein_coding	1.39385e-05	1.81205e-05	1.49174e-05	1.58464e-05	1.5403e-05	1.54473e-05
XM_005680196.3	102173163	MDM2	protein_coding	4.17051	5.02939	5.52102	3.76218	7.13882	4.93252
XM_005676798.3	102188719	NR0B2	protein_coding	0.0196098	0	0.0206078	0	0.0947252	0
XM_018060367.1	102184672	KLF7	protein_coding	0.122438	0.212278	0.0923663	0.269714	0.0700833	0.102315
XM_005681461.3	102178342	PACRGL	protein_coding	0.596071	0.624499	0.490603	0.323158	0.297613	0.175165
XM_018040025.1	102186080	RNPEPL1	protein_coding	42.2124	37.156	32.1263	35.0106	53.9038	46.538
XM_005688998.3	102187243	IMPAD1	protein_coding	27.6364	26.7914	28.1127	27.4973	25.431	25.2382
XM_018063404.1	102181330	GAPDHS	protein_coding	0.295275	0.208419	0.162569	0.275238	0.303141	0.294758
XM_018052524.1	102190227	NXNL2	protein_coding	0.123715	0.102066	0.433235	0.21515	0.124475	0.115248
XM_018050904.1	102169953	SAFB	protein_coding	25.8493	23.3392	21.2781	24.1104	15.6423	21.8849
XM_018045130.1	102176320	EMD	protein_coding	27.803	27.0646	28.5761	25.7244	31.7595	26.49
XM_005699945.3	102182284	POLD4	protein_coding	10.7532	11.3344	14.8637	12.5825	8.8854	12.563
XM_005701261.2	102178161	PRSS58	protein_coding	0	0	0	0.0233184	0	0
XM_018040960.1	102172509	CIITA	protein_coding	0.0622108	0.0743949	0.238934	0.0607631	4.74457e-06	0.0721226
XM_018038534.1	102180173	LOC102180173	protein_coding	0.0283791	0.00171675	0.0229698	0.0016588	2.42335e-06	3.28959e-06
XM_018056780.1	102177726	DNAJC15	protein_coding	6.52009	6.75877	6.14953	6.01297	7.23238	4.32414
XM_018057082.1	102176139	DNAJC1	protein_coding	7.76381	8.70275	7.61387	6.59596	8.71155	7.13124
XM_018060377.1	102177551	PIK3CD	protein_coding	0.06636	0.0593292	0.0461936	0.0576886	0.0693918	0.0265793
XM_018048218.1	102168239	BTBD11	protein_coding	3.44615	3.43165	3.07085	3.45139	2.96708	3.97346
XM_005694541.3	102168388	CPEB4	protein_coding	14.4909	14.3275	12.6968	14.2526	11.3932	14.3351
XM_018059753.1	102182328	CADM1	protein_coding	1.83472e-06	2.92363e-07	3.47357e-06	2.8824e-09	6.92238e-09	3.14802e-05
XM_005689533.3	102173104	SLC37A4	protein_coding	3.19292	2.81335	2.76457	3.49424	2.93055	2.62055
XM_005683592.3	102169100	TEK	protein_coding	1.30946	1.1264	1.3968	1.64894	2.18086	1.30261
XM_018058980.1	108637635	RBMXL2	protein_coding	0.0682167	0.0339183	0.0718228	0.0158145	0.0164963	0.0152657
XM_018048784.1	102184232	PDGFB	protein_coding	0.964299	0.749036	0.297027	0.806455	1.25522	0.692302
XM_018066095.1	102185690	UBE2Q2	protein_coding	16.0014	18.3525	19.6552	16.8992	20.5589	16.2637
XM_018044982.1	102174132	MCF2L	protein_coding	7.82267	8.06355	7.15712	9.22753	12.2928	11.887
XM_018051240.1	102168714	NACC1	protein_coding	9.61483	8.66251	9.05065	8.6221	10.22	11.4681
XM_018050156.1	102174025	TCOF1	protein_coding	7.8343e-06	1.20605e-05	3.66318	9.71236e-06	7.53323e-06	4.30155
XM_005676425.3	102184387	CPO	protein_coding	2.48755	2.09907	2.74095	1.9617	2.71944	3.0471
XM_005695099.3	102183458	HYKK	protein_coding	0.697509	1.4488	0.951677	1.0246	0.919612	1.07454
XM_018058362.1	102184827	TRPS1	protein_coding	5.81456	5.77237	5.13577	4.83538	5.5735	2.4263
XM_005678443.3	102170195	FAF1	protein_coding	47.7473	53.5871	56.0895	47.0177	46.1047	48.1004
XM_013968579.2	102174783	OSBPL6	protein_coding	0.0563488	6.08905e-14	0.0364255	0.0305608	0.0765404	0.0409452
XM_018039017.1	102181344	RAB23	protein_coding	0.289533	0.521635	0.431444	0.000666715	1.46779	0.243843
XM_005699493.2	102177868	ALG8	protein_coding	3.40582	2.8414	3.32517	3.35352	2.68659	3.29529
XM_005689227.3	102184356	TP53INP1	protein_coding	29.3424	35.0104	33.7616	31.6085	26.4278	29.6219
XM_018058223.1	102188063	PDP1	protein_coding	4.03563e-06	1.90673e-07	0.160512	3.71064e-09	1.20034e-06	0.471463
XM_005688322.3	102170798	CSTF1	protein_coding	5.76321	5.2422	6.45486	5.87844	6.84667	7.11341
XM_005674716.3	102184473	USP16	protein_coding	12.4378	11.8807	15.7295	10.6296	10.006	10.3202
XM_018060108.1	102177264	C16H1orf116	protein_coding	11.5804	11.3231	14.8212	13.63	14.353	21.6574
XM_018065183.1	102174515	PRKRA	protein_coding	1.1687e-07	0.0357825	0.054019	0.0336404	0.0727419	1.85691e-12
XM_018059107.1	102185852	MADD	protein_coding	0.000448692	0.00268547	1.33366e-05	8.76988e-17	4.58473e-06	0.00425987
XM_013973691.1	102189633	IQCF6	protein_coding	0.0999921	0.11778	0	0.697278	0.118789	0.442447
XM_018041776.1	102180282	FGFR1	protein_coding	3.3149	2.92363	3.52748	3.63208	4.72696	5.96691
XM_018038386.1	108633364	PLXNA1	protein_coding	12.3919	9.07297	8.48996	10.9475	12.3698	14.6959
XM_018047504.1	102174902	LAMB4	protein_coding	0.0264447	0.0330906	0.0244416	0.019152	0.0280373	0.014815
XM_018039480.1	102172021	KIAA1328	protein_coding	2.84908	3.4491	2.45979	2.86277	2.71189	2.38872
XM_013974061.2	102173244	ZNF391	protein_coding	0.380902	0.734248	0.306259	0.134925	0.284576	0.607386
XM_018041495.1	102174456	MORN4	protein_coding	1.05056	1.64844	1.10916	0.945452	1.13867	0.215807
XM_018053344.1	102171153	ULBP3	protein_coding	0.7326	1.62177	0.436167	0.954647	6.66063	1.09481
XM_018049316.1	102189747	HERC6	protein_coding	0.144459	0.271011	0.360649	0.323759	0.81761	0.367838
NM_001314190.1	102185261	TNNT2	protein_coding	4.59141e-08	1.15586e-20	0.0984803	2.64323e-16	2.38671e-16	8.0999e-08
XM_018049462.1	102174007	PDGFRA	protein_coding	1.38654	1.48663	1.08684	1.27775	0.883228	0.696797
XM_018043902.1	102177702	AP1S2	protein_coding	3.55419	1.99951	2.47306	2.66932	1.08146	2.09748
XM_005682634.3	102191417	RAPGEF6	protein_coding	9.64406	9.99015	10.3791	10.1291	8.45686	9.64491
XM_013969626.2	102188878	ZNF215	protein_coding	0.10598	0.504746	0.430925	0.440737	0.406788	0.314708
XM_018057822.1	102178551	SAMHD1	protein_coding	0.189082	0.16233	0.120014	0.335617	0.243448	0.276799
XM_018057698.1	102184261	ASXL1	protein_coding	1.30673e-09	9.57024e-06	2.08629e-09	3.02354e-08	1.35071e-07	1.86656e-05
XR_001919949.1	108638545	LOC108638545	lncRNA	0.871615	0.646402	0.547583	1.17329	0.815836	0.802186
XM_018060122.1	102188881	CFH	protein_coding	0.10637	0.112729	0.108585	0.0548561	0.0657619	0.0989061
XM_005680393.3	102178430	SARNP	protein_coding	32.8474	37.9608	43.2008	31.0329	35.0056	33.1609
XM_005694754.3	102180259	C7	protein_coding	3.83498	0.750729	2.07574	5.86597	1.98984	0.845371
XM_013976398.2	102187305	OGT	protein_coding	12.6108	12.52	10.2678	13.6515	12.4135	11.4437
XM_005685773.3	102171518	DMXL2	protein_coding	0.543217	0.787274	0.609281	0.432015	4.17918e-05	0.329333
XM_005694641.3	102173124	SREK1IP1	protein_coding	8.86643	9.28319	9.6698	9.37408	8.104	9.47861
XM_018043169.1	102190843	SLC6A9	protein_coding	4.15576	4.52821	3.88941	3.34827	6.60724	5.42171
XM_013963984.2	102184600	NTN4	protein_coding	3.83529e-06	3.37895e-05	0.320681	0.490128	0.000166508	0.162897
XM_005697786.3	102170657	ABHD11	protein_coding	9.86323	10.413	10.4422	6.61911	7.94149	8.20988
XM_018059240.1	102179899	CNPPD1	protein_coding	16.7651	18.7531	16.3819	14.9127	9.97343	13.5465
XM_018065898.1	102177008	HEATR5A	protein_coding	1.21189	0.85225	0.697846	0.89126	0.864639	0.71556
XM_018038847.1	102191093	PPP1R10	protein_coding	1.7333	0.000263064	0.00220815	0.00263168	0.00141253	0.0028931
XM_018046867.1	102173529	RAB19	protein_coding	8.6198e-06	8.16953e-06	5.33575e-11	9.92914e-10	9.96631e-06	1.4921e-08
XM_018052678.1	102178311	LOC102178311	protein_coding	0.994181	1.05306	9.08445	0.942994	0.305703	4.91189
XM_005685579.2	102183604	LOC102183604	protein_coding	0	0	0	0	0	0
XM_005698355.2	100861068	NOLC1	protein_coding	14.3181	11.8152	13.0066	12.7067	13.081	14.8378
XM_018047756.1	102188289	POU6F1	protein_coding	0.0439767	6.5224e-11	0.0015283	6.34508e-07	0.0402472	5.51071e-05
XM_018065923.1	102171823	LOC102171823	protein_coding	0	0	0.0272715	0.0301522	0	0
XM_018041489.1	102175268	GLRX3	protein_coding	64.0975	66.0824	77.3873	56.5022	54.5693	49.4017
XM_018059154.1	102184456	AMBRA1	protein_coding	0.00083388	6.42741e-05	0.000114994	3.72751e-05	2.62862e-05	5.21647e-05
XR_001919599.1	106501822	LOC106501822	protein_coding	0.071346	0.156889	0.0827186	0.145506	0.0843971	0.0510862
XM_018042482.1	102186373	TET1	protein_coding	0.205767	0.475675	0.1257	0.188473	3.0938e-05	0.117417
XM_018040191.1	102181918	ATXN2L	protein_coding	0.649166	0.233176	0.780695	1.3171e-14	1.06058e-08	1.00863e-13
XM_005676047.3	102184205	DPP4	protein_coding	0.47575	0.715147	0.694127	0.521201	0.512306	0.440998
XM_013976686.2	102171962	FRMPD4	protein_coding	0.0661748	0.0684235	0.0455929	0.086682	0.0557845	0.0548066
XM_005694469.3	102191650	SLC39A11	protein_coding	3.5361	3.11206	2.64663	1.81268	3.1321	2.33033
XM_005680383.3	102175275	DGKA	protein_coding	2.02182	1.37553	3.11508	1.7814	2.30605	0.959115
XM_018045840.1	102187823	LOC102187823	protein_coding	0.537074	0.466239	0.596199	1.03865	0.6341	0.412681
XM_018066214.1	102170640	LOC102170640	protein_coding	2.46094e-05	2.52444e-05	3.78224e-06	2.29547e-05	7.96724e-05	4.6013e-05
XM_018049273.1	102183306	LOC102183306	protein_coding	78.4989	104.966	118.442	69.2683	53.3349	68.8121
XM_005677433.3	102173985	UBE2Q1	protein_coding	19.086	16.8168	19.4124	20.6699	20.8305	21.3343
XM_013974425.2	102182085	ST8SIA5	protein_coding	0.0682433	0.103221	1.76988e-06	0.0597216	9.40521e-05	8.65428e-05
XM_018061413.1	102175233	TMEM132D	protein_coding	0.0172096	0.00861309	0.0254485	0.0159536	0.0291929	0.0732723
XM_018049130.1	100750242	CSN1S1	protein_coding	0	0.0889342	1.34961e-33	0	1.95781e-16	6.85951e-37
XM_018052890.1	102169008	PHIP	protein_coding	2.48571	1.76673	1.574	2.85299	1.54822	2.15093
XM_005684803.3	102180497	BCLAF1	protein_coding	1.29329	1.1225	0.566883	1.23258	0.912778	0.900684
XM_018058962.1	102180356	SPEG	protein_coding	0.121449	1.12405e-05	0.00126391	0.0310105	4.08614e-06	5.10136e-05
XM_018058239.1	102185672	CCNE2	protein_coding	1.15901	2.37567	1.05303	1.06284	0.433855	1.06863
XM_018047243.1	102169827	PUS7	protein_coding	7.55855	8.17405	7.18337	5.83263	6.43497	4.8081
XM_018045492.1	108635274	LOC108635274	protein_coding	0	0	0	0	0	0
XM_018060293.1	102172563	METTL11B	protein_coding	0.0279489	0	0	0.0215326	0.0224819	0.0103131
XM_018060794.1	102169209	LOC102169209	protein_coding	1.84922	1.49565	2.00519	2.28486	2.18646	1.06008
XM_013968320.2	102172819	GPR180	protein_coding	3.22438	3.38601	3.68941	3.65966	2.92294	3.47475
XM_018060475.1	102185020	PANK4	protein_coding	1.81441e-12	0.0781092	0.125132	0.0355849	0.114559	0.0444608
XM_018063118.1	102170642	FMNL2	protein_coding	1.75324	1.37603	1.99561	1.5244	3.65377	3.14017
XM_018059055.1	102182155	YPEL4	protein_coding	3.36148	3.79738	3.77968	3.30211	3.11426	4.32237
XM_005674847.3	102178944	LNP1	protein_coding	0.546069	0.132278	0.519826	0.677301	0.434551	0.790452
XM_005677423.2	102171829	PBXIP1	protein_coding	13.5558	12.8208	12.8297	14.3426	13.5157	12.4101
XM_005681520.3	102171138	LIAS	protein_coding	5.82505	5.45629	6.27212	5.23331	4.00889	5.00967
XM_013975432.2	102176936	TNKS	protein_coding	1.31078	1.35317	1.20168	0.997607	1.31021	0.463558
XM_005683995.3	102174568	BIN3	protein_coding	0.131032	1.25827	0.154697	0.220953	0.196523	0.466515
XM_018051160.1	106504042	CAMSAP3	protein_coding	0.0122093	0.168743	0.057363	0.0108869	0.233253	0.00514478
XM_018066874.1	102180895	LRRFIP2	protein_coding	1.21489e-10	5.18531e-17	8.05918e-07	7.80301e-15	1.58588e-19	4.17092e-37
XM_018039569.1	102190752	DYM	protein_coding	7.04206	7.84172	6.86454	7.99105	7.93451	8.19698
XM_018049263.1	102181936	CISD2	protein_coding	16.3102	18.4504	17.7599	18.7064	12.9932	18.4996
XM_018043787.1	102187576	TAF1	protein_coding	0.947906	0.467063	0.718179	0.814191	0.801917	1.36008
XM_018049299.1	102189198	PDLIM5	protein_coding	25.4254	30.7778	30.4108	28.7986	27.5377	31.1373
XM_018042312.1	102186274	GALNT2	protein_coding	22.8067	21.1005	23.1616	21.5796	23.3319	19.5341
XM_005677996.1	102183118	LOC102183118	protein_coding	0.0149441	0	0	0	0	0
XM_018050430.1	102191695	REEP6	protein_coding	3.79561	3.31745	4.01248	3.02486	1.72745	3.05067
XM_013975863.2	102182948	CCDC15	protein_coding	1.85377	1.64019	1.66803	2.49167	1.61112	2.10553
XM_018048512.1	102176861	RIMKLB	protein_coding	1.34459	1.56737	1.56614	2.40691	1.45546	1.29763
XR_311049.3	102173519	LOC102173519	lncRNA	0.924142	0.588182	1.36886	0.307383	0.477498	1.22353
XM_005694669.2	102181722	NDUFAF2	protein_coding	3.71581	3.84462	3.86712	2.62775	2.96225	2.24366
XM_005679821.3	102178979	SOCS2	protein_coding	0.625284	0.499444	0.150557	0.317739	0.931539	0.789083
XM_018064093.1	102181893	COIL	protein_coding	0.553636	0.285496	0.256021	1.70815e-05	0.184514	0.133756
XM_005680403.1	102181004	LOC102181004	protein_coding	0	0	0	0.0262821	0.109427	0
XM_018044902.1	106503616	MFAP2	protein_coding	14.1127	13.1953	9.00365	12.8563	12.3365	7.28846
XM_005678140.3	102182368	KYAT3	protein_coding	0.945718	2.22733	0.817662	0.851618	1.99651	0.629744
XM_018050977.1	102187475	TRIP10	protein_coding	5.93134	4.63586	5.06702	7.50658	6.54757	5.36996
XM_018038792.1	102189174	MAPK14	protein_coding	3.6866	3.36422	4.22391	3.2284	4.50771	3.65319
XM_018058465.1	102190617	YTHDF3	protein_coding	18.529	18.1744	20.7483	22.1907	18.3202	22.0182
XM_005685551.2	102170700	RPL10L	protein_coding	0.0347163	0	0	0	0	0
XM_005688217.3	102184917	PCED1A	protein_coding	1.60965	1.96949	0.877842	2.4543	1.80383	1.39027
XM_018056515.1	102178371	DACH1	protein_coding	10.5578	10.1332	10.0604	11.4759	5.16225	9.50896
XM_018040647.1	102176382	IL4R	protein_coding	0.12249	0.0575932	0.161049	0.220293	6.37693e-06	2.58443e-06
XM_018064869.1	102187163	CACNA1G	protein_coding	0.323854	0.0350966	0.0546568	0.511948	0.268026	2.48859e-05
XM_018041023.1	108633912	LOC108633912	protein_coding	0.216178	0.0973409	0.103263	0.136705	0.118664	0.395494
XM_018041840.1	102173916	LOC102173916	protein_coding	31.2637	31.7627	35.5687	31.5502	31.1947	28.014
XM_005676853.3	102179247	SRSF10	protein_coding	4.10954	4.28421	5.49589	6.19083	4.25433	4.2443
XM_018055060.1	102187495	DYSF	protein_coding	0.156434	0.0744489	0.172552	0.228209	0.168725	0.192184
XM_018045085.1	102173825	ERAS	protein_coding	0.187321	0.133077	0.183151	0.139583	0.0485364	0.209602
XM_005693393.1	102182064	LOC102182064	protein_coding	0	0	0.026476	0	0.0608861	0
XM_018062156.1	102178759	FAM65A	protein_coding	0.0721246	2.29807e-06	0.0848297	0.122777	0.214223	0.0962345
XM_005678422.3	102188103	LOC102188103	protein_coding	0.830888	0.992717	0.435721	0.993587	0.845515	1.36325
XM_018043797.1	102174180	MOB3C	protein_coding	4.04277	4.85876	3.62639	3.7104	6.92973	3.41383
XR_001919304.1	106502972	FAAP20	protein_coding	0.240916	5.06727e-05	0.140463	0.298201	0.198865	0.172301
XM_005681517.3	102170403	RPL9	protein_coding	297.955	420.953	444.428	286.848	336.347	354.297
XM_005697335.3	102186172	LOC102186172	protein_coding	0.246867	0.0788273	0.222815	2.47664e-08	3.16379e-07	0.2331
XM_013971970.2	102188628	ELP5	protein_coding	19.1123	18.4999	18.4514	16.0734	17.4666	18.4375
XM_018064654.1	102180345	MYH13	protein_coding	0.0160254	0	0	0.00371393	0.00388363	0.0107736
XM_018063531.1	102170630	ZNF274	protein_coding	0.30803	0.425701	0.398702	0.343192	0.496222	0.401677
XR_001919483.1	102178103	DPF1	protein_coding	2.73598e-16	6.28184e-32	0.000628946	0	1.50301e-13	1.93194e-33
XM_018051021.1	100861294	DNMT1	protein_coding	0.463813	0.388675	0.418998	0.433927	0.763014	0.451692
XM_013962706.2	102188730	ADGRL4	protein_coding	1.9096	2.40136	1.79171	2.33301	2.0311	1.85623
XM_018060764.1	102188243	TRAF5	protein_coding	0.154762	0.324693	0.0652378	0.0977504	0.26448	1.05061e-05
XR_001919078.1	102184918	PABPC1L	protein_coding	0.0460412	0.0411298	0.367551	0.276539	0.0388355	0.270464
XR_001296230.2	102183967	MRPL30	protein_coding	0.341267	0.162545	3.38105e-06	2.2092e-06	0.314053	3.8619e-06
XM_018052459.1	108636574	GAS1	protein_coding	22.0122	27.8415	21.5542	29.6426	35.5033	36.1741
XM_018041118.1	102175550	TCERG1L	protein_coding	0.00798946	0.00996725	0	0.00925926	0	0.0178925
XM_018060390.1	108637775	LOC108637775	protein_coding	0.789665	0.599778	0.92497	0.343627	0.473912	0.439692
XM_013971957.2	102179698	ATAD5	protein_coding	1.81875	1.56993	1.49951	1.53143	1.51926	1.84952
XM_005679082.3	102183759	SEMA3C	protein_coding	31.7074	28.9915	38.1976	31.5562	40.7061	23.8182
XM_005686284.2	102184444	LYG2	protein_coding	47.4175	37.4124	48.5175	50.1363	19.9183	33.8145
XM_018053989.1	102182796	ELMSAN1	protein_coding	6.58147	6.12318	5.09003	6.00195	6.08816	8.12749
XM_018064013.1	102191735	LOC102191735	protein_coding	0	0	0	0.0299361	0	0
XM_013971421.2	100861155	MAP2	protein_coding	3.20958e-25	8.97192e-14	3.1334e-25	4.83299e-20	2.76121e-30	7.40559e-12
XM_018043281.1	102178709	BRSK2	protein_coding	9.20803e-05	0.0558686	0.0103856	0.071735	0.0459513	6.14602e-08
XR_001295929.2	102191425	LOC102191425	misc_RNA	0.753851	0.276857	0.275715	0.568402	0.3628	0.37836
XM_018049011.1	102172518	FAM71C	protein_coding	0.0275527	0	0.0288832	0.0319511	0	0.0307721
XM_005675809.3	102187172	NIPA2	protein_coding	0.561599	0.694353	1.38931	0.497236	0.818082	1.57544
XM_018040544.1	102169819	ARHGDIG	protein_coding	1.84861	2.47387	2.18201	1.82175	2.47156	2.13
XM_013974213.2	102184018	LOC102184018	protein_coding	0.65128	0.398654	0.310024	0.774726	0.132212	0.555893
XM_018044409.1	108634511	HIC2	protein_coding	0.835265	0.635318	0.581273	1.13488	0.813638	1.32858
XM_018043707.1	102177044	LOC102177044	protein_coding	0	0	0	0.0177626	0.00927729	0
XM_018050187.1	102172059	DPYSL3	protein_coding	1.42503	0.601246	1.18727	1.78828	0.751691	0.956034
XM_018045975.1	102178228	GDAP2	protein_coding	0.0756759	0.313553	1.33018e-05	0.155577	0.210151	0.328907
XM_018052402.1	102168491	YBEY	protein_coding	1.35473	0.883964	1.06517	1.30171	1.03582	1.59947
XM_018058086.1	106502852	LOC106502852	protein_coding	0.0182962	0.0680257	0.0769411	0	0.0221009	0.0409182
XM_018066149.1	102183459	RALGAPA1	protein_coding	0.0590341	0.0683132	1.64898e-06	0.228008	0.603221	3.99531e-07
XM_018047703.1	102181001	TNS2	protein_coding	1.32843	0.937399	0.89385	1.7485	1.04136	1.87065
XM_005676283.3	102190362	NABP1	protein_coding	0.383152	1.11068	0.5513	1.05731	1.25882	1.04033
XM_018061301.1	102179692	BCL7A	protein_coding	5.97905	5.75327	5.13151	6.18666	5.62906	5.82103
XM_013975823.2	102172791	TMEM225	protein_coding	0	0	0	0	0	0
XM_018048799.1	102186097	TNRC6B	protein_coding	0.0426037	1.30272e-06	0.0610397	0.0444606	0.0867254	0.0766777
XM_018039865.1	102180560	LOC102180560	protein_coding	0	0	0	0.0182144	0	0.0132078
XM_018047682.1	102178243	MFSD5	protein_coding	34.2407	39.0432	38.459	28.7156	50.2965	32.4169
XM_018052290.1	102190555	PCBP3	protein_coding	0.175395	0.0717214	0.000187599	0.0465684	0.200206	1.97421e-23
XM_013976894.2	102178164	LOC102178164	protein_coding	0	0	0	0	0.0186658	0
XM_005693784.3	102189989	CCR7	protein_coding	0.660109	0.345766	0.272306	0.432425	0.451503	0.149943
XM_018066088.1	102189626	UBE3A	protein_coding	0.838639	1.02899	0.756932	0.904202	0.730357	0.00012884
XR_001296149.2	106502529	LOC106502529	lncRNA	5.35896	2.61841	3.00457	3.17302	2.28177	1.11835
XM_018042628.1	102182280	CHAT	protein_coding	0.199942	0.240289	0.226548	0.0343281	0.681359	0.165854
XM_018041039.1	102171480	STX1A	protein_coding	6.5994e-18	4.46878e-09	6.62178e-05	1.29606e-11	4.41391e-11	1.12816e-29
XM_013969943.2	106501738	LOC106501738	protein_coding	0	0	0	0.0296387	0.0308295	0.0285543
XM_018063060.1	108638046	NAT14	protein_coding	0.131506	8.0698e-11	6.14361e-06	0.115326	0.150063	3.43009e-06
XM_018040772.1	102190482	UBE2I	protein_coding	65.5659	62.3473	71.2826	60.0792	55.8052	59.9274
XM_018057184.1	106502734	ZEB1	protein_coding	1.02519	1.02993	1.23521	0.746585	1.82102	0.827845
XM_018047321.1	102171760	KLHL7	protein_coding	2.78386	3.34581	3.38537	2.66548	2.24397	2.8483
XR_001918934.1	106502702	IL17D	protein_coding	0	0	1.82453	7.04269	13.8634	2.92983
XM_018044415.1	102176411	ASB12	protein_coding	7.40229e-06	9.86521e-06	8.63481e-06	1.20726e-05	1.78949e-06	4.57679e-06
XM_005676684.3	102182002	AK2	protein_coding	35.6632	34.5876	40.6248	32.991	38.0779	30.2709
XM_018050197.1	102190319	YIPF5	protein_coding	24.8226	25.6965	28.9417	22.6231	27.9671	26.3365
XM_018042652.1	102178786	PPCS	protein_coding	1.01431	1.17539	0.882585	0.755706	0.922164	0.845042
XM_018052478.1	102188856	SLC35D2	protein_coding	0.456541	0.557905	0.496032	0.587392	0.517393	0.217456
XM_005683674.2	102172150	CER1	protein_coding	0	0	0.0302108	0	0	0
XM_018049571.1	108636232	LOC108636232	protein_coding	2.44876e-05	3.17501e-05	2.52706e-05	2.74947e-05	3.02329e-05	2.71834e-05
XM_005688524.2	102178920	NDRG3	protein_coding	6.93937	7.19795	7.40887	7.81684	10.4356	9.6443
XM_005681604.3	102191686	OCIAD2	protein_coding	0.59533	0.485956	0.742505	0.486344	2.04855	6.44561e-05
XM_018052276.1	102171151	HR	protein_coding	4.0021	2.69798	5.73881	0.173229	2.06027	9.86611
XM_005675417.3	102185610	LOC102185610	protein_coding	0	0	0	0	0	0
XM_018061572.1	102177553	ANAPC10	protein_coding	2.04401	1.85686	2.94751	1.75085	1.15516	2.67315
XM_005682130.3	102175846	USHBP1	protein_coding	0.178599	2.55864e-05	0.108743	1.0419e-05	8.06959e-05	0.129353
XM_018056862.1	102190036	LOC102190036	protein_coding	0.349931	0.337064	0.286036	0.13523	0.352167	0.239091
XM_005695707.2	102188808	SUMF1	protein_coding	22.0725	22.8694	23.7931	21.094	23.8205	21.1369
XM_005679786.3	102170583	C5H12orf29	protein_coding	6.09695	7.50807	6.77406	6.06434	6.50734	4.99686
XM_005678878.3	102170198	FIGNL1	protein_coding	0.131835	0.730119	0.172698	0.138521	0.921392	3.02753e-09
XM_018042219.1	102187104	ZMIZ1	protein_coding	1.41284	0.755355	0.753424	1.16301	1.62377	1.69402
XM_018049799.1	102182684	RGS12	protein_coding	2.61102	2.96735	1.98514	2.49791	2.88826	2.75371
XM_005688136.3	102187782	LOC102187782	protein_coding	1.13582	0.959446	0.802758	1.67119	2.19629	0.692831
XM_018044428.1	108634516	LOC108634516	protein_coding	0.284159	0.233977	0.422509	0.411852	0.314299	0.423366
XM_018052244.1	102176122	INVS	protein_coding	0.494334	0.387042	0.343716	0.741105	0.444352	0.582912
XM_018050913.1	102169094	RPL36	protein_coding	1.10071	92.5697	1.85523	3.0405	53.5208	1.24383
XM_018055863.1	102189492	DNM1	protein_coding	8.55061e-25	9.91422e-29	1.85264e-16	1.76549e-27	1.36711e-27	6.50915e-21
XM_018060019.1	102180787	LRRN2	protein_coding	0.184593	0.10067	0.0998084	0.230762	0.190859	0.261821
XM_005690371.3	102183621	FMOD	protein_coding	26.5735	21.3383	22.5759	18.236	25.1235	15.8987
XM_013969364.2	102172557	TMEM55A	protein_coding	1.95953	1.58273	3.32385	2.22703	2.07926	2.95582
XM_005698757.2	102188559	CCDC110	protein_coding	0.056987	0.0406213	0.0686894	0.0754795	0.0492726	0.136736
XR_001918302.1	108636365	LOC108636365	lncRNA	1.18454	0.851548	0.564363	0.892852	1.07286	1.10377
XM_005674929.3	102184376	SPICE1	protein_coding	0.228415	0.460331	7.49704e-05	1.61878	0.381563	3.03425e-05
XM_005690296.3	102176061	LOC102176061	protein_coding	0.0452827	0	0.0317698	0.0788733	0	2.81966e-25
XM_005689133.3	100860896	TNFRSF11B	protein_coding	23.5138	9.93627	18.0382	0.656043	13.1253	0.814835
XM_013971153.2	106503110	ZNF567	protein_coding	0.764609	0.915594	1.03077	0.654005	1.08378	0.270301
XM_018058169.1	102175598	LOC102175598	protein_coding	0.0163559	0	0	0	0.0593949	0
XM_018062392.1	102184365	SUPT5H	protein_coding	20.2464	19.1112	18.3148	19.8715	21.6512	20.8158
XM_018062858.1	102191826	ACPT	protein_coding	0.0324725	0.0604463	0.0341613	0.0188215	0.0196209	0.0544819
XM_018061544.1	102186891	ELF2	protein_coding	1.6808	0.794663	1.17671	0.278402	0.496111	0.873422
XM_018064109.1	102182723	VEZF1	protein_coding	0.631988	1.01591	0.526613	0.698981	0.685968	0.960337
XM_018039234.1	102179722	SLC35B3	protein_coding	2.80525	3.02755	1.86614	2.67412	2.71659	1.50242
XM_018053467.1	102175580	UNC93A	protein_coding	0.0671398	0.0852038	0.224036	4.99826e-06	0.305879	0.160064
XM_005691792.3	102171731	RFWD3	protein_coding	0.745909	0.191145	0.727929	0.732555	0.513659	0.955076
XR_001918338.1	108636392	LOC108636392	lncRNA	33.3442	28.9601	32.3204	35.134	44.4398	40.2856
XM_005693525.2	102191733	SHBG	protein_coding	7.99971e-08	0.278395	0.508712	0.462719	9.83515e-05	6.92303e-05
XM_018060362.1	102170718	KIF1B	protein_coding	0.0410106	0.0352111	0.0836917	0.0344652	0.0376751	0.0718585
XM_018054288.1	102176424	ANXA2	protein_coding	907.338	953.429	1105.68	880.062	1225.98	943.653
XM_013967458.2	102187231	IL1R1	protein_coding	1.13065e-24	6.3167e-15	0.176893	0.0465076	0.0988739	0.096859
XM_018052072.1	102185359	TRPM6	protein_coding	0.37865	0.331963	0.556296	0.471342	0.200565	0.497797
XM_018057104.1	102170885	ARHGAP21	protein_coding	0.212095	0.112992	0.113932	0.250962	0.0661097	0.455619
XM_018050189.1	102170971	PPP2R2B	protein_coding	5.02387	3.49495	3.25453	5.6562	4.10518	3.83914
XM_005685632.3	102183878	VCPKMT	protein_coding	2.48975	4.54698	4.38885	2.68742	3.42504	3.22094
XM_018053588.1	102172900	GLCE	protein_coding	12.5558	13.2077	13.3341	11.6648	13.7665	9.43131
XM_018056581.1	102190427	WASF3	protein_coding	0.192031	0.43419	0.198228	0.00179717	0.765376	0.100151
XM_018041124.1	108634008	LOC108634008	protein_coding	0	0	0	0	0	0
XM_018055788.1	102188870	RALGPS1	protein_coding	4.59871e-43	1.29336e-30	6.64074e-33	2.55566e-27	1.92985e-41	1.66508e-50
XM_018039582.1	102176574	MTCL1	protein_coding	0.0953873	8.31713e-14	0.277143	0.178828	6.08571e-05	0.194199
XM_005675875.3	100861156	CALCRL	protein_coding	3.67994	3.71982	3.55887	3.96592	3.70272	6.62738
XM_018064489.1	102190646	GAD1	protein_coding	0	0.0210377	0.0296439	0	0.0135812	0.0251595
XM_018049559.1	102176214	GC	protein_coding	0.0234831	0	0	0.0136093	0	0
XR_001296444.2	106502790	LOC106502790	protein_coding	0.692252	0.51791	0.3075	0.764646	0.217855	0.43883
XM_018061808.1	102183352	GSE1	protein_coding	3.34021	2.50567	2.50482	2.48116	2.45219	3.63115
XM_018060946.1	102171642	PATZ1	protein_coding	1.68103	1.58296	1.88019	1.97789	0.953219	1.48557
XM_018048739.1	102177782	LGALS1	protein_coding	143.196	115.732	165.605	134.42	102.52	127.803
XM_018044075.1	102178251	KIAA1210	protein_coding	0.0315373	0.0306896	0.0148046	0.00812102	0.016983	0.0431873
XM_018066028.1	102182636	TECPR2	protein_coding	0.847986	1.1874	1.18348	1.24194	1.57075	2.00973
XM_018042521.1	102175464	CHST3	protein_coding	0.854303	0.94624	0.842663	0.810158	1.18456	1.40691
XR_001917927.1	108635818	LOC108635818	lncRNA	1.52022	0.955334	0.848233	1.3773	0.791943	1.11164
XM_018064435.1	102180626	ATP2A3	protein_coding	0.470948	0.000203592	0.40238	0.000174367	1.63164	0.000110882
XM_018041464.1	102173255	CPEB3	protein_coding	5.08445e-12	1.60108e-19	2.11173e-25	7.39324e-23	8.57022e-30	9.34162e-27
XM_018056656.1	102176803	DCLK1	protein_coding	0.0792666	0.0733489	0.159268	0.109506	0.12828	0.0982948
XR_001295590.2	106502027	LOC106502027	lncRNA	0.474004	0.688442	0.749145	0.510152	0.518791	0.517903
XM_018054276.1	102172068	SLTM	protein_coding	1.11084	1.54764	0.711007	1.88934	1.58849	0.0879178
XM_018045761.1	102191097	EVI5	protein_coding	0.0886231	0.10328	0.0542461	0.031544	0.107109	0.214945
XM_018056367.1	102183248	ABHD13	protein_coding	14.309	16.4167	15.473	14.9457	12.8795	14.7231
XM_018047061.1	102176194	ADAM22	protein_coding	5.20452e-09	1.3145e-07	5.15347e-07	0.0805734	1.38086e-05	1.1768e-20
XM_018050660.1	102179938	COMMD10	protein_coding	3.46571e-05	4.22527e-05	3.15982	3.28574e-05	2.60487e-05	0.495576
XM_005692884.3	102175708	LOC102175708	protein_coding	1.30756	0.258235	0.258943	1.5818	0.137327	0.14832
XM_018044061.1	102168683	EPS15	protein_coding	30.074	28.9285	30.1966	31.1272	34.8717	30.4191
XM_005689819.2	102177820	LOC102177820	protein_coding	0.0252382	0	0	0.029265	0.0608861	0.0563915
XM_018064150.1	102174871	CA4	protein_coding	9.53956	9.09631	7.29388	5.40495	12.3242	16.2501
XM_018052111.1	102172263	DNAJB5	protein_coding	0.067517	0.167071	0.0777147	0.153351	0.123504	0.12912
XM_018057085.1	102191809	BMI1	protein_coding	0.333354	0.414284	0.509247	0.578381	0.484153	1.97583
XM_005695257.3	102189717	LRFN5	protein_coding	5.01701e-05	0.0352975	0.0869421	3.66799e-15	2.30006e-29	0.0437223
XM_018046673.1	102181925	KMT2C	protein_coding	6.29799e-14	8.50778e-11	1.28139e-24	1.14518e-22	7.62535e-20	1.05837e-27
XM_018047042.1	102175648	NACAD	protein_coding	0.187108	0.166272	0.101255	0.071821	0.253078	0.105985
XM_005676518.3	102186165	2017-03-04	protein_coding	0.00521704	0.00652014	0.0110148	0.0181371	0	0.0467517
XM_018055613.1	102178548	SMC6	protein_coding	3.08658	3.64701	2.13876	3.8168	3.06388	3.24567
XM_005700702.3	102174918	PDZD11	protein_coding	2.38882	3.27463	3.28044	2.91038	2.66021	3.71958
XM_018054844.1	102168874	LOC102168874	protein_coding	6.77267e-05	0.000118904	0.627383	0.652643	0.00010311	0.696141
XM_018046750.1	102186105	LOC102186105	protein_coding	0	0	0.0266985	0.0885392	0.0306996	0.0284338
XM_005687824.2	102186133	NDUFAF5	protein_coding	2.74419	3.98665	3.09345	2.87196	2.73584	3.32294
XR_001917091.1	108633469	LOC108633469	lncRNA	0.537405	1.06173	0.552616	0.520318	0.639778	0.19843
XM_018064177.1	102177656	TADA2A	protein_coding	3.15271	1.41362	2.04051	3.12192	1.67405	2.54698
XM_018054021.1	102177443	SLC8A3	protein_coding	5.12036e-06	0.0432672	4.36874e-06	4.61674e-05	5.81737e-05	0.000223404
XM_018048725.1	102178805	PEX26	protein_coding	8.6828	7.96377	7.48526	8.88187	8.32871	8.55529
XM_005681779.3	102185644	SDAD1	protein_coding	9.58375	9.89538	9.90454	7.56211	9.33978	8.18081
XM_005691841.3	102186238	COTL1	protein_coding	12.6716	9.12558	10.9495	5.65609	17.4999	7.39393
XM_018050353.1	102178535	LOC102178535	protein_coding	0.436465	4.05403e-05	0.736886	0.000129689	1.38088	7.8422e-05
XM_018046146.1	102185522	GATAD2B	protein_coding	10.92	9.54772	9.65452	13.0572	11.4118	13.3946
XM_018041760.1	102175546	CSF3R	protein_coding	0.278652	0.475866	0.124338	0.0748016	0.210034	0.224738
XM_018044649.1	108634606	LOC108634606	protein_coding	52.6355	41.868	37.5843	50.9027	44.5914	67.876
XM_005685978.3	102187229	PPP1R36	protein_coding	1.49195	1.1894	1.04409	0.953316	0.91576	0.698109
XM_018057176.1	102184916	ARHGAP12	protein_coding	2.55202	5.29514	3.46786	2.32544	3.82204	3.70105
XM_005678224.3	102180367	USP33	protein_coding	2.94978e-07	3.26444e-07	2.43825e-07	2.26999e-07	2.91107e-07	2.90898e-07
XM_018058559.1	102187242	KIAA0196	protein_coding	14.9985	15.3436	14.7483	15.485	17.2395	14.5712
XR_001917710.1	108634876	LOC108634876	misc_RNA	0.300877	1.60676	1.13991	0.488281	1.54567	0.858309
XM_018050098.1	102178537	EBF1	protein_coding	1.51609	1.67504	1.61173	2.12869	1.93469	1.17252
XM_018050334.1	102182588	FAM13B	protein_coding	2.34828e-34	4.7364e-27	1.32327e-18	1.35686e-14	7.29117e-25	2.63928e-16
XM_018044087.1	108634432	LOC108634432	protein_coding	0.0336785	0.0413335	0.0704747	0.0781243	0.121661	0.037583
XR_001919286.1	102185515	LOC102185515	lncRNA	1.24792	1.22781	0.926352	1.21365	1.71796	1.034
XM_005694568.3	102175520	PTCD2	protein_coding	3.27511	4.62843	5.74169	3.24844	5.57549	5.7694
XR_310961.3	102176469	RFT1	protein_coding	0.50421	0.497132	0.383873	0.460459	0.499083	0.694135
XM_018057715.1	102187961	MAPRE1	protein_coding	1.54354	0.978989	0.84437	0.731371	1.34786	0.423145
XM_013965349.2	102173836	SLC12A2	protein_coding	14.7341	18.7028	15.2371	16.9292	20.4247	15.2464
XM_018047959.1	102186462	LOC102186462	protein_coding	0	0	0	0	0.0414773	0
XM_005688307.3	102189972	STX16	protein_coding	2.82777	2.37738	2.42764	3.24321	3.36125	3.0841
XM_018063080.1	102186334	PPP6R1	protein_coding	1.41395e-05	4.96374e-05	2.19718e-05	1.38955e-05	3.91955e-05	1.34583e-05
XM_018061495.1	102187973	RAPGEF2	protein_coding	1.30845e-07	7.57579e-08	1.67048e-06	4.85111e-08	1.89962e-06	1.29766e-07
XM_018054985.1	102170055	LOXL3	protein_coding	0.49153	0.391062	0.15929	0.254563	0.940878	1.24537
XM_018047876.1	102177869	HDAC7	protein_coding	1.96605	2.0354	2.46826	2.38774	3.8247	3.75247
XM_013965200.1	108633225	CCL25	protein_coding	0.229775	0.276552	0.375902	0.188994	0.283258	0.237571
XM_018064828.1	102174425	KCNJ12	protein_coding	0.0462986	1.60868e-06	6.79216e-06	1.3573e-06	0.0351886	2.89107e-07
XM_018054211.1	102174306	MYO5A	protein_coding	2.50107	1.7228	2.72216	2.261	3.4207	1.17916
XM_018064167.1	102168855	AATF	protein_coding	9.05099	6.55281	8.16036	8.56426	9.99432	9.43217
XM_018067061.1	108638628	NR2C2	protein_coding	0.907924	0.595318	0.962293	1.38045	0.492282	0.591789
XM_018055202.1	102181309	KCNK12	protein_coding	0.844114	0.662198	0.639032	0.823982	1.96916	0.364483
XM_005698466.3	102174087	SHOC2	protein_coding	0.644273	1.62165	1.3348	1.1318	1.34898	2.86948
XM_005692651.3	102174506	LOC102174506	protein_coding	1.51467	2.59831	2.27654	0.914712	3.93834	0.989721
XM_018060658.1	102187249	FAM163A	protein_coding	0.0160514	0	0.0169431	0.0621569	0.0715338	0.0300085
XM_018064969.1	102173228	SOCS7	protein_coding	3.80819	3.97849	3.06311	3.82542	2.85009	4.12772
XM_018046134.1	102169149	LOC102169149	protein_coding	6.19848e-07	0.375161	0.385086	0.189455	0.350789	0.13899
XM_005679618.2	102182666	KEL	protein_coding	0	0.0106031	0	0.00985334	0.0308719	0
XM_013971026.2	102179035	CYLD	protein_coding	2.2325	1.39924	1.80639	2.64734	1.87523	2.58521
XM_018056929.1	102184352	ISM1	protein_coding	2.65572	3.85256	2.18573	4.52043	2.20285	4.72503
XM_018063313.1	102174964	LRFN3	protein_coding	0.103456	0.255115	0.0284077	7.64022e-06	0.0706238	0.151188
XM_005686386.3	100861280	XDH	protein_coding	3.13178	3.94434	3.68648	2.47573	4.27327	1.97309
XM_018051237.1	102168441	CACNA1A	protein_coding	2.57542e-40	1.6329e-111	2.44406e-48	3.59822e-52	4.60075e-152	3.60307e-56
XM_005683247.3	102182034	C1QTNF2	protein_coding	0.137612	0.295499	0.558737	0.56796	9.55548e-06	0.408869
XM_018038844.1	102190565	GNL1	protein_coding	20.891	18.3895	21.4908	19.6826	14.5011	17.0514
XM_018048225.1	102190027	TIMP3	protein_coding	144.481	147.586	180.693	176.035	137.956	175.236
XM_013977029.2	102191517	LOC102191517	protein_coding	0	0	0	0	0	0
XM_005675057.2	102171376	RUBCN	protein_coding	0.617654	0.872951	1.09603	0.955831	0.786143	1.04808
XM_005685395.3	102175215	RNASE6	protein_coding	5.97774	5.06285	6.30036	4.54433	7.61169	3.40178
XM_005677288.3	102179433	LOC102179433	protein_coding	3.85565	2.00011	4.16687	1.54117	4.3751	1.04119
XR_001919527.1	102168290	CCDC61	protein_coding	0.810727	0.719603	0.654795	1.01089	0.812796	1.07403
XM_018044485.1	102168710	PDHA1	protein_coding	34.8368	31.8324	37.007	33.0538	34.0601	33.1375
XM_018059157.1	102184456	AMBRA1	protein_coding	3.62034	3.53748	3.85327	5.00211	3.96353	4.02425
XR_001918032.1	102174723	MAP3K12	protein_coding	0.136685	3.19163e-26	2.128e-19	1.50289e-08	0.0685213	0.104312
XM_018056954.1	102178956	TRNAU1AP	protein_coding	1.21369	0.657839	1.07488	0.000259279	0.419853	0.975339
XM_005685060.3	102171427	F2RL2	protein_coding	15.4007	11.5005	13.3735	11.0621	18.3513	12.2976
XM_005689831.2	102181699	LOC102181699	protein_coding	0	0	0.0261491	0	0	0
XM_018055711.1	102190798	DAB2IP	protein_coding	0.196177	0.140293	1.82613e-05	0.0394172	0.153967	0.0892339
XM_018051192.1	102174070	CDV3	protein_coding	1.56213	1.60328	0.96396	0.461498	1.24139	1.15172
XM_005676007.3	102174250	ABCB11	protein_coding	7.31911e-08	1.29715e-07	0	0.0205334	1.49657e-07	8.39228e-07
XM_018059619.1	102188694	SERGEF	protein_coding	0.000859515	0.583219	0.000912049	0.21816	8.76932e-07	0.000930632
XM_018062335.1	102176254	CATSPERG	protein_coding	0.00708086	0.0454818	2.34638e-05	0.046133	0.0132248	4.72061e-06
XM_005682848.2	102169955	LOC102169955	protein_coding	0	0	0	0	0.0261772	0.0242385
XM_013973016.2	102181437	ACSBG1	protein_coding	1.73506e-48	4.29569e-25	1.67335e-29	2.25509e-36	5.85283e-30	5.10026e-38
XM_018045349.1	108635046	LOC108635046	protein_coding	0	0	0	0	0	0
XM_005684041.3	102184810	PTK2B	protein_coding	4.28529	3.15255	2.14765	5.97039	4.36933	1.58191
XM_018057426.1	102171723	MRPS26	protein_coding	36.0134	34.6079	41.7841	31.0239	27.8684	33.0793
XM_018040378.1	102173633	UBE2F	protein_coding	14.4135	16.3088	16.6861	11.88	13.3883	15.266
XM_018067083.1	102180978	FYCO1	protein_coding	2.51653	0.571103	0.835068	0.699867	2.11695	1.94787
XM_018043215.1	102168983	SCYL1	protein_coding	1.30071	1.26082	1.65665	1.69857	2.27586	2.06895
XM_018042930.1	102173920	SF3B2	protein_coding	28.4246	24.5478	28.662	30.32	28.1874	29.915
XM_018060057.1	102182991	SLC45A3	protein_coding	0.122298	0.314848	0.297211	0.30242	2.04267e-05	0.291267
XM_018046983.1	102184782	FAM3C	protein_coding	0.0350622	0.00488675	0.0186442	0.0168088	0.129341	4.00724
XM_018044352.1	108634506	LOC108634506	protein_coding	3.3357	3.64485	3.59459	3.8163	3.04624	4.23966
XR_001917485.1	102180196	LOC102180196	protein_coding	1.01336	0.90104	0.782015	1.14026	0.690667	0.971201
XM_013966494.2	102179286	CFAP206	protein_coding	0.0591762	0.123905	2.35501e-12	7.20658e-16	0.000177724	9.64702e-26
XM_013966589.2	102185002	GRM1	protein_coding	1.53288e-06	0	0.0198966	0.0247367	1.5937e-07	0.0133671
XM_018045495.1	108635277	LOC108635277	protein_coding	0	0	0	0	0	0
XM_018048877.1	102168434	SCUBE1	protein_coding	0.0266981	0.0661121	4.33673e-05	0.104068	0.0949042	0.105805
XM_018044515.1	108634550	LOC108634550	protein_coding	0	0	0	0	0	0
XM_018050123.1	102173559	GEMIN5	protein_coding	3.39629	3.19194	3.52668	3.8907	3.82748	3.94029
XR_001917504.1	102175189	MED17	protein_coding	1.67817	0.829383	0.905512	1.34215	1.02173	1.38206
XM_013971602.2	102175983	ZNF614	protein_coding	1.42845	1.78168	1.574	2.15247	1.90034	2.82067
XR_001917038.1	108633373	LOC108633373	lncRNA	0.311086	0.0824099	0.116661	0.669847	0.187737	0.198675
XR_001917239.1	108633880	LOC108633880	lncRNA	3.16612	2.68298	3.31712	3.00136	4.27136	3.67667
XM_018045334.1	102183868	LOC102183868	protein_coding	0	0.0738996	0	0	0	0
XM_018057450.1	100860866	PDYN	protein_coding	0.197623	0.616575	0.276874	0.424606	0.141165	0.0494535
XM_018046444.1	102173900	CD247	protein_coding	1.37967	1.14496	0.766602	1.59001	1.36103	1.12222
XM_018067093.1	108638634	RPL32	protein_coding	1403.3	1462.06	1597.96	1268.76	1384.72	1415.21
XM_018042460.1	102180565	RYR2	protein_coding	0.245491	0.7164	1.35121	0.413858	0.529501	1.75744
XM_018066795.1	102171383	FOXP1	protein_coding	0.710902	1.03487	0.861891	1.16027	0.966961	1.13352
XM_018040697.1	102174799	MDH2	protein_coding	73.9986	66.8819	67.5771	59.8432	73.8505	69.6874
XM_018059056.1	102181884	SERPING1	protein_coding	12.6435	10.6534	11.0582	11.8658	14.8962	7.64128
XM_018059114.1	102185852	MADD	protein_coding	0.000437971	1.45432e-06	7.58103e-07	5.57047e-19	6.56475e-07	0.0634708
XM_018047947.1	102191498	CNOT2	protein_coding	0.512326	0.579263	0.679343	0.877319	0.893148	0.644459
XM_018065527.1	102190263	LOC102190263	protein_coding	0.382977	0.191403	0.250617	0.454669	0.403878	0.698733
XM_018062460.1	102171539	BCKDHA	protein_coding	24.6835	26.7057	25.5622	22.0248	29.7112	25.501
XM_005695151.2	102173973	PML	protein_coding	2.01967	1.63683	1.6217	1.52877	1.08699	1.54256
XM_018059792.1	102175970	HSPB2	protein_coding	1.22886	0.959419	1.19294	1.22885	0.845157	0.91685
XM_018038492.1	102185038	SIDT1	protein_coding	0.035336	0.032791	0.0175104	0.0383193	0.0191524	0.0383095
XM_018047846.1	102177283	SLC7A14	protein_coding	0.00805886	0.0126157	0.0276768	0.0280139	0.034186	0.00903113
XM_018059533.1	102176807	AMPD3	protein_coding	0.536368	0.783245	1.05178	0.970129	0.400868	0.768748
XM_005679158.3	102181186	MET	protein_coding	0.945077	1.49998	1.09956	1.46994	0.836517	2.58531
XM_018042447.1	100861086	WAPL	protein_coding	6.0721	5.47105	6.01855	6.7468	5.23852	5.9028
XM_013976927.2	102179935	LOC102179935	protein_coding	4.14623	3.52495	5.39593	5.33298	4.29932	3.87852
XM_005698620.3	102190850	EMX2	protein_coding	1.57451	1.5532	1.47112	1.5988	2.17847	1.24262
XM_018043209.1	102172418	LTBP3	protein_coding	15.2783	11.8941	13.7831	14.8378	11.5527	16.2513
XM_018047818.1	102190383	NCKAP5L	protein_coding	1.67793	1.5905	1.39871	1.54172	1.13189	1.649
XM_018064973.1	102173781	SRCIN1	protein_coding	0.839459	0.660536	0.528343	0.59844	0.711747	0.935413
XM_018066959.1	108638619	RAF1	protein_coding	3.23638	2.74201	2.93355	2.32946	1.75293	2.19456
XM_018045038.1	102186099	MTCP1	protein_coding	1.08697	0.82807	0.627635	0.91364	1.06326	0.917208
XM_018057671.1	102189530	IQCC	protein_coding	0.825564	0.602011	0.568628	0.702106	0.481357	0.882555
XM_005685075.3	102176420	HOMER1	protein_coding	3.19389	2.96942	3.0038	3.48179	1.58232	3.11411
XM_018052184.1	102183324	GRHPR	protein_coding	5.38118	6.52599	3.61473	4.83657	4.31883	2.18614
XM_018042311.1	102184033	PPP3CB	protein_coding	1.57428	2.5329	1.88417	1.84237	1.14844	1.38136
XM_018057079.1	102190530	MLLT10	protein_coding	4.73818	5.50096	4.89939	5.78284	5.52924	5.24048
TUCP_000167	XLOC_028111	--	TUCP	0.714921	1.0545	0.658664	0.721434	0.581769	0.671436
TUCP_000166	XLOC_027993	--	TUCP	0.139097	0.437714	0.101281	0.183421	0.534519	0.118208
TUCP_000165	XLOC_027876	--	TUCP	1.31854	1.38968	1.10834	1.39427	1.3879	1.44711
TUCP_000164	XLOC_027792	--	TUCP	11.1202	12.7615	14.5212	11.0035	10.609	11.1074
TUCP_000163	XLOC_027571	--	TUCP	0.462354	0.35358	0.217064	0.54692	0.392945	0.467686
TUCP_000162	XLOC_027071	--	TUCP	0.749426	0.311058	0.656498	0.629705	0.129103	0.624778
TUCP_000161	XLOC_027024	--	TUCP	0.74979	0.302754	0.620383	0.937093	0.453877	0.493913
TUCP_000160	XLOC_026677	--	TUCP	0.438335	0.213814	0.685763	0.203425	0.526722	0.244247
XM_018048511.1	102176861	RIMKLB	protein_coding	0.435311	0.811971	0.421937	0.229117	0.525154	0.353814
XR_001917572.1	102177702	AP1S2	protein_coding	0.944889	1.17391	0.814448	1.23059	0.660261	1.13192
XM_018044140.1	102191683	ZNF75D	protein_coding	0.403314	0.277808	0.301576	0.408615	0.388568	0.246198
XM_018042853.1	102172694	EHBP1L1	protein_coding	0.0924761	0.42307	0.350119	0.394574	0.499875	0.245624
XM_018055873.1	102174129	COQ4	protein_coding	6.21675	6.35705	4.55116	7.00767	5.36517	4.68378
TUCP_000169	XLOC_028236	--	TUCP	8.48696	0.545848	1.61118	1.80514	0.310069	1.29599
TUCP_000168	XLOC_028235	--	TUCP	9.78837	3.80525	34.7494	9.60552	16.2148	6.93404
XM_005679471.3	102181562	TMEM209	protein_coding	0.447463	0.560557	0.193135	0.498036	0.352458	0.388411
XM_018039052.1	102173343	FOXP4	protein_coding	1.01381	0.803355	0.474412	0.807384	0.780882	1.15374
XM_018054566.1	102184064	LRP10	protein_coding	8.80697	5.00515	5.90439	8.88405	11.5268	11.5223
XM_018066106.1	102171657	FES	protein_coding	5.50545	3.69611	4.39432	3.97919	5.34861	3.35081
XM_005677462.3	102179435	TPM3	protein_coding	7.65093e-47	2.38618e-45	6.25303e-47	1.19531e-43	1.13492e-44	1.86764e-44
XM_018061498.1	102185391	FSTL5	protein_coding	0.00433142	0.00270819	0.00228685	0.012548	0.0104943	0
XR_001919539.1	102181892	LIN7B	protein_coding	1.04899	5.71728e-05	0.779893	0.825161	1.19396	0.520934
XM_018047957.1	108633237	LOC108633237	protein_coding	1.28377	0.755607	1.59283	1.22108	2.8242	1.28862
XM_013962893.2	102179905	TMEM69	protein_coding	0.835431	2.00356	2.6341	1.63677	1.70975	1.01216
XM_018063746.1	102191553	UBE2O	protein_coding	2.28587	1.39589	1.7491	1.23621	1.88585	2.53868
XR_001918518.1	102186691	TRDN	protein_coding	0.0781475	1.50399e-79	1.83243e-133	0.0251828	3.18403e-05	2.66422e-106
XM_018060873.1	102169474	IPO9	protein_coding	14.0638	11.5292	10.7853	11.317	13.897	12.5396
XM_018039930.1	102173992	LOC102173992	protein_coding	5.04102e-184	0.0767317	0.0192698	4.64907e-94	0.0381516	0.011701
XM_018061590.1	102190444	LRBA	protein_coding	20.1768	21.1818	19.3188	20.8377	21.3609	17.5845
XM_018065178.1	102175893	ETV4	protein_coding	4.73764e-06	1.22534	0.294348	0.2276	3.42217e-05	0.482533
XM_018042457.1	100861080	SGPL1	protein_coding	0.33269	0.967926	0.688486	1.21164	0.894361	1.136
XM_018044818.1	108634703	CUNH22orf39	protein_coding	7.34288	7.59417	7.36703	6.20912	6.77666	6.68055
XM_005692255.2	102190903	LOC102190903	protein_coding	6.66161	0.438266	8.62503	12.4114	1.3116	43.0702
XM_018043684.1	102174376	TSPAN7	protein_coding	8.7081	9.36923	7.12366	10.194	8.68908	7.48566
XM_018054510.1	102179855	PARP2	protein_coding	4.19512	5.08501	4.39702	4.37353	4.53797	3.44092
XM_018041551.1	102174718	PTPRE	protein_coding	3.13944e-05	3.39764e-05	0.221562	2.23194e-05	0.155635	7.07025e-05
XM_005698155.2	102179442	PCDH15	protein_coding	0	0	0	1.49874e-08	0	0.00732345
XM_018048087.1	102170119	RNF41	protein_coding	0.600214	1.32498	2.52585	1.49384	1.34072	1.39351
XM_018053677.1	102189402	ARSB	protein_coding	7.91357	7.46322	5.77821	6.39433	9.80593	5.43809
XR_001296451.2	106502792	LOC106502792	lncRNA	0.491661	0.915718	0.662882	0.676794	0.57569	0.670311
XM_018066945.1	102175065	ANO10	protein_coding	21.3047	17.5808	24.0877	18.6965	20.2577	21.0146
XM_018055122.1	102190830	HP1BP3	protein_coding	5.70379	5.69346	6.97202	5.0861	6.70457	4.23163
XM_018039477.1	102189363	NPC1	protein_coding	24.6637	22.0887	23.3827	23.3782	21.8326	24.0899
XM_005689482.3	102183707	APOA4	protein_coding	0	0	0.0287291	0.063258	0.0494889	0
XM_018058871.1	102170538	LOC102170538	protein_coding	0.144647	0	0.074768	0	0.0864032	0
XM_018046011.1	102185884	PIAS3	protein_coding	1.03549	0.17198	0.261894	0.262817	1.05557	0.659203
XM_018053399.1	102178076	ARID1B	protein_coding	0.845716	1.20858	0.516821	1.4927	1.21511	1.40824
XM_005675523.3	102188258	DZIP1L	protein_coding	0.372846	0.419517	0.214758	0.460134	0.763194	0.416643
XM_005686265.3	102180049	CNGA3	protein_coding	0.637111	0.44911	0.397163	0.732795	0.74365	0.484794
XM_005677953.3	102168594	AMIGO1	protein_coding	1.18025	1.01973	1.49129	0.833421	0.339403	1.57286
XM_018057895.1	102168467	TOX2	protein_coding	0.315402	2.27288e-21	0.100916	0.342968	0.0528244	0.258974
XM_018062666.1	102178389	CCDC9	protein_coding	8.61048	8.63471	6.94344	10.3543	5.39814	9.04338
XM_018050049.1	102174840	TMEM161B	protein_coding	1.24896e-05	1.71906e-05	7.10516e-06	7.04211e-06	5.81009e-05	1.10946e-07
XM_018048687.1	102176310	WNT5B	protein_coding	0.469229	1.134	0.542138	0.45748	0.865635	0.567162
NM_001285565.1	100861205	PAG-11	protein_coding	0	0	0	0	0	0
XM_018051407.1	102170962	KCNN1	protein_coding	7.00708e-06	7.55895e-07	5.14248e-18	1.91056e-17	2.2713e-05	1.38851e-06
XM_005697811.3	100861340	FIS1	protein_coding	99.2178	76.3958	116.376	97.618	61.8026	82.5516
XM_018055106.1	102190794	LTBP1	protein_coding	10.3353	7.28332	8.5218	6.35939	8.57904	5.72661
XM_005686287.3	102185008	TXNDC9	protein_coding	0.584984	2.37345	0.804036	0.37329	1.0163	0.915443
XM_005679350.3	102190489	VPS41	protein_coding	16.7781	18.2639	19.9717	17.8255	19.6337	13.8238
XM_018054246.1	102184910	RFX7	protein_coding	6.28857	6.10507	5.16293	7.31613	6.63348	7.06379
XM_018051586.1	102185166	C7H1orf35	protein_coding	7.01602	6.74438	7.39485	6.59625	6.01409	8.0385
XR_001919868.1	102184950	NRG4	protein_coding	1.60892e-07	1.80645e-10	2.30509e-13	3.82003e-09	0.169805	0.20001
XM_018056548.1	102170156	LATS2	protein_coding	10.7218	10.9352	9.77302	10.3433	10.2991	10.0217
XM_018058327.1	102189223	UBR5	protein_coding	10.5151	12.3648	9.77943	11.4051	11.5291	7.53129
XM_018065386.1	102174429	TBCD	protein_coding	1.81945	0.375423	1.27349	1.39929	1.31571	1.31625
XM_018054453.1	102176330	C10H15orf52	protein_coding	0.883708	0.617558	0.619696	0.763126	0.389855	0.821632
XM_005678090.3	102188371	DR1	protein_coding	16.0599	17.6739	17.014	16.9345	14.5683	17.3198
XM_018041066.1	102173252	MPV17L	protein_coding	1.38991e-06	1.49425e-06	4.80927e-06	7.90375e-06	3.7041e-06	1.14401e-05
XM_018049491.1	102178715	HOPX	protein_coding	5.48502	5.39888	6.41833	5.2231	11.6502	7.27127
XM_018045040.1	102186380	CMC4	protein_coding	5.3191	5.41247	4.94086	4.45588	4.38485	4.22515
XM_018048133.1	102185249	TMPO	protein_coding	0.198471	0.0986242	0.446366	2.16141	0.283967	1.49447
XM_018062486.1	102178760	POU2F2	protein_coding	0.0639129	0.107335	3.2837e-16	0.000324659	0.000227882	0.126292
XM_018065889.1	102176169	HECTD1	protein_coding	15.2106	14.2317	16.9096	17.0656	17.3022	18.2925
XM_005701497.3	102188491	LOC102188491	protein_coding	0	0	0	0	0	0.0188731
XM_018038289.1	102183466	BAP1	protein_coding	1.15119	1.08447	1.02019	1.35208	1.43412	1.7581
XM_018040823.1	102177120	RFC2	protein_coding	7.73791	8.15674	8.95549	6.9984	7.92005	8.03927
XM_018064807.1	102184091	FLCN	protein_coding	0.762155	1.09816	0.993902	0.929113	0.514396	0.728147
XM_005696243.3	108633172	SNRPC	protein_coding	45.3999	42.5306	51.0263	39.743	39.2987	42.557
XM_018057016.1	102175492	LOC102175492	protein_coding	0.0716464	0.0915699	0.0797103	0.193053	1.36072e-05	0.175325
XM_013963916.2	102168329	LOC102168329	protein_coding	0	0.0115631	0.0097801	0.0107511	0.0224524	0.0207709
XM_018043372.1	102175189	MED17	protein_coding	0.55808	0.93073	0.508303	0.75979	0.798826	1.14417
XM_018042747.1	102184225	LOC102184225	protein_coding	0	0	0	0	0	0
XM_018066249.1	102186908	SEMA4B	protein_coding	14.1111	13.4119	11.6208	13.2317	14.7868	15.491
NM_001285571.1	100860953	FKBP8	protein_coding	4.50952e-05	2.60734e-05	8.77993e-05	7.74227e-05	2.62902e-05	0.000153657
XM_013971907.2	102172093	AP2B1	protein_coding	8.64855e-05	0.00136229	0.000443415	0.000872946	9.1322e-05	0.000399213
XM_018051417.1	102176274	ATP2C1	protein_coding	3.15021	3.78216	2.75381	2.08003	3.35029	1.70233
XM_018043947.1	102170501	ADGRG2	protein_coding	0.96812	0.708001	1.44973	1.28186	2.80459	1.33703
XM_018052297.1	102179767	PPP3CC	protein_coding	1.12163e-14	5.08223e-18	3.44009e-17	1.31837e-15	6.46763e-15	1.48558e-17
XM_018056351.1	102172167	ING1	protein_coding	9.62678	8.16014	10.1255	10.2011	8.77704	8.90335
XM_018063776.1	102189990	TEN1	protein_coding	1.83976	1.60484	2.23285	2.0663	2.12897	1.17881
XM_018059331.1	102179090	LOC102179090	protein_coding	42.0864	36.5561	40.3169	58.2047	36.7411	69.0634
XM_005675967.3	102187993	DYNC1I2	protein_coding	0.115052	1.80703e-150	0.0629705	0.0646667	0.0656638	0.0609699
XM_018062968.1	102180806	NEB	protein_coding	1.84192e-07	4.98217e-07	1.92669e-12	6.602e-07	1.64978e-06	6.99691e-07
XM_018061799.1	102186711	KLHL36	protein_coding	0.957275	1.22679	1.07736	0.76918	0.676188	0.805584
XM_018055469.1	102177250	GALNT14	protein_coding	0.180735	0.184453	0.0866424	0.0761676	0.178995	0.0551924
XM_018049038.1	102175652	LOC102175652	protein_coding	0	0	0.0265868	0	0	0
XM_018045268.1	108634950	LOC108634950	protein_coding	0	0	0	0	0	0
XM_018045469.1	102173059	SRSF11	protein_coding	6.47456	6.4804	5.4315	7.59956	1.6146	4.67178
XM_005691360.3	102182817	SNRNP35	protein_coding	4.30933	4.59296	5.08993	4.2155	4.66581	4.64104
XM_005689926.1	102190894	LOC102190894	protein_coding	0	0	0	0	0.0314959	0
NM_001285739.1	100860889	PNPLA2	protein_coding	1.88337	0.000186543	5.85663e-05	4.53818	3.62303	4.13988
XM_005700118.3	102169264	TSPAN6	protein_coding	21.2298	26.1533	25.6195	21.2279	21.913	22.3481
XM_018041050.1	102171485	DGKD	protein_coding	0.258855	0.73817	0.167016	0.0873575	0.136136	0.0843798
LNC_000244	XLOC_029205	--	antisense_lncRNA	0	0	0.0555767	0.0307289	0	0.621601
LNC_000245	XLOC_029477	--	antisense_lncRNA	0.970258	0.866939	0.744677	0.721182	1.1739	0.495819
LNC_000246	XLOC_029591	--	lincRNA	1.87839	0.210271	0	3.0651	0	0
LNC_000247	XLOC_029591	--	lincRNA	0.9527	0.124244	1.08308	1.2305	0.125606	0.468036
LNC_000240	XLOC_028308	--	lincRNA	0.143566	0.131963	0.22516	0.416316	0.172795	0.520529
LNC_000241	XLOC_028381	--	lincRNA	0.116739	0.571204	0.9349	0.180563	0.28084	0.477337
LNC_000242	XLOC_028696	--	lincRNA	0.685909	0.43653	0.580301	0.623041	0.369802	0.495011
LNC_000243	XLOC_028782	--	lincRNA	1.04381	0.988034	0.820611	0.411128	2.64336	0.404945
NM_001285656.1	100861308	RHEB	protein_coding	25.4151	29.0938	34.8623	30.7857	28.4245	28.9176
XM_018048123.1	102169839	ITGA7	protein_coding	0.174765	7.05782e-05	0.145591	0.143779	0.000444815	3.48679e-05
LNC_000248	XLOC_030049	--	antisense_lncRNA	0.349987	0.256343	0.296955	0.493782	0.359222	0.741238
LNC_000249	XLOC_030672	--	lincRNA	0.281507	0.737294	0.209955	0.419879	0.290161	0.0448387
XM_005684429.3	102186119	SLC17A5	protein_coding	1.01355	1.21252	1.15031	1.12501	0.738664	0.969782
XM_018065005.1	102180696	PPP1R1B	protein_coding	0.814483	0.753059	0.943887	2.68377	1.52003	1.34132
XM_005676625.3	102189253	RHBDD1	protein_coding	1.93245	2.36652	1.80882	1.45214	2.60846	1.61153
XM_018040711.1	102184398	ERN2	protein_coding	0.0204757	0.0170065	0.0288342	0.0316701	0.0413817	0.0306068
XM_013963396.2	102187025	LOC102187025	protein_coding	0.650875	7.64753e-46	1.115	0.223664	0.815106	2.5604e-18
XM_018049576.1	102182395	LOC102182395	protein_coding	0.939046	5.92095	0.892085	1.86647	2.40168	1.2462
XM_018058859.1	102178306	NIT2	protein_coding	0.000288038	3.47392e-05	0.392655	0.000208457	0.555636	0.610986
XM_018064846.1	102177747	SPAG9	protein_coding	0.000552901	2.46941e-05	1.87285	0.000613459	1.07604	0.00158481
XM_018052806.1	102180761	LOC102180761	protein_coding	0	0	0	0.129051	0	0.0618602
XM_018046079.1	102169440	POGZ	protein_coding	2.50082	2.15613	2.01067	2.91029	2.06358	1.67763
XM_018045938.1	102191388	HIPK1	protein_coding	2.62411	2.81261	2.21771	3.34435	3.06429	3.30453
XM_018055681.1	102188413	ASAP2	protein_coding	6.95353	6.21832	6.26794	6.76608	8.071	6.46647
XR_001917115.1	102170839	PRPF4B	protein_coding	0.306069	0.380876	0.360583	0.466622	0.466447	0.511329
XM_005684627.3	102174846	RSPH4A	protein_coding	0.00900298	0	0.0284753	1.69985e-06	2.11452e-06	0.0201595
XM_018064254.1	102179131	RHOT1	protein_coding	1.04608	0.893651	1.0453	1.19654	0.600973	1.19764
XM_018063748.1	102168201	SPHK1	protein_coding	3.48117e-05	4.21707e-05	4.27686e-05	6.92017e-05	0.000209503	4.87791e-05
XM_013968267.2	102185753	RFXAP	protein_coding	7.37559	7.5322	8.24517	8.61446	7.64656	8.82488
XR_001295499.2	102176843	FUBP1	protein_coding	0.24525	0.105054	1.31176e-06	4.42201e-10	8.98407e-12	0.332935
XM_018055475.1	102191342	CAPN13	protein_coding	5.11835e-07	2.36444e-08	1.55568e-05	5.24468e-06	5.01577e-08	2.73334e-06
XM_005691316.3	102170900	ZNF10	protein_coding	1.15246	0.63386	0.857766	1.7106	1.13834	1.14272
XM_018053257.1	102184668	LOC102184668	protein_coding	0.443131	0.439509	0.399619	0.304206	0.388537	0.509932
XM_018066846.1	102183735	IL17RE	protein_coding	0.630592	0.773263	0.350585	0.804869	1.53172	0.910819
XM_018065964.1	102190558	FAM168B	protein_coding	13.9722	13.1687	11.9591	14.8844	16.2243	15.0513
XM_013971543.2	102169342	KANSL1L	protein_coding	0.806953	0.794796	0.317955	1.09733	0.919175	1.06258
XR_001297591.2	102169753	LOC102169753	protein_coding	0.0644133	0.415572	0.00172344	4.16708e-06	9.03911e-06	4.44204e-06
NM_001314350.1	100860924	TIMP1	protein_coding	9.03733e-05	2.50879e-10	5.37471e-08	0.00017342	11.3183	4.63911
XM_018049288.1	102173738	LOC102173738	protein_coding	0.973486	1.0988	0.762991	0.955491	2.0356	0.167712
XM_018065166.1	102173121	BRCA1	protein_coding	0.988813	0.30364	0.97776	0.720763	0.780054	0.740076
XM_018043439.1	102170856	MYRF	protein_coding	1.9754e-05	7.72181e-13	2.01035e-05	2.14816e-05	2.27333e-05	2.14899e-05
XM_018056191.1	102179781	PPP1R26	protein_coding	0.21746	0.245895	0.302981	0.346317	0.0780735	0.153179
XM_018059942.1	102191160	LOC102191160	protein_coding	0.0796742	0.0197785	0.0167651	0.0554159	0	0
XM_005687422.2	102176617	FAM216B	protein_coding	0.0454348	0.112846	0.127504	0.0351118	0.0732249	0.0677699
XM_013963219.2	106502022	FBXL13	protein_coding	0.0336585	0.0104948	0.017748	0.0195042	0	0.00942177
XM_018039282.1	102185880	SPDEF	protein_coding	1.21364	1.64408	1.32387	1.28325	3.01393	1.71599
XM_018061679.1	100861145	RALB	protein_coding	1.61761	1.61364	1.79517	2.39751	2.07207	1.26283
XM_018060103.1	102185201	FCMR	protein_coding	0.942281	1.15876	0.518778	0.675126	1.85927	0.374544
XM_018055304.1	102172359	CCDC138	protein_coding	0.0477646	0.200658	0.180461	0.0673304	8.39411e-12	0.390335
XM_005698922.3	102170941	LRRC3B	protein_coding	0.338883	0.306014	0.210718	0.357121	0.260653	0.379091
XM_018055695.1	102189217	KIDINS220	protein_coding	1.99605	2.31538	3.72225	3.01433	2.47896	3.14267
XM_005690291.3	102174140	LOC102174140	protein_coding	0.291586	0.0345139	0.160797	0.692076	0.0503631	0.24857
XM_005692027.3	102171092	ADGRG5	protein_coding	0.234983	0.23302	0.362785	0.134999	0.432404	0.0449277
XM_018065272.1	102171197	ZNF385B	protein_coding	2.35545e-169	0.00996619	0.00796683	7.71726e-07	3.40519e-10	4.07158e-10
XM_018061198.1	108637859	LOC108637859	protein_coding	0	0	0	0	0	0
XM_018060684.1	102184834	LOC102184834	protein_coding	0.00938108	1.34238e-18	0.00847339	0.106456	0.0591558	3.1641e-10
XR_001917386.1	108634134	LOC108634134	lncRNA	0.437668	0.804302	1.29633	0.761512	0.0877856	0.895085
XM_018044491.1	102179019	FBXW5	protein_coding	0.530145	2.8805e-05	2.66697e-05	2.40201e-05	0.372474	0.149594
XM_018064222.1	102172093	AP2B1	protein_coding	4.43939	6.63113	7.25562	2.36104	2.07057	3.32726
XM_018056058.1	102180325	GBGT1	protein_coding	0.372098	0.483452	1.41156e-14	0.922285	1.07926	8.36058e-09
XM_018055448.1	102186876	NFU1	protein_coding	9.71867	9.3056	11.2305	10.2128	9.25001	9.30236
XM_018043963.1	102174285	REPS2	protein_coding	0.000698345	0.101337	0.133586	0.066643	0.144245	0.0742137
XM_018043890.1	102176208	IGBP1	protein_coding	0.955295	0.983582	0.932805	0.612569	0.667971	0.496462
XM_018066450.1	102191741	LOC102191741	protein_coding	63.9096	67.5022	76.8437	60.539	66.5744	63.3988
XM_018040390.1	102185329	CDIP1	protein_coding	0.545786	0.143824	0.593159	0.802336	0.474586	0.634927
NM_001285727.1	100861390	TYRP1	protein_coding	0.341172	0.204979	0.161119	0.681797	0.142301	0.0131668
XM_005687738.3	102181510	LOC102181510	protein_coding	0.000118984	0.00014176	0.000122402	0.000132441	1.52134e-09	1.29167e-06
XM_005696965.3	102170373	LOC102170373	protein_coding	31.5468	86.933	43.6283	40.44	66.1545	61.3912
XM_005676268.3	102186349	NIFK	protein_coding	30.8052	37.5679	36.0716	25.5086	29.8375	23.8823
NM_001285666.1	100861316	SLC39A1	protein_coding	16.0406	22.331	18.6872	15.7037	16.6476	15.9474
XM_018055616.1	102179293	FAM49A	protein_coding	15.3415	14.1734	16.4577	14.681	7.61583	13.5332
XM_018041419.1	102176386	GPAM	protein_coding	17.1561	17.3208	18.382	24.0196	14.3516	25.2998
XM_005686076.3	102190044	NPC2	protein_coding	72.3788	76.8946	76.801	71.1041	100.331	59.7888
XM_018041947.1	102191676	PCM1	protein_coding	4.2002e-10	8.32609e-11	5.99397e-12	2.81018e-06	3.80291e-06	1.03968e-09
XM_018041980.1	102186831	ANK1	protein_coding	4.13398e-10	0.0422738	1.28193e-40	3.94384e-32	0.0573766	0.105168
XM_018053022.1	102170975	GOPC	protein_coding	12.4258	13.5459	12.079	13.0201	9.57212	11.9142
XM_018059938.1	102182332	DNAH14	protein_coding	0.00134121	0.0033608	0.00425274	0.00466216	0.00325156	0.00450946
XM_018048937.1	102183406	PANX2	protein_coding	0.417896	0.595541	0.500377	0.448	0.147167	0.603926
XM_018039707.1	102180174	SEH1L	protein_coding	6.59781	8.55199	9.83942	7.80138	9.00941	8.21235
XM_018061665.1	102172835	MTSS1L	protein_coding	1.69072	0.72377	0.753046	1.30091	0.00396965	1.72703
XM_018058516.1	102185380	ST18	protein_coding	9.32098e-06	1.60803e-05	3.2805e-06	0.0822631	2.89734e-06	0.0177033
XM_018050120.1	108636345	LOC108636345	protein_coding	2.47596e-05	2.87033e-05	2.16499e-05	0	2.93045e-05	2.74228e-05
XM_018041127.1	102181467	LOC102181467	protein_coding	0.0370086	0.168819	0.0779618	0.0142987	0.074599	0.110444
XM_018063549.1	102172572	ZNF446	protein_coding	0.317884	0.211987	0.143583	0.331637	0.254892	0.281098
XM_018056230.1	108637182	ENTPD8	protein_coding	0.137147	4.72428e-11	7.6121e-23	0.0255789	0.195817	1.06933e-22
XM_018043048.1	102184041	LOC102184041	protein_coding	3.66944	2.86377	2.77602	1.57863	5.03651	2.20528
XM_005686624.3	102189490	PPP4R3B	protein_coding	5.58234	5.03673	4.90653	4.76006	8.68748	6.07424
XM_018040519.1	102178133	XPO6	protein_coding	16.4382	14.9457	14.5546	16.1386	15.7666	14.7331
XM_005675876.2	102186250	ZSWIM2	protein_coding	0	0.0135043	0.0457111	0.0251383	0	0.0242771
XM_005683022.3	102171058	TMEM173	protein_coding	0.295425	0.157076	0.220795	0.223125	0.0923716	0.452489
XM_018058430.1	102176142	NCOA2	protein_coding	6.27379	6.00053	4.59087	7.24298	5.89216	7.02582
XM_018048414.1	102169565	PLEKHA5	protein_coding	0.674159	0.877341	0.529611	0.480603	0.373585	0.481418
XM_018066525.1	102176645	DET1	protein_coding	4.93799	4.77006	4.48802	4.21965	5.79767	5.55346
XM_005675305.3	102172575	ECT2	protein_coding	1.33657	1.64263	1.00072	1.09859	1.12907	1.15783
XM_018043027.1	102185250	CDHR5	protein_coding	0.169306	0.331971	0.35513	1.67503e-05	0.364181	0.500741
XM_005687472.3	102190970	ALG11	protein_coding	3.31645	2.73523	4.39086	3.85962	4.21425	3.94767
NM_001285737.1	100860887	MSTN	protein_coding	0.2513	0.222512	0.188734	0.374567	0.15179	0.180657
XM_018046542.1	108635630	LOC108635630	protein_coding	2.15101	2.56747	3.26425	1.22926	4.92001	2.01839
XM_018042522.1	102175464	CHST3	protein_coding	0.098991	0.716544	0.546507	0.322033	2.82541	0.162652
XM_018040404.1	102173062	RAMP1	protein_coding	0.352116	0.555695	0.172049	0.566986	0.4185	0.469427
XM_005693121.3	102190815	DHX40	protein_coding	3.74629	5.18353	3.18492	4.98446	4.71441	4.77223
NM_001285658.1	100861309	PPARG	protein_coding	6.16603	5.47715	5.86868	10.2202	8.22055	12.83
XM_005682475.2	102171237	C7H19orf45	protein_coding	0.0283376	0	0	0.0164239	0.0171298	0
XM_018063237.1	108638094	LOC108638094	protein_coding	0.344726	0.30839	0.181162	0.177623	0.18504	0.342609
XM_013962630.2	102191097	EVI5	protein_coding	1.13408	6.20269e-05	0.000152482	0.742737	0.0002218	1.1974
XM_018058383.1	102182054	IL7	protein_coding	1.52394	2.4189	1.94661	2.04453	3.14945	2.55157
XM_005699776.3	102181569	EEF1G	protein_coding	462.395	475.636	482.031	447.555	429.272	438.193
XM_018050462.1	102188214	STK11	protein_coding	0.00161615	0.787096	0.240095	0.22309	1.03615e-05	1.99189e-11
XM_018060731.1	100860905	PTGS2	protein_coding	3.49797	8.79438	2.1394	2.81336	2.78466	2.65855
XM_013971460.2	102190734	LOC102190734	protein_coding	0	0	0	0	0	0
XM_005696665.2	102179997	LY6G5C	protein_coding	0.162216	0	0.0836218	0	0	0
XM_018038636.1	102178867	MSH5	protein_coding	1.22797e-31	0.0928819	0.0339812	0.0481699	3.97702e-59	1.51152e-29
XM_013968675.2	102176737	NFE2L2	protein_coding	1.11583	0.864255	0.158611	1.07759	2.45106	1.12252
XM_005695254.3	102187538	PNN	protein_coding	12.3275	11.5125	10.1656	14.2907	9.78207	13.6114
XM_018045748.1	102171753	ZNF644	protein_coding	0.215068	0.24003	0.338938	0.23489	0.069955	0.337929
XM_018054655.1	102182979	CBLN3	protein_coding	6.4726e-08	7.87783e-09	2.40924e-09	1.28078e-06	3.66357e-09	5.32811e-07
XM_018038597.1	102173138	KLC4	protein_coding	0.0534272	3.83224e-06	2.51621e-06	4.79983e-06	2.40116e-05	0.207619
XM_018042104.1	102169353	LOC102169353	protein_coding	2.69111e-09	2.12547e-14	0.00518694	2.45293e-09	3.32688e-08	8.40451e-13
XM_005680784.3	102188479	KCNJ8	protein_coding	1.39923	1.56238	1.59139	3.44949	2.23008	2.56053
XM_018054301.1	102173472	TPM1	protein_coding	0.159613	0.508332	1.1622e-23	1.06184	0.329515	1.16853
XM_018042639.1	102187297	STOX1	protein_coding	0.839967	0.842485	0.939062	0.854961	0.449245	0.665541
XM_018046757.1	106503900	LOC106503900	protein_coding	0.642811	0.0752741	0.0363154	0.46171	0.0973554	0.13643
XM_005690408.3	102174050	C16H1orf186	protein_coding	5.58504	3.02688	4.77693	1.18349	4.8123	1.05043
XM_005686962.3	102172272	SF3B6	protein_coding	40.9115	49.1419	55.1217	40.9173	43.3996	45.2179
[truncated: 43,639 more rows]

## Sheet: Annotated lncRNAs
Transcript_id	Gene_id	Official_Symbol	Gene_type	A0315	A1327	A2095	CT0315	CT1327	CT2095
XR_310289.3	102179478	LOC102179478	lncRNA	1.2147	1.23989	2.1866	1.65864	1.45732	1.50282
XR_001918463.1	102176916	LOC102176916	lncRNA	0.961146	0.81719	0.609086	0.971885	0.464091	0.520103
XR_001918825.1	102185409	LUZP1	lncRNA	6.14274	3.3541	3.82703	8.29873	5.80415	9.45574
XR_001917793.1	108635385	LOC108635385	lncRNA	2.91883	4.10685	3.42843	3.05127	4.55388	3.417
XR_311251.3	102168615	LOC102168615	lncRNA	2.04275	1.16512	2.13706	3.97062	1.78613	2.17319
XR_001917980.1	102187557	LOC102187557	misc_RNA	1.55632	1.58885	1.18496	1.90065	1.37765	1.38374
XR_001917531.1	102187581	LOC102187581	lncRNA	0	0.101413	0.351439	0	0.508361	0.945736
XR_001295840.2	102176220	LOC102176220	misc_RNA	1.15107	0.95636	1.55727	1.16732	1.38132	1.95444
XR_001919871.1	108638511	LOC108638511	lncRNA	0.590187	0.805346	0.562042	0.499889	0.864963	0.736788
XR_001918955.1	102188416	LOC102188416	lncRNA	0.375619	0.725876	0.348215	0.701015	0.303597	0.467358
XR_001917678.1	108634692	LOC108634692	lncRNA	1.65257	4.35021	0.41082	0.963649	5.77227	0.902645
XR_001917188.1	102182363	LOC102182363	lncRNA	11.0185	13.3272	10.4387	11.6227	9.28722	9.71257
XR_001919655.1	108638226	LOC108638226	lncRNA	1.07541	0.39099	0.670909	0.873666	0.580338	0.658293
XR_001917994.1	108635858	LOC108635858	lncRNA	0.337337	0.262911	0	1.17664	0	0.496751
XR_001296672.2	106503003	LOC106503003	lncRNA	0.462086	0.203203	0.331115	0.390911	0.344012	0.695734
XR_001919365.1	108637847	LOC108637847	lncRNA	4.67261	3.91713	4.03446	5.2614	3.95502	3.152
XR_310526.3	102190616	LOC102190616	lncRNA	0.952945	0.221135	0.473061	0.684466	0.272556	0.455046
XR_001918286.1	102176792	LOC102176792	lncRNA	0.771607	1.30448	0.970673	1.05452	1.68563	0.915163
XR_001918425.1	108636545	LOC108636545	lncRNA	0.977797	0.894709	0.175695	0.90712	0.943036	1.18559
XR_001296245.2	102171344	LOC102171344	lncRNA	0.192504	1.01334	0.839981	0.387858	0.544489	0.663322
XR_001919467.1	102178101	LOC102178101	misc_RNA	2.74771	3.43329	2.3747	2.80363	2.40822	2.97974
XR_001297006.2	106503345	LOC106503345	lncRNA	1.08839	0.669343	0.411662	0.736304	0.291444	0.506302
XR_001917486.1	102168597	LOC102168597	lncRNA	0.599472	0.255318	0.295385	0.56467	0.31678	0.27231
XR_001919415.1	108637895	LOC108637895	lncRNA	0.316529	0.469904	0.221656	0.56271	0.61141	0.42458
XR_001296211.2	106502569	LOC106502569	lncRNA	1.20034	0.964678	0.657925	1.15632	0.531122	1.43704
XR_001918450.1	108636568	LOC108636568	lncRNA	0.245689	0.220427	0.445458	0.250584	0.511354	0.385062
XR_001918823.1	102185409	LUZP1	lncRNA	1.03625	7.69554e-05	0.000137116	1.66645e-05	9.10056e-06	5.16861e-06
XR_001918527.1	108636722	LOC108636722	lncRNA	0.733536	0.609791	0.451211	0.789416	0.9301	1.20262
XR_001918029.1	108635995	LOC108635995	lncRNA	0.976043	0.68247	0.693767	1.10522	0.885796	1.09771
XR_310619.3	102174324	LOC102174324	lncRNA	2.80156	2.48593	2.34867	2.40081	3.03167	2.74214
XR_001296605.2	106502936	LOC106502936	lncRNA	6.12864	9.49818	10.0799	7.20537	5.23917	6.96915
XR_001919813.1	108638418	LOC108638418	lncRNA	0.395243	2.83462	0.379252	0.462947	0	0
XR_001919062.1	108637416	LOC108637416	lncRNA	0.00228716	0.00353805	0.0032057	0.00322024	0.00286256	0.837918
XR_311077.2	102191295	DEXI	lncRNA	6.53496	5.59518	5.89875	4.41861	6.56981	4.9767
XR_001917932.1	106502102	LOC106502102	lncRNA	0.552118	0.69028	0.377204	0.90325	1.7479	1.69961
XR_001919783.1	102170267	LOC102170267	misc_RNA	0.46587	0.314055	0.161567	0.660786	0.248401	0.633888
XR_001295889.2	102170224	LOC102170224	lncRNA	1.16607	0.412178	0.634568	0.898382	0.349116	0.265728
XR_001917557.1	102169084	LOC102169084	lncRNA	26.6128	30.5875	23.1	29.0202	20.4475	24.3165
XR_001917749.1	108635095	LOC108635095	lncRNA	0.632318	1.38201	0.642055	1.17298	1.80665	0.753929
XR_311050.3	102173519	LOC102173519	lncRNA	0.313095	0.341872	0.118201	2.949e-07	3.22178e-06	0.621418
XR_001296636.2	102183112	LOC102183112	misc_RNA	0.0402153	0.196612	0.041991	0.559839	0.483602	0.224193
XR_001919429.1	108637956	LOC108637956	lncRNA	2.37403	1.50709	2.07968	3.36942	1.20128	4.09374
XR_001296334.2	108633260	LOC108633260	lncRNA	0.888018	1.16494	0.612814	0.995817	0.123106	0.869586
XR_001296265.2	106502619	LOC106502619	lncRNA	2.04821	2.49347	2.37699	1.89045	1.50945	1.14088
XR_001296907.2	102169699	LOC102169699	lncRNA	0.510586	0.283251	0.292481	0.554107	0.20535	0.305879
XR_001919002.1	108637384	LOC108637384	lncRNA	2.04592	1.44545	2.76059	1.09924	0.646084	1.83296
XR_001296703.2	102189609	LOC102189609	lncRNA	0	0	0	7.0097	0	0
XR_001917454.1	108634200	LOC108634200	lncRNA	0.0553991	0.0347526	0.523477	0.0413532	1.01544e-07	0.531441
XR_001918469.1	102176916	LOC102176916	lncRNA	1.19312	0.994315	0.723154	1.22029	0.372322	0.858496
XR_001919514.1	102190065	LOC102190065	lncRNA	2.67024	3.05609	4.34611	6.04391	3.14202	3.9146
XR_001917021.1	102190274	LOC102190274	lncRNA	86.6518	110.084	128.238	74.305	65.5614	68.7763
XR_310506.3	102189880	LOC102189880	lncRNA	58.4441	78.1319	78.6669	56.826	57.0206	51.57
XR_001296739.2	106503063	LOC106503063	lncRNA	0.393841	3.06294	0.20609	0.41872	2.84595	0.329663
XR_001919449.1	102189982	LOC102189982	lncRNA	0.0691807	3.37628e-06	0.519677	0.327171	0.152013	0.298941
XR_001919293.1	108637776	LOC108637776	lncRNA	0.321338	0.304654	0.379584	0.183429	0.439766	0.82772
XR_001917827.1	102188729	C3H1orf52	lncRNA	2.4741	2.78851	2.48683	3.235	1.80938	2.8219
XR_001919179.1	108637541	LOC108637541	lncRNA	1.58892	0	0	4.67671	1.75641	0
XR_001917434.1	108634152	LOC108634152	lncRNA	1.21354	0.817421	0.759683	1.26845	1.96672	1.70571
XR_001296727.2	102183898	LOC102183898	misc_RNA	0.568453	99.8823	34.3429	0.811725	49.7081	24.0247
XR_001917624.1	108634466	LOC108634466	lncRNA	0.767024	0.423107	0.552632	0.784266	0.437252	0.758185
XR_001918839.1	108637157	LOC108637157	lncRNA	1.3521	2.0943	1.53481	1.8707	1.65474	1.22894
XR_001917176.1	108633797	LOC108633797	lncRNA	2.29942	0.799964	1.47194	1.39323	0.785089	1.11056
XR_001295535.2	102173632	LOC102173632	misc_RNA	4.41832	5.64608	6.83606	5.11913	7.85407	7.82968
XR_001919123.1	108637514	LOC108637514	lncRNA	3.70241	3.75131	2.93157	4.86629	1.04637	4.2925
XR_001917771.1	102179377	LOC102179377	lncRNA	0.305988	0.55705	0.58139	0.511941	0.602405	1.35784
XR_001917791.1	102175195	LOC102175195	lncRNA	7.84849	8.81638	8.62726	9.7345	9.36406	8.77586
XR_001295939.2	106502375	LOC106502375	lncRNA	0.76954	0.9193	1.58882	0.804367	1.65327	1.79308
XR_001918394.1	108636436	LOC108636436	lncRNA	0.521108	0	0.174226	0	0	0
XR_001918478.1	106502447	LOC106502447	lncRNA	1.55269	0.823666	0.644105	2.09086	0.148706	0.759518
XR_001295969.1	102176325	LOC102176325	lncRNA	0	1.4167	5.03337	1.94919	0	0.440144
XR_001918954.1	102188416	LOC102188416	lncRNA	1.25295	0.859003	0.838092	0.732027	1.0138	0.909575
XR_001918567.1	108636751	LOC108636751	lncRNA	0.503148	0.0802216	0.0271728	0.418711	0.156014	0.0144368
XR_001918466.1	102178073	LOC102178073	lncRNA	0.699953	0.520931	0.584141	0.766174	0.341154	0.478864
XR_001919286.1	102185515	LOC102185515	lncRNA	1.24792	1.22781	0.926352	1.21365	1.71796	1.034
XR_001297356.2	102185059	LOC102185059	lncRNA	0.551355	0.411579	0.529132	0.440247	0.148187	0.548473
XR_001918511.1	108636716	LOC108636716	lncRNA	0.720063	0.208538	0.523601	0.523411	0.382126	0.331091
XR_001295432.2	106502597	LOC106502597	lncRNA	26.6229	34.2774	31.3659	22.4027	25.9264	17.0232
XR_001296632.2	106502954	LOC106502954	lncRNA	0.402336	0.309547	0.544213	0	0	0.295427
XR_001917032.1	108633370	LOC108633370	lncRNA	5.40722	2.72299	2.57594	3.69785	11.1985	1.45201
XR_001918221.1	108636239	LOC108636239	lncRNA	5.05223	3.42479	3.7423	3.78252	4.12824	4.06678
XR_001918913.1	108637269	LOC108637269	lncRNA	1.27084	1.40492	1.09107	1.34671	0.79489	1.53709
XR_001918959.1	102185696	LOC102185696	lncRNA	3.29364	2.81818	2.73415	2.41262	2.02878	3.72709
XR_001919481.1	102188967	LOC102188967	lncRNA	0.968679	1.07113	0.525915	1.20352	1.01084	0.976904
XR_309930.2	102180181	LOC102180181	lncRNA	0.679472	1.54073	1.28226	0.472758	1.31084	1.54816
XR_001296402.2	106502755	LOC106502755	lncRNA	28.321	44.6277	42.7686	27.4696	37.3995	31.5545
XR_001917612.1	108634457	LOC108634457	misc_RNA	10.2191	9.19548	10.485	9.13309	11.4373	8.5669
XR_001918838.1	108637157	LOC108637157	lncRNA	0.799259	0.886891	0.691936	0.865371	0.899949	1.08857
XR_310500.3	102191351	LOC102191351	lncRNA	3.88172	2.88994	3.86527	2.84165	1.31662	2.23098
XR_001295838.2	102172529	LOC102172529	lncRNA	0.463891	0.619501	0.510758	0.65269	0.757067	0.926122
XR_001919435.1	108637960	LOC108637960	lncRNA	1.97622	0.809891	3.41327	3.24063	3.59059	0.425706
XR_001919989.1	102184954	LOC102184954	misc_RNA	0.828806	0.54059	0.466919	0.525014	0.899588	0.752564
XR_001919157.1	102186225	LOC102186225	lncRNA	0.937563	0.605716	1.27132	0.624916	1.03012	1.07574
XR_001296386.2	102187689	LOC102187689	misc_RNA	1.05831	1.35254	0.818811	1.58762	1.95628	1.49722
XR_001917066.1	102178957	C23H6orf223	lncRNA	0.646628	0.577036	0.63984	0.495105	0.16781	0.594943
XR_001296616.2	106502944	LOC106502944	lncRNA	1.00721	1.56041	0.942357	0.753094	1.05206	1.19147
XR_001918921.1	108637283	LOC108637283	lncRNA	11.4405	5.13154	7.08622	7.98445	7.90083	2.34477
XR_001295791.2	106502199	LOC106502199	lncRNA	0.352303	0.708665	0.541879	0.700929	0.241368	0.899986
XR_001919489.1	102171269	B3GNT8	lncRNA	3.49476	3.12859	3.79949	2.69264	2.03005	3.30056
XR_001917862.1	108635589	LOC108635589	lncRNA	1.54821	1.3539	1.47468	2.2497	0.672934	1.89223
XR_001919852.1	106503385	KLC1	lncRNA	12.0392	7.78204	10.7249	11.1463	11.9776	11.9864
XR_001918573.1	108636755	LOC108636755	lncRNA	1.53003	0.985595	1.16141	1.51017	1.30249	1.43078
XR_001919987.1	108638623	LOC108638623	lncRNA	0.722425	0.96406	0.302482	0.682739	1.29527	0.33032
XR_001917005.1	108633354	LOC108633354	lncRNA	0.15596	0	0.628847	0.181591	0	0.342648
XR_001917648.1	108634530	LOC108634530	lncRNA	2.55063	2.22641	4.31158	3.19382	1.99602	4.19794
XR_001918281.1	102189670	LOC102189670	lncRNA	0.60912	0.955816	0.499836	0.0111931	0.583364	0.84791
XR_001917243.1	108633882	LOC108633882	lncRNA	1.00122	0.926172	0.945963	1.20002	1.20976	1.68917
XR_001919881.1	106503343	LRRC28	lncRNA	1.30758	0.533268	0.525279	0.35802	0.851724	0.550446
XR_001917634.1	108634473	LOC108634473	lncRNA	9.1127	8.04663	7.11086	6.15684	8.49433	2.7487
XR_001919981.1	106503412	LOC106503412	lncRNA	0.795775	0.474682	0.568263	0.603638	0.455267	0.92697
XR_001918553.1	108636734	LOC108636734	lncRNA	1.93542	1.86181	2.16824	2.44343	0.804746	1.61046
XR_001917369.1	108634088	LOC108634088	lncRNA	0.493305	0.293701	0.932103	0.573014	0.588154	2.27904
XR_001918108.1	108636061	LOC108636061	lncRNA	0.233568	0.491508	0.279317	0.193501	0.0803621	0.521314
XR_001917009.1	108633357	LOC108633357	lncRNA	1.05453	0.68092	0.735364	1.77795	1.07632	0.720208
XR_310897.2	102177005	LOC102177005	lncRNA	5.36306	7.15173	8.76735	5.20086	4.49768	5.06413
XR_311267.3	102176113	LOC102176113	lncRNA	0.0994411	0.35151	0.101946	0	0.118148	0.550051
XR_001297352.2	106503660	LOC106503660	lncRNA	0.196341	0.536951	0.204447	0.0569588	0	0.163992
XR_310113.3	102191786	LOC102191786	lncRNA	0.303454	0.461387	0.36753	0.514242	0.309843	0.860793
XR_001917422.1	108634151	LOC108634151	lncRNA	0.561426	0.482629	0.784106	0.668375	0.600677	0.941548
XR_001919408.1	108637891	LOC108637891	lncRNA	0.870464	0.797679	0.233725	0.583198	1.96181e-08	0.455867
XR_001918332.1	108636387	LOC108636387	lncRNA	1.86378	1.99844	0.945659	0.774446	1.09978	1.02653
XR_001917264.1	108633895	LOC108633895	lncRNA	3.83327	4.99718	6.64451	5.69381	7.45354	5.41371
XR_001919018.1	108637394	LOC108637394	lncRNA	0.481734	0.511839	0.410443	0.644731	0.454956	0.422027
XR_001919070.1	108637424	LOC108637424	lncRNA	2.72957	4.12171	3.34261	2.84246	1.86116	3.00288
XR_001296350.2	102188230	LOC102188230	lncRNA	1.74616	0.000110977	0.716364	2.19881	1.85811	2.19388
XR_311059.3	102188912	LOC102188912	lncRNA	0.106273	0.128844	0.386825	0.616677	0.31865	0.414009
XR_310443.3	102185374	LOC102185374	lncRNA	0.654067	0.718596	0.598018	0.600927	0.54279	0.53742
XR_001919685.1	108638261	LOC108638261	lncRNA	2.1131	2.08753	2.00762	2.25505	3.00925	2.79394
XR_001297376.2	102185430	LOC102185430	lncRNA	0.610289	0.355244	0.752076	0.767598	0.675197	0.479497
XR_001918495.1	108636606	LOC108636606	lncRNA	0.438848	0.129078	1.66731	0.425063	0.541062	0.259367
XR_001917828.1	102188729	C3H1orf52	lncRNA	3.77381	3.34741	4.19974	4.40844	2.8531	3.81272
XR_001918837.1	102173396	LOC102173396	lncRNA	1.08549	1.13477	0.855215	1.20382	1.08387	1.06883
XR_001918559.1	102179478	LOC102179478	lncRNA	1.3718	2.27691	1.55687	1.56416	2.84617	1.54202
XR_001917890.1	108635607	LOC108635607	misc_RNA	0.979655	0.910714	0.845525	0.848197	0.485405	0.924688
XR_001297297.2	102171119	LOC102171119	lncRNA	0.889505	0.361394	0.447157	0.868602	1.0706	0.78475
XR_001918646.1	102180320	TTC9	lncRNA	0.42589	0.39694	0.455927	0.26946	0.672524	0.5125
XR_311205.3	102171034	LOC102171034	misc_RNA	202.54	191.228	210.057	182.394	174.574	176.104
XR_001297374.2	106503675	LOC106503675	lncRNA	0.480104	0.539451	0.253281	0.484854	0.382004	0.353333
XR_001296175.2	102173195	LOC102173195	misc_RNA	7.93102	7.63483	5.70306	8.92223	2.12599	6.67953
XR_001919687.1	108638262	LOC108638262	lncRNA	0.839772	0.74744	0.638118	0.841309	0.826589	0.851429
XR_001919828.1	102169338	LOC102169338	lncRNA	2.01735	1.73553	1.9693	2.34825	1.03423	2.60391
XR_001297057.2	102168946	LOC102168946	lncRNA	0.439633	0.97415	0.917716	0.382094	0.665639	0.520459
XR_001917034.1	108633371	LOC108633371	lncRNA	0.925086	0.74952	0.730377	0.909477	0.425509	0.461354
XR_001917511.1	102173639	LOC102173639	lncRNA	15.4946	18.6255	18.9708	18.0565	13.2148	15.5724
XR_001918233.1	108636244	LOC108636244	lncRNA	0	3.90009	0.990371	1.27616	2.36501	0
XR_001295695.2	106502109	LOC106502109	lncRNA	0.68824	0.993273	0.926156	0.797822	0.870439	0.984676
XR_001917065.1	102186642	LOC102186642	misc_RNA	1.5014	0.42394	0	1.11645	0.370487	0.0858665
XR_001918351.1	106502300	LOC106502300	lncRNA	0.563929	1.57531	0.591173	0.62009	1.46612	0.585672
XR_001917563.1	108634334	LOC108634334	lncRNA	2.50079	1.748	1.59272	1.66578	2.00236	1.49621
XR_311049.3	102173519	LOC102173519	lncRNA	0.924142	0.588182	1.36886	0.307383	0.477498	1.22353
XR_001917073.1	108633447	LOC108633447	lncRNA	0.179704	0.328489	0.0936821	0	1.1874	0.0500596
XR_001919898.1	108638517	LOC108638517	lncRNA	1.56193	1.5552	1.46823	1.784	2.22237	1.71937
XR_001295527.2	102172959	LOC102172959	lncRNA	0.305482	0.535225	0.286103	0.445865	0.301105	0.227942
XR_311079.3	102171119	LOC102171119	lncRNA	1.3206	1.40437	0.978857	1.87677	1.92177	2.12234
XR_309827.3	102180089	LOC102180089	lncRNA	94.4634	118.724	132.302	115.2	114.867	114.408
XR_001297326.2	102188110	LOC102188110	lncRNA	0.660441	9.88499e-05	0.461838	0.783652	0.000420783	5.75744e-06
XR_001917509.1	102189583	JAM3	lncRNA	0.929833	1.07905	1.17935	0.588537	1.31079	0.988969
XR_001917302.1	108634015	LOC108634015	lncRNA	0.0604415	0.51062	0.250861	0.420967	0.723831	0.604889
XR_310445.3	102186026	LOC102186026	lncRNA	0.841071	0.913906	1.01581	1.20059	1.05201	1.66086
XR_001919799.1	108638409	LOC108638409	lncRNA	0.480967	0.647798	0.379828	0.789795	0.387717	0.672725
XR_310153.3	102173557	LOC102173557	lncRNA	0.735189	0.943421	0.844331	1.14064	0.749063	0.808849
XR_001919545.1	102174562	LOC102174562	misc_RNA	3.72276	3.44357	2.93248	3.89557	2.65813	3.62846
XR_310395.3	102190138	LOC102190138	lncRNA	0.251472	0.145829	0.127876	0.146254	0.891631	0.277265
XR_001918150.1	108636126	LOC108636126	lncRNA	0	0	0.987203	0.138004	0.142408	0.132221
XR_001295732.2	102175559	LOC102175559	lncRNA	0.378794	0.922014	0.466889	0.902824	0.297005	0.729733
XR_311269.3	102182682	LOC102182682	lncRNA	10.0419	9.50588	11.4836	8.66244	10.5585	9.42284
XR_310723.1	102184275	LOC102184275	lncRNA	0.58671	0.496208	0.670027	0.817227	0.210865	0.522051
XR_001918922.1	108637285	LOC108637285	lncRNA	0.679611	0.653113	0.773886	0.631266	0.243791	0.60397
XR_001917055.1	108633418	LOC108633418	lncRNA	0.68238	0.851903	0.501802	0.599096	0.909676	0.571227
XR_001918672.1	108636980	LOC108636980	lncRNA	0	0	1.01952	0	0	0
XR_001919378.1	108637870	LOC108637870	lncRNA	0.122336	0.568693	0.124546	0	0	0.539767
XR_309999.3	102174907	LOC102174907	lncRNA	1.00337	2	1.37872	1.53462	0.60263	2.84564
XR_001297214.2	102182272	LOC102182272	lncRNA	5.13195	5.50248	4.71758	7.09594	3.92037	6.4417
XR_311096.3	102180279	LOC102180279	lncRNA	0.23058	0.283122	0.551561	0.114614	0.0793411	0.183813
XR_001295929.2	102191425	LOC102191425	misc_RNA	0.753851	0.276857	0.275715	0.568402	0.3628	0.37836
XR_001918330.1	108636385	LOC108636385	lncRNA	0.925095	1.02223	0.504136	0.949691	1.44263	0.861429
XR_310887.3	102172201	LOC102172201	lncRNA	0.320978	0.311638	0.385102	0.451913	0.747046	0.179351
XR_310534.3	102181136	LOC102181136	lncRNA	0.430985	0.164869	0.290662	0	0.676785	0.158046
XR_001917880.1	108635601	LOC108635601	lncRNA	9.59182	10.2235	9.56471	11.2417	11.1739	10.4466
XR_001917452.1	108634198	LOC108634198	lncRNA	0.871088	0.261134	0.363535	1.06198	0.326775	1.61295
XR_001918579.1	102191429	LOC102191429	lncRNA	0	0	0	0.233143	0	0.655732
XR_001919263.1	108637762	LOC108637762	lncRNA	0.547215	0.205551	0.175706	0.537184	0.151798	0.140763
XR_001918310.1	108636368	LOC108636368	lncRNA	0.333604	0.579779	0.446825	0.1659	0.743897	0.159253
XR_001917670.1	108634648	LOC108634648	lncRNA	2.13248	3.27996	0.562814	1.57892	3.63377	0.88799
XR_001917408.1	106503694	HNRNPF	lncRNA	1.60101	2.80979	2.52286	2.06405	2.25538	3.49385
XR_001918192.1	102170130	LOC102170130	lncRNA	14.4903	14.0119	13.2073	14.8686	13.3306	11.4888
XR_001917438.1	102182099	LOC102182099	misc_RNA	0.333492	0	0	0	0.76256	0
XR_001917628.1	102169082	LOC102169082	lncRNA	1.14858	1.02197	0.70157	1.29851	1.16574	0.872574
XR_001918472.1	102176916	LOC102176916	lncRNA	0.6611	0.579604	0.606808	0.90105	0.57807	0.38429
XR_001295859.1	102178261	LOC102178261	misc_RNA	0.458445	0.86673	0.814192	0.608286	3.44744	1.01888
XR_001295543.2	106501985	LOC106501985	lncRNA	3.73088	6.36299	6.30582	3.58252	5.31498	3.98314
XR_001919681.1	108638258	LOC108638258	lncRNA	0.308522	0.241852	0.526604	1.07581	0.488412	0.227442
XR_001917254.1	108633888	LOC108633888	lncRNA	0.675071	1.0816	0.528335	0.978986	0.6086	0.705454
XR_001919372.1	108637854	LOC108637854	lncRNA	0.104896	0.103824	0.528898	0.194586	0.22795	0.234509
XR_001917753.1	108635113	LOC108635113	lncRNA	0.52103	0.150668	0.26459	0.303071	0	0.430609
XR_001297262.2	106503566	LOC106503566	lncRNA	0	1.57338	0	0.561851	0.278641	0.262023
XR_001297088.2	106503413	LOC106503413	lncRNA	3.66274	3.12479	2.99859	4.30747	2.94338	2.94014
XR_001917342.1	102168798	LOC102168798	lncRNA	0.367739	0.683411	0.592386	0.406122	0.607568	0.303333
XR_001919737.1	102169699	LOC102169699	lncRNA	0.840267	0.835954	0.492172	1.52226	0.540042	0.763175
XR_001297370.2	106503672	LOC106503672	lncRNA	8.95127	9.18341	12.277	8.25415	6.01379	6.56773
XR_001919658.1	108638231	LOC108638231	lncRNA	0.61472	0.667278	0.255057	0.499518	0.441611	0.546772
XR_001297300.2	106503608	LOC106503608	lncRNA	2.5426	4.44746	1.20834	6.79022	10.381	1.47981
XR_001918475.1	108636577	LOC108636577	lncRNA	0.103551	0.16936	0.180525	0.600533	0.166225	0.462172
XR_309776.2	102168307	LOC102168307	lncRNA	0.405419	0.280035	0.300714	0.336127	0.277582	0.644242
XR_309815.3	102176474	LOC102176474	lncRNA	0.728624	0.817414	1.26719	0.676042	0.562085	0.458746
XR_001918676.1	102176799	LOC102176799	misc_RNA	0.365663	0.237515	0.329604	0.423902	0.77838	0.214206
XR_311067.3	102186545	LOC102186545	lncRNA	0.236222	2.78204	0.122607	0.411295	3.74939	0.131361
XR_310451.3	102177071	LOC102177071	lncRNA	0	0	0	10.4652	1.90344	3.71353
XR_001919330.1	108637790	LOC108637790	lncRNA	0.658035	0.499629	0.318597	0.557597	0.335809	0.197923
XR_001296149.2	106502529	LOC106502529	lncRNA	5.35896	2.61841	3.00457	3.17302	2.28177	1.11835
XR_001296939.2	102169517	LOC102169517	lncRNA	0.154639	0	0.779694	0	0	0.679597
XR_001919487.1	108637982	LOC108637982	lncRNA	1.37384	1.05894	1.33252	1.3025	1.72904	2.48047
XR_001295744.2	106502153	LOC106502153	lncRNA	7.20701	7.08467	9.21468	6.74561	5.36802	8.00062
XR_001917466.1	108634221	LOC108634221	lncRNA	0.798666	0.932853	0.533883	1.05456	1.00854	0.632773
XR_001919259.1	108637759	LOC108637759	lncRNA	67.8621	61.1793	61.595	63.2833	75.8084	71.4147
XR_001296948.2	106503307	LOC106503307	lncRNA	2.60479	3.0417	2.98241	2.71822	4.02874	3.12233
XR_001296978.2	108633202	LOC108633202	lncRNA	0.195341	0.0904324	0.128109	0.59457	0.206208	0.245539
XR_001917396.1	108634144	LOC108634144	lncRNA	5.58707	6.69196	7.524	5.72321	7.92798	5.40246
XR_310214.3	102183064	LOC102183064	lncRNA	0.634801	0.257283	0.232461	0.623851	0.250278	0.169847
XR_001918017.1	108635921	LOC108635921	lncRNA	0	0	0	1.2385	0	0
XR_001918196.1	102183584	LOC102183584	lncRNA	4.1448	5.54731	5.48253	3.77444	4.99034	5.0072
XR_001297441.2	102188382	LOC102188382	misc_RNA	0.312922	0.326906	0.186448	0.414934	0.429661	0.597754
XR_001917527.1	108634251	LOC108634251	lncRNA	0.67472	0.633138	0.725866	0.729984	0.308109	0.570306
XR_001919673.1	108638249	LOC108638249	lncRNA	0.912164	0.420335	0.820697	0.460462	0.72918	0.477324
XR_310423.3	102178635	LOC102178635	lncRNA	0.79632	1.27971	1.85576	1.57566	0.852435	1.29331
XR_001917761.1	108635176	LOC108635176	lncRNA	0	0.655481	0.0706139	0	0.244701	0
XR_001296496.2	102168556	LOC102168556	lncRNA	0.304815	0.415615	0.389772	0.15713	0.611712	0.566909
XR_001917977.1	106502029	LOC106502029	lncRNA	0.30584	0.420504	0.693198	0.531219	0.807704	1.29502
XR_001918388.1	108636409	LOC108636409	lncRNA	0.43981	0.389066	0.514487	0.593118	0.706636	0.331304
XR_309817.3	102176474	LOC102176474	lncRNA	0.378514	0.30533	1.33518	0.686781	0.506724	0.501922
XR_001295714.2	106502122	LOC106502122	lncRNA	0.475321	0.259353	0.234575	0	0.825951	1.29424
XR_001919426.1	106503084	LOC106503084	lncRNA	0.469607	0.260492	0.311796	0.742946	0	0.380672
XR_001919008.1	106502753	LOC106502753	lncRNA	4.14157	4.77363	3.96077	4.76281	1.78959	3.3174
XR_310603.3	102186708	LOC102186708	lncRNA	1.10099	1.72247	1.60375	0.895735	0.839789	0.950231
XR_001918908.1	108637188	LOC108637188	lncRNA	0.121515	0.565151	0.742441	0.565298	0.431209	0.402148
XR_001919332.1	108637792	LOC108637792	lncRNA	0.236669	0.68926	0.964942	0.82567	0.560254	0.522375
XR_001295563.2	106502005	LOC106502005	lncRNA	1.45346	1.72506	1.92009	2.34332	1.48593	2.77965
XR_001296178.2	106502547	PIGBOS1	lncRNA	3.27201	3.77894	3.14866	3.78333	3.09694	2.66608
XR_001917297.1	108633927	LOC108633927	lncRNA	0.326695	0.795371	0.632239	0.595681	0.336294	0.623901
XR_001297076.2	102183920	LOC102183920	misc_RNA	0.122944	1.03799	0.382585	0.713597	0.736018	0.888504
XR_001917189.1	108633811	LOC108633811	lncRNA	0.576007	0.808416	0.61597	0.723184	1.16211	0.564362
XR_001918127.1	108636074	LOC108636074	lncRNA	24.6586	28.3172	23.0783	26.0442	24.8501	23.5243
XR_001917097.1	102182078	LOC102182078	lncRNA	0.625656	0.369582	0.716218	0.972107	0.569576	0.406689
XR_001919221.1	108637666	LOC108637666	lncRNA	0.672493	0.0893859	0.617518	0.260326	0.624571	0.082932
XR_001919495.1	108637984	LOC108637984	lncRNA	8.33757	5.1842	6.01573	15.4348	9.48485	13.2517
XR_310768.3	102179411	LOC102179411	lncRNA	116.845	39.4476	101.855	78.3775	165.814	27.7923
XR_001918739.1	106502519	LOC106502519	lncRNA	0.458062	0.190573	0.368185	0.505574	0.290491	0.993363
XR_001296154.2	102180501	LOC102180501	lncRNA	1.67344	2.11141	1.73937	1.72992	1.60033	1.92364
XR_001917684.1	102171853	LOC102171853	lncRNA	0.724438	0.724149	0.511739	0.77897	0.605403	0.792659
XR_001917913.1	108635658	LOC108635658	lncRNA	180.834	313.423	290.672	174.989	859.762	282.537
XR_001919142.1	108637527	LOC108637527	lncRNA	0.883952	0.73792	0.512117	0.460096	0.174339	0.363117
XR_310829.3	102185500	LOC102185500	lncRNA	0.455822	0.722996	0.537856	0.429774	0.289934	0.605591
XR_001295537.2	102173632	LOC102173632	misc_RNA	0.475661	0.000180647	1.48906e-05	0.963347	5.51218e-05	2.86165e-05
XR_309714.3	102171918	LOC102171918	lncRNA	0.788364	1.62983	1.02207	1.25117	2.31778	1.38451
XR_001918555.1	102189941	LOC102189941	lncRNA	1.22845	0.0386111	0.327243	0.991407	0.206736	0.208735
XR_001917647.1	108634529	LOC108634529	lncRNA	36.3749	33.8853	30.2227	34.4307	40.1241	29.4588
XR_001295722.1	102185157	LOC102185157	lncRNA	0.789665	1.43947	0.513872	1.37451	1.0663	1.429
XR_311219.3	102171411	LOC102171411	lncRNA	1.24448	0.964185	0.680923	0.850097	1.13672	0.731381
XR_001919492.1	102171269	B3GNT8	lncRNA	0.419374	0.356183	0.458745	0.613376	0.170547	0.578929
XR_001917682.1	102168755	TANGO2	lncRNA	0.464672	1.60223	1.16904	0.441757	1.00665	0.763004
XR_309951.3	102171569	LOC102171569	lncRNA	0	0	0.159819	0.554288	0	0.522734
XR_311190.3	102174629	LOC102174629	lncRNA	0.433554	0.400741	0.852289	0.502757	0.457421	0.938218
XR_001917911.1	108635656	LOC108635656	lncRNA	321.792	396.686	435.938	367.741	998.383	576.709
XR_309712.2	102188976	LOC102188976	lncRNA	0.370488	0.225548	0.482643	0.537349	0.222484	0.206374
XR_001296972.2	106503317	LOC106503317	lncRNA	2.68892	1.68977	3.16885	2.5161	1.42305	3.18918
XR_310056.3	102171315	LOC102171315	lncRNA	35.6131	47.196	50.581	31.7036	28.7561	31.1625
XR_001917722.1	108634954	LOC108634954	lncRNA	0.659545	0.28568	0.564917	0.604522	0.315165	0.806439
XR_001295659.2	102190854	LOC102190854	lncRNA	1.08963	1.04732	1.13507	1.53768	1.14976	1.94217
XR_001918348.1	108636397	LOC108636397	lncRNA	0.223069	0.422747	0.611545	0.537742	0.820731	0.669334
XR_001919630.1	102190260	LOC102190260	lncRNA	1.25775	1.13291	1.47911	1.57991	2.15747	0.971193
XR_310593.3	102191067	LOC102191067	lncRNA	0.55491	0.76166	0.614946	0.378585	0.707648	0.437173
XR_310251.3	102183692	LOC102183692	lncRNA	0.497575	0.520469	0.479155	0.504547	0.662797	0.466733
XR_001919705.1	108638273	LOC108638273	lncRNA	0.359712	0.697744	1.34375	0.836661	0.567505	0.529197
XR_311162.3	102185808	LOC102185808	lncRNA	0.433941	2.33943	2.0935	0.839844	1.20964	2.40888
XR_310129.3	102179558	LOC102179558	lncRNA	6.40977	5.5252	5.44913	5.27703	4.82487	6.02464
XR_001918362.1	108636403	LOC108636403	lncRNA	0.180508	1.01437	0.361432	0.420684	0.633381	0.197734
XR_001295555.2	106501995	LOC106501995	lncRNA	0.570163	0.50407	0.706012	0.542992	0.319632	0.68292
XR_001919741.1	108638282	LOC108638282	lncRNA	1.07188	1.03415	0.819588	1.579	0.768182	1.58508
XR_001296913.2	106503278	LOC106503278	lncRNA	0.745104	0.872791	0.708677	0.628521	1.0603	0.755879
XR_001919653.1	108638224	LOC108638224	lncRNA	2.13818	2.09367	1.6625	2.45794	1.88841	1.60743
XR_001919026.1	106502761	LOC106502761	lncRNA	0.37105	0.65851	2.20613	0.823283	0.773514	0.540647
XR_001296937.2	106503297	LOC106503297	lncRNA	2.38532	2.97204	3.04165	2.1663	2.28628	3.88309
XR_001917955.1	108635836	LOC108635836	lncRNA	0.221112	0.243266	0.657261	0	0.256822	0.241199
XR_001917358.1	108634080	LOC108634080	lncRNA	0.427667	0.497786	0.380984	0.624853	0.590246	0.495821
XR_001919275.1	108637767	LOC108637767	lncRNA	0.395243	2.42967	0.379252	0.462947	2.24412	0.851412
XR_001297206.2	106503513	LOC106503513	lncRNA	0.461063	0.779494	0.309192	0.86745	0.873762	0.704807
XR_001918529.1	108636723	LOC108636723	lncRNA	3.25664e-10	0.621911	0.237049	0.329309	0.190426	0.144733
XR_001918302.1	108636365	LOC108636365	lncRNA	1.18454	0.851548	0.564363	0.892852	1.07286	1.10377
XR_001296780.2	102171269	B3GNT8	lncRNA	1.77861	1.01679	0.97955	2.07584	0.699791	1.67386
XR_001917680.1	102168755	TANGO2	lncRNA	7.27994	7.41622	6.84728	6.0902	7.49555	4.49489
XR_309737.3	102188899	LOC102188899	lncRNA	3.0467	2.90914	4.16399	3.25519	1.49086	3.47293
XR_001297574.1	102172429	LOC102172429	lncRNA	0	0	0.813185	0	0	0
XR_311128.3	102173912	LOC102173912	lncRNA	0.911498	0	0.295838	2.13152	0	0.987406
XR_001919674.1	108638250	LOC108638250	lncRNA	0.85109	0.11507	0.44336	0.713233	0.340661	0.79004
XR_001295473.2	102177579	LOC102177579	lncRNA	0.776962	0.359438	0.352701	0.759371	0.313041	0.357892
XR_001295533.2	106501978	LOC106501978	lncRNA	0.925983	0.351388	0.406365	0.605247	0.570973	0.676089
XR_001917293.1	108633921	LOC108633921	lncRNA	0.837476	0.6809	0.585471	0.854562	1.29998	0.784754
XR_001918496.1	108636606	LOC108636606	lncRNA	0.279007	1.16338	1.01827	0.812214	0.388037	0.625694
XR_310355.2	102171160	LOC102171160	lncRNA	0.859867	2.95136	3.24857	0.950041	1.77234	1.36947
XR_001918386.1	102172703	LOC102172703	lncRNA	0.545967	0.632457	0.406605	0.542547	0.912001	0.609312
XR_001917915.1	108635660	LOC108635660	lncRNA	0.386974	0.0524611	0.269141	0.199538	0.775139	0
XR_001917949.1	102184972	LOC102184972	lncRNA	1.01667	1.60202	0.678299	1.27454	1.03688	1.22543
XR_311233.2	102171853	LOC102171853	lncRNA	1.77567	0.708874	0.696664	0.893564	1.27377	1.07749
XR_001297240.2	106503540	LOC106503540	lncRNA	0	0	0	0.864525	0	0.805773
XR_001918044.1	106502096	LOC106502096	lncRNA	1.09061	1.06387	1.01514	1.5545	1.23112	1.27959
XR_001919841.1	108638493	LOC108638493	lncRNA	1.92411	0.8797	0	1.13447	2.1127	0
XR_001919637.1	108638198	LOC108638198	lncRNA	0.582021	1.13498	0.405773	0.565754	0.920191	0.557012
XR_311284.2	102188029	LOC102188029	lncRNA	3.78637	4.05308	0.83755	4.44466	5.81805	3.20475
XR_001919215.1	102172108	LOC102172108	lncRNA	3.05498	2.12173	1.62832	2.54553	1.7213	1.85361
XR_001295888.2	102170224	LOC102170224	lncRNA	0.196072	0.351972	5.38802e-06	0.486775	0.702087	0.652944
XR_001919493.1	108637983	LOC108637983	lncRNA	9.2927	6.14716	5.44039	15.8672	13.168	20.4679
XR_001918338.1	108636392	LOC108636392	lncRNA	33.3442	28.9601	32.3204	35.134	44.4398	40.2856
XR_310981.1	102169635	LOC102169635	lncRNA	0.328211	0.6888	0.318196	1.15186	0	0.709869
XR_001918391.1	108636417	LOC108636417	lncRNA	4.36882	3.83033	3.55615	4.26558	4.51187	3.14311
XR_001297405.2	102183395	LOC102183395	lncRNA	0.404169	0.437066	0.560661	9.0545e-06	1.73941e-05	0.424668
XR_001918777.1	106503576	LOC106503576	lncRNA	1.55867	1.92912	2.07093	1.57897	2.44482	1.52168
XR_001917728.1	102180517	LOC102180517	misc_RNA	2.28689	3.30185	7.08131	3.72948	0.645438	3.82542
XR_001296811.2	106503145	LOC106503145	lncRNA	0.425434	0	1.62637	0.498558	0	1.37254
XR_001918186.1	106502199	LOC106502199	lncRNA	0.502412	7.10134e-05	0.00103681	6.99666e-05	0.649381	9.45817e-06
XR_001919338.1	108637794	LOC108637794	lncRNA	0.264934	0.323013	0.460489	0.512306	0.37139	1.03333
XR_001917508.1	102189583	JAM3	lncRNA	3.64306	3.98175	3.93652	4.84002	3.65311	2.92789
XR_001295937.2	106502373	LOC106502373	lncRNA	0.45461	0.538448	0.280369	0.105642	0.541062	0.201395
XR_001917398.1	108634145	LOC108634145	lncRNA	2.89611	0.498212	1.90371	1.51687	1.19354	2.22996
XR_001917951.1	108635834	LOC108635834	lncRNA	17.6442	21.3803	15.3826	18.4215	12.6781	15.4674
XR_001917000.1	108633349	LOC108633349	lncRNA	0.72503	0.76465	0.464141	0.606052	0.647728	0.758825
XR_001917404.1	106503694	HNRNPF	lncRNA	1.60976	1.7701	1.31564	0.766086	1.77282	1.52292
XR_001296365.2	106502728	LOC106502728	lncRNA	0.823787	0	0.268887	0.320851	0.63274	0
XR_001918638.1	108636921	LOC108636921	lncRNA	1.09981	1.20157	1.62	1.76902	1.03178	1.89673
XR_001297265.2	102175457	LOC102175457	misc_RNA	1.02764	0.966577	0.465836	1.07273	0.742365	1.14669
XR_310371.3	102181308	LOC102181308	lncRNA	0.0787616	0.284697	0.722343	0.305624	0.119968	0.239698
XR_001296927.2	102186795	LOC102186795	lncRNA	0.483936	0.716815	0.670909	0.499238	0.902748	1.01736
XR_001919104.1	108637499	LOC108637499	lncRNA	0.589884	0	0	0	0	0.959146
XR_001297554.2	102188029	LOC102188029	lncRNA	0.637713	0.696941	1.2295e-05	0.394296	1.31388	0.678363
XR_001917082.1	108633458	LOC108633458	lncRNA	0.256606	0.37375	0.427223	0.71469	0.431028	1.14275
XR_001296821.2	102180443	LOC102180443	misc_RNA	10.9932	9.00079	8.33799	13.8103	6.76474	6.89683
XR_001918257.1	106502376	LOC106502376	lncRNA	1.98964	2.12109	1.65603	1.83778	4.83284	2.71256
XR_001917971.1	108635850	LOC108635850	lncRNA	0.345283	0.347889	0.358594	0.601159	0.413746	0.512128
XR_001919237.1	106502886	LOC106502886	lncRNA	1.86777	1.41075	1.62651	1.78624	2.24255	2.15647
XR_001917812.1	108635509	LOC108635509	lncRNA	0.188494	0.668409	0	0.219033	0.224189	0.417339
XR_001918306.1	102173557	LOC102173557	lncRNA	13.3764	14.633	14.92	13.9027	17.3278	13.5935
XR_001919734.1	102169699	LOC102169699	lncRNA	0.954587	0.586786	1.54566	0.861952	0.852552	0.840478
XR_001919672.1	108638248	LOC108638248	lncRNA	5.3503	8.17358	7.51341	7.51856	4.12438	5.6304
XR_001295808.2	106502217	LOC106502217	lncRNA	0.880969	1.29817	0.691445	0.969279	0.685871	0.53454
XR_001918775.1	106503576	LOC106503576	lncRNA	1.09328	0.982678	1.06404	0.930984	0.975233	1.38201
XR_001918343.1	102174292	LOC102174292	misc_RNA	2.90712	4.29037	2.87954	3.48389	3.66226	3.76899
XR_001918743.1	108637011	LOC108637011	lncRNA	4.00365	3.99898	3.92569	4.32118	5.55566	5.00883
XR_310351.3	102190882	LOC102190882	lncRNA	3.87532	4.95229	2.60019	4.32498	4.73817	5.49518
XR_001919342.1	108637798	LOC108637798	lncRNA	6.94078	0	6.17035	0	3.68702	0
XR_310700.1	102191729	LOC102191729	lncRNA	1.96722	1.08551	2.96927	2.54824	1.98727	10.9995
XR_001918686.1	108636992	LOC108636992	lncRNA	2.91419	1.87659	0.609145	1.74047	1.75281	2.03408
XR_001919394.1	108637877	LOC108637877	lncRNA	3.69314	3.51775	3.27598	3.14316	3.661	3.92392
XR_001918577.1	106502467	LOC106502467	lncRNA	0.858194	0.647107	0.690269	0.838805	0.894642	0.545789
XR_001918263.1	108636336	LOC108636336	lncRNA	0.575651	0.728619	0.409249	0.186605	0.685282	0.471711
XR_001295465.2	106501937	LOC106501937	lncRNA	4.19392	4.86824	2.9408	4.68608	4.41632	4.06898
XR_001918614.1	108636846	LOC108636846	lncRNA	0.322944	0.550255	0	0	1.13716	0.354528
XR_001917406.1	106503694	HNRNPF	lncRNA	8.04421	10.7604	8.08573	7.33267	7.06318	10.2837
XR_001297518.2	106503821	LOC106503821	lncRNA	2.75722	3.56797	3.09444	2.45457	3.62625	3.17257
XR_310683.3	102184183	LOC102184183	lncRNA	5.05844	6.31813	4.89401	5.00888	6.07925	5.56418
XR_001917885.1	102176365	LOC102176365	misc_RNA	2.27024	1.51711	1.30882	1.74693	2.2804	3.99794
XR_309953.3	102182195	LOC102182195	lncRNA	69.3028	64.8672	78.7963	61.0552	60.2228	62.9264
XR_001917746.1	108635094	LOC108635094	lncRNA	1.30802e-06	3.01377e-05	1.90663e-07	4.44387e-08	0.936028	2.61969e-07
XR_001917566.1	108634337	LOC108634337	lncRNA	1.84047	2.14563	2.17221	2.27782	2.50111	3.37577
XR_001918328.1	108636385	LOC108636385	lncRNA	0.996525	1.20053	0.776275	1.13126	0.733906	0.803403
XR_001919650.1	102189342	LOC102189342	lncRNA	1.06985	1.03911	1.02499	1.32508	1.37411	1.48143
XR_001917927.1	108635818	LOC108635818	lncRNA	1.52022	0.955334	0.848233	1.3773	0.791943	1.11164
XR_001297562.2	102190770	LOC102190770	misc_RNA	0.356419	0.288598	0.326124	0.736506	0.337136	0.606722
XR_001917400.1	106503694	HNRNPF	lncRNA	14.4495	16.4712	23.6225	14.9246	13.9052	16.7573
XR_001297050.2	106503380	LOC106503380	lncRNA	3.18639	3.55039	2.6377	3.40073	2.49659	2.68901
XR_001295590.2	106502027	LOC106502027	lncRNA	0.474004	0.688442	0.749145	0.510152	0.518791	0.517903
XR_001297078.2	102176474	LOC102176474	lncRNA	0.504509	0.712728	0.913423	0.5581	1.06457	1.17259
XR_001917453.1	108634200	LOC108634200	lncRNA	0.0867288	0	2.04016	0.33491	0.0518573	1.7773
XR_311182.3	102187373	LOC102187373	lncRNA	2.97388	3.18031	3.15337	3.32799	2.47621	2.96887
XR_001919925.1	102178490	LOC102178490	lncRNA	1.32079	2.82691	2.11267	1.38638	2.24954	2.42718
XR_001918757.1	108637120	LOC108637120	lncRNA	0.20887	0.924924	0.622729	0.24361	0.243093	0.228119
XR_001296428.1	106502774	LOC106502774	lncRNA	0.271844	0.326557	0.562826	0.710174	0.568846	0.377481
XR_001917402.1	106503694	HNRNPF	lncRNA	70.1094	62.0806	72.2036	73.5246	71.2104	66.2831
XR_001917209.1	108633852	LOC108633852	lncRNA	0.218725	0	0.301436	0.0846652	0.174183	0.728452
XR_309967.2	102168973	LOC102168973	lncRNA	0.378968	0.559764	0.389074	0.660559	1.01405	0.524379
XR_001296656.2	106502987	LOC106502987	lncRNA	2.13695	1.98879	1.83687	1.13401	0.511766	0.678873
XR_001919622.1	102182441	LOC102182441	lncRNA	1.43414	1.70095	1.15679	1.86567	0.962893	1.51506
XR_310734.3	102175154	LOC102175154	lncRNA	2.71986	2.53371	0.876453	1.97642	1.81184	1.56928
XR_001919933.1	108638533	LOC108638533	lncRNA	0.366655	0.812968	0.482878	0.225768	0.582127	0.346253
XR_001917388.1	108634138	LOC108634138	misc_RNA	0.489822	0.419036	0.426364	0.646148	0.408174	0.585612
XR_001917945.1	106502060	LOC106502060	lncRNA	0.731537	1.03303	0.631972	0.87847	1.0454	1.06575
XR_001919555.1	108638025	LOC108638025	lncRNA	2.27712	1.48541	2.27413	1.76951	1.32949	2.90724
XR_001295594.2	102168969	LOC102168969	misc_RNA	3.17135	2.09379	1.62042	3.35394	2.25046	2.73044
XR_309781.3	102171282	LOC102171282	misc_RNA	1.02947	1.83189	1.29779	0.646955	1.64973	2.0558
XR_001918783.1	102181308	LOC102181308	lncRNA	0.651816	0.528346	0.252636	0.509257	0.455364	0.398572
XR_001296896.2	102189707	LOC102189707	lncRNA	0.429504	0.575297	0.722732	0.477992	1.34924	0.595635
XR_001917963.1	108635842	LOC108635842	lncRNA	0.813919	1.314	1.00539	0.987038	0.97941	0.536475
XR_001918241.1	108636249	LOC108636249	lncRNA	0.00837604	0.0794112	0.687517	0.40698	0.0231827	0.422522
XR_001919575.1	106502897	LOC106502897	lncRNA	0.420326	0.570309	0.402429	0.546256	0.431297	0.356337
XR_001918859.1	106502659	LOC106502659	lncRNA	1.49402	1.43845	0.770501	1.74389	1.56399	1.18607
XR_001919160.1	108637533	LOC108637533	lncRNA	0.513378	0.500743	0.182843	0.227026	0.656145	0.145713
XR_001917969.1	108635848	LOC108635848	lncRNA	0	0.60862	0	0.210342	0	0.395468
XR_001917816.1	106503977	LOC106503977	lncRNA	0.812612	0.833833	0.588748	1.26548	1.34756	0.615715
XR_001919927.1	102178490	LOC102178490	lncRNA	0.620968	3.97196e-05	0.000254977	0.45747	0.57599	0.0213979
XR_001917164.1	108633793	LOC108633793	lncRNA	8.42461	8.61696	8.08216	8.77149	7.09399	7.55565
XR_001918893.1	108637176	LOC108637176	lncRNA	0.403251	0.26669	0.295049	0.420709	0.554624	0.869087
XR_001297629.2	102184574	LOC102184574	lncRNA	97.9659	75.8333	87.6675	110.493	31.6107	100.919
XR_001917091.1	108633469	LOC108633469	lncRNA	0.537405	1.06173	0.552616	0.520318	0.639778	0.19843
XR_001919597.1	106503116	LOC106503116	lncRNA	0.400565	0.857206	0.436065	0.432269	0.763275	0.712644
XR_001919854.1	106503385	KLC1	lncRNA	1.84877	2.23385	1.55393	1.00449	1.90669	1.43157
XR_001917096.1	102182078	LOC102182078	lncRNA	0.598307	7.72468e-07	0.186856	1.04885	5.49243e-06	0.115863
XR_001919017.1	108637394	LOC108637394	lncRNA	0.206795	0.396859	0.219822	0.141448	1.3254	0.241275
XR_001918177.1	108636216	LOC108636216	lncRNA	0.910603	0.680608	0.377229	0.611281	0.578255	0.776503
XR_001296859.2	106503235	LOC106503235	lncRNA	0.463659	0.784119	0.475915	0.440956	0.517678	0.452387
XR_001918520.1	108636718	LOC108636718	lncRNA	3.18362	2.39508	3.99709	3.55907	1.63392	2.90306
XR_001918218.1	102172341	LOC102172341	misc_RNA	4.9592	2.35643	0.228535	5.84113	1.75296	1.82924
XR_001919620.1	108638193	LOC108638193	lncRNA	0.623874	0.211354	0.54996	0.207096	0.636674	0.592383
XR_001918891.1	106502679	LOC106502679	lncRNA	2.27113	2.40402	2.23507	2.03868	2.65464	2.18784
XR_001297564.2	106503871	LOC106503871	misc_RNA	0.0806157	0.372709	0.521737	0.106787	0.236824	0.386689
XR_001917921.1	106502094	LOC106502094	lncRNA	6.602	7.38666	6.65591	7.4583	6.69073	5.60825
XR_001297490.2	102171853	LOC102171853	lncRNA	4.72972e-05	3.51439e-05	0.41624	0.197697	0.604313	5.03803e-05
XR_001919591.1	108638116	LOC108638116	lncRNA	2.73731	3.62521	4.17065	2.00755	2.40976	2.71926
XR_001919557.1	108638034	LOC108638034	lncRNA	4.19174	4.08858	5.1763	3.17952	3.97433	5.6173
XR_310455.3	102181790	LOC102181790	lncRNA	2.08067	1.552	2.23424	0.663331	1.35566	1.44073
XR_001296510.2	106502854	LOC106502854	lncRNA	1.38198	1.27285	0.980199	1.92978	0.325868	0.456411
XR_310645.3	102169320	LOC102169320	lncRNA	36.5843	35.462	35.9206	37.4653	36.7085	37.5282
XR_001918847.1	108637160	LOC108637160	lncRNA	2.04495	3.40306	3.1701	2.56429	3.6956	5.70149
XR_001918008.1	108635915	LOC108635915	lncRNA	1.89771	1.61081	0	2.25138	2.04228	0
XR_001295746.2	106502158	LOC106502158	lncRNA	1.44368	1.79505	1.82415	1.61975	2.73972	1.84177
XR_001296234.2	106502586	LOC106502586	lncRNA	2.5235	2.22344	2.13023	2.71579	2.96877	2.89498
XR_001295872.2	102178619	LOC102178619	lncRNA	1.37718	1.60767	1.68866	1.29055	1.40047	1.95019
XR_001919559.1	108638036	LOC108638036	lncRNA	0.236557	0.518877	0.70027	0.470027	0.422432	0.996042
XR_001296368.2	106502730	LOC106502730	lncRNA	0.529644	0.182754	0.123879	0.579841	0.462407	0.608999
XR_001917710.1	108634876	LOC108634876	misc_RNA	0.300877	1.60676	1.13991	0.488281	1.54567	0.858309
XR_001918952.1	108637305	LOC108637305	lncRNA	5.96513	6.59695	4.32316	7.09878	3.6046	4.80916
XR_001918887.1	102168737	LOC102168737	lncRNA	0.360476	0.607035	0.759993	0.304874	0.389048	0.948888
XR_001918147.1	108636123	LOC108636123	misc_RNA	14.1273	13.3279	12.2425	13.3015	12.7661	15.0487
XR_001296045.2	106502459	LOC106502459	lncRNA	0	0.398695	1.1187	0	0.441186	0
XR_001918163.1	108636198	LOC108636198	lncRNA	0.638679	0.627642	0.463361	0.989198	0.654513	0.844373
XR_001918946.1	108637302	LOC108637302	lncRNA	2.73402	3.39747	3.79198	3.13279	3.96705	2.83071
XR_001297187.2	106503490	LOC106503490	lncRNA	1.64106	1.0332	0.318196	1.91977	1.87741	1.0648
XR_001918595.1	108636833	LOC108636833	lncRNA	1.56421	1.99189	1.66688	1.69406	1.8475	1.59396
XR_001919856.1	106503385	KLC1	lncRNA	3.03994	3.50258	2.86807	3.52988	5.53302	2.81399
XR_001919114.1	102176344	LOC102176344	lncRNA	0.6502	0.445857	0.304188	0.413423	0.35167	0.114044
XR_310474.3	102187240	LOC102187240	lncRNA	0.201656	0.57665	0.486968	0.890092	0.134531	7.24282e-06
XR_001918413.1	108636535	LOC108636535	lncRNA	0.683667	0.61441	0.811468	0.505842	0.633044	0.374299
XR_001917822.1	108635557	LOC108635557	lncRNA	3.00877	4.79085e-05	0.36394	2.19162	6.00014e-05	8.4508e-06
XR_001917314.1	108634028	LOC108634028	misc_RNA	1.85009	1.51314	2.09285	2.06161	1.94229	2.57732
XR_001296266.2	102168358	LOC102168358	misc_RNA	0.27225	0.47073	0.276025	0.475176	0.481665	0.899358
XR_001919759.1	106503276	LOC106503276	lncRNA	0.643272	0.538591	0.579118	0.650702	0.650773	0.837762
XR_001918219.1	102172341	LOC102172341	misc_RNA	0.391849	0.0523422	2.59784	0.42816	0.306956	2.20144
XR_001918034.1	108635998	LOC108635998	lncRNA	0.733494	1.9592	1.73606	0.554804	1.07563	1.24589
XR_001917545.1	108634328	LOC108634328	lncRNA	1.51508	0.543245	0.816245	2.40978	0.47082	1.49841
XR_001919858.1	106503385	KLC1	lncRNA	1.9554	1.63539	2.5622	1.79417	1.0758	2.98834
XR_001917808.1	108635494	LOC108635494	lncRNA	0.305082	0.277467	0.30904	0.340011	0.723852	0.433375
XR_001920006.1	108638639	LOC108638639	lncRNA	0.242917	0.544233	0.169082	0.046968	0.14605	0.451392
XR_001917247.1	102173359	LOC102173359	lncRNA	1.06424	1.57778	0.729773	0.927336	0.844799	1.08076
XR_001918883.1	102168552	LOC102168552	lncRNA	28.2031	28.6416	26.6918	28.3029	25.7924	23.0482
XR_001918512.1	108636716	LOC108636716	lncRNA	0.434133	0.560356	0.268122	0.0682598	0.885484	0.436522
XR_001296325.2	106502688	LOC106502688	lncRNA	1.19284	1.0718	2.05044	1.77864	1.02107	2.06048
XR_001917645.1	108634521	LOC108634521	lncRNA	0.033418	1.22046	0.0117374	0.012911	1.34756	0.0124681
XR_001918141.1	108636084	LOC108636084	lncRNA	0.640836	1.41544	1.27225	0.99671	0.496832	1.16594
XR_310541.3	102173583	LOC102173583	lncRNA	1.79919	1.74784	1.67914	1.818	1.30877	1.88629
XR_001917719.1	102169515	LOC102169515	misc_RNA	0.231899	0.253774	0.916764	0.811962	0	0.252707
XR_001917580.1	108634356	LOC108634356	lncRNA	1.94427	1.70721	2.41574	1.74517	1.48916	1.63587
XR_001917095.1	102182078	LOC102182078	lncRNA	0.72355	0.896853	0.64643	0.675943	0.802725	1.04907
XR_001919878.1	106503343	LRRC28	lncRNA	8.78419	11.4926	9.79604	9.16994	13.727	8.03634
XR_310955.3	102173237	LOC102173237	lncRNA	0.508115	0.784565	0.812368	0.733013	0.693118	0.750405
XR_001917818.1	108635547	LOC108635547	lncRNA	1.72437	2.14605	0.752174	2.00559	1.31081	0.543384
XR_001296853.2	106503231	LOC106503231	lncRNA	0.289585	0.350044	0.240571	0.605029	0.62456	0.901938
XR_001918439.1	102170604	LOC102170604	lncRNA	1.90742	1.36586	0.590165	2.04172	1.47104	1.79895
XR_001919948.1	108638544	LOC108638544	lncRNA	0.167766	0.988389	0.28086	0.155666	0.767673	0.29955
XR_001917820.1	108635557	LOC108635557	lncRNA	1.16407	2.69987	0.446403	1.66319	2.63992	0.551577
XR_001919081.1	106502789	LOC106502789	lncRNA	0.699991	0.761162	0.362071	0.708746	0.762684	0.530873
XR_001918264.1	108636336	LOC108636336	lncRNA	1.38396	1.22713	1.17051	1.05596	1.16052	1.14115
XR_001919065.1	108637420	LOC108637420	lncRNA	0.251472	0.729143	0.255752	0	0.148605	0.55453
XR_001917663.1	108634640	LOC108634640	lncRNA	4.05274	1.75188	1.24547	5.80642	2.58749	1.18442
XR_001918865.1	108637167	LOC108637167	lncRNA	0.698604	0.437086	0.93505	0.595435	0.276618	0.859109
XR_309799.3	102185515	LOC102185515	lncRNA	0.857348	0.633191	0.480008	0.626328	1.08895	0.564285
XR_001918105.1	108636057	LOC108636057	lncRNA	0.804686	0.813772	0.90346	0.699881	0.51961	0.866474
XR_001917672.1	108634648	LOC108634648	lncRNA	0.836666	0.340667	1.87474	0.794097	2.1268	2.37207
XR_001919525.1	102173773	DMWD	lncRNA	3.46017	3.68091	3.70586	2.76953	2.95489	1.75253
XR_001295582.2	102179731	LOC102179731	misc_RNA	1.79268	1.3357	1.26619	1.56996	1.51214	1.80751
XR_001917053.1	106503506	LOC106503506	misc_RNA	1.95159	1.83569	1.65979	2.17177	2.19753	1.74555
XR_310276.3	102181601	LOC102181601	lncRNA	11.4397	16.2268	13.1116	11.745	10.2583	8.84439
XR_310341.3	102168833	LOC102168833	lncRNA	1.44574	2.30018	0.682734	0.93822	1.33294	1.24723
XR_310238.3	102172541	LOC102172541	lncRNA	0.900717	0.710942	0.878545	0.897288	0.689018	0.920443
XR_001296017.2	106502433	LOC106502433	lncRNA	1.25273	1.01785	0.680297	1.40241	1.08255	1.38948
XR_001917824.1	108635570	LOC108635570	lncRNA	0.646503	0.800265	0.297185	0.655845	0.536689	0.926021
XR_001918455.1	102176916	LOC102176916	lncRNA	0.697918	0.665083	1.08655	1.02342	0.717915	0.61598
XR_001295580.1	106502025	LOC106502025	lncRNA	10.8709	0	0	0	11.3569	0
XR_001295577.2	102172689	LOC102172689	misc_RNA	1.39045	1.94027	2.10448	1.28441	1.39139	1.3224
XR_001919087.1	106502798	NFATC2	lncRNA	0.458436	0.355065	0.196048	0.430941	0.895051	0.73474
XR_001917850.1	102187445	LOC102187445	lncRNA	0.768201	1.32103e-06	1.21186e-05	0	0.391169	0
XR_001296758.2	102183995	LOC102183995	lncRNA	0.480107	0.443497	0.308503	0.634982	0.436132	0.853466
XR_001917257.1	108633890	LOC108633890	lncRNA	0.815697	0	0	0.960552	0	0
XR_001295595.2	106502031	LOC106502031	lncRNA	2.31179	2.1238	1.24578	2.77641	2.63251	2.51753
XR_001296408.2	106502761	LOC106502761	lncRNA	18.6021	22.0864	38.3049	24.5017	22.6389	35.7759
XR_001918300.1	108636363	LOC108636363	lncRNA	0.826285	1.14479	2.46492	1.44547	2.64563	2.25661
XR_001919124.1	108637515	LOC108637515	lncRNA	0.159349	0.0950206	0.493081	0.0925413	0.0950429	0.6186
XR_001918824.1	102185409	LUZP1	lncRNA	1.25058	1.74046	2.43829	1.46774	0.857212	0.79381
XR_001918149.1	108636125	LOC108636125	lncRNA	2.16768	2.11663	1.64518	0.876131	0.672566	1.87803
XR_001917621.1	108634464	LOC108634464	lncRNA	1.42544	1.36294	1.05894	1.63739	1.23994	1.54125
XR_001919979.1	108638616	LOC108638616	lncRNA	0.7121	0.918274	0.362552	0.655902	0.570763	0.699643
XR_001296409.2	106502761	LOC106502761	lncRNA	0.967607	3.44943	2.09915	1.69455	7.91235e-05	1.10733
XR_310452.3	102180681	LOC102180681	lncRNA	0	0	0.550917	0.125261	0.894643	0
XR_001919517.1	108638000	LOC108638000	lncRNA	0.696992	0.834991	0.454808	0.807689	0.697694	0.872963
XR_001917386.1	108634134	LOC108634134	lncRNA	0.437668	0.804302	1.29633	0.761512	0.0877856	0.895085
XR_001919126.1	106502849	LOC106502849	misc_RNA	2.91756	3.69236	3.08707	2.53013	2.8099	2.71191
XR_309884.3	102172228	LOC102172228	lncRNA	0	0	0.591675	1.06576	0	0.329135
XR_001919412.1	108637893	LOC108637893	lncRNA	0.574546	0.998374	0.465614	0.605667	0.503934	0.233382
XR_001918113.1	108636065	LOC108636065	lncRNA	0.986862	1.16753	0.923828	1.49241	0.751043	0.527553
XR_001918947.1	108637303	LOC108637303	lncRNA	0.507434	0.800964	1.4259	0.529973	0.426225	0.96047
XR_001919846.1	102174435	LOC102174435	lncRNA	20.941	23.433	20.2573	18.3405	17.2297	18.059
XR_001918942.1	108633260	LOC108633260	lncRNA	1.11567	0.518644	0.228946	0.989406	0.546704	0.334004
XR_001917748.1	108635094	LOC108635094	lncRNA	2.5719	0.884111	1.07035	1.12417	1.42477	1.708
XR_001919712.1	108638276	LOC108638276	lncRNA	0	0.116567	0.507019	0	0	0
XR_310828.3	102184758	LOC102184758	lncRNA	4.94041	6.0989	2.2658	4.85658	4.96143	4.98285
XR_311034.3	102179617	LOC102179617	lncRNA	0.882068	0.871848	0.816162	0.742592	0.695003	1.19264
XR_001918111.1	108636064	LOC108636064	lncRNA	1.78559	1.5287	0.928663	1.88939	1.88986	2.63069
XR_001918451.1	102176916	LOC102176916	lncRNA	1.00691	1.44384	1.23368	0.997885	0.500224	1.15312
XR_001918822.1	102185409	LUZP1	lncRNA	7.25796	9.54822	8.92731	4.61118	3.34347	5.95059
XR_001919523.1	106502907	LOC106502907	lncRNA	5.24654	5.34753	4.40578	5.38327	3.41121	4.72451
XR_001917596.1	108634433	LOC108634433	lncRNA	0.154568	0.923053	0.319094	0.269274	0.184472	0.600228
XR_001917765.1	108635202	LOC108635202	lncRNA	0.626395	3.30594	2.4355	1.09883	0.358979	0.678102
XR_310941.3	102171283	LOC102171283	lncRNA	0.295455	0.507031	0.325843	0.440328	0.357206	0.34631
XR_001918652.1	102168354	LOC102168354	lncRNA	1.06755	1.24412	0.993165	1.75072	0.659433	1.19486
XR_001919354.1	102169320	LOC102169320	lncRNA	6.31019	6.36516	6.56846	8.82007	7.3438	9.15125
XR_001917756.1	108635136	LOC108635136	lncRNA	2.00285	1.13668	1.25111	2.43526	1.32252	2.16086
XR_001296644.2	102190442	LOC102190442	misc_RNA	0.932856	0.729235	0.52914	0.665386	0.839004	0.950323
XR_001919853.1	106503385	KLC1	lncRNA	13.3782	13.2416	12.9836	12.5385	14.0838	12.3595
XR_001295819.2	102173454	LOC102173454	misc_RNA	8.19521	7.39791	9.64099	7.85328	5.83046	7.87553
XR_001917931.1	108635822	LOC108635822	lncRNA	0.0758605	0.978472	0.485965	0.297369	0.369053	0.701803
XR_001917552.1	102191314	LOC102191314	lncRNA	3.27884	5.01989	3.66729	4.14863	2.30801	3.05506
XR_001918326.1	108636383	LOC108636383	lncRNA	0.420406	0.295329	0.522545	0.387313	0.352119	0.711897
XR_001919791.1	108638404	LOC108638404	misc_RNA	0.353334	0.716238	0.52952	0.468239	0.517532	0.733089
XR_001295782.2	106502192	LOC106502192	lncRNA	0.418919	0.444619	0.708125	0.243082	0.251257	0.349747
XR_001296179.2	106502547	PIGBOS1	lncRNA	1.8467	1.53394	1.95722	1.27768	1.07743	1.44265
XR_001918689.1	108636992	LOC108636992	lncRNA	2.09247	1.99511	1.17197	1.85456	2.67399	2.30413
XR_310358.3	102171344	LOC102171344	lncRNA	0.582213	0.76906	0.653634	0.42462	0.913509	0.441399
XR_310616.3	102168845	LOC102168845	lncRNA	20.7295	19.3109	21.0268	23.8385	19.0776	31.7443
XR_309949.3	102184495	LOC102184495	lncRNA	8.8369	7.42936	8.01398	10.8388	7.50259	9.39158
XR_001296485.2	106502835	LOC106502835	lncRNA	2.71718	3.10689	2.06534	3.41471	2.09576	2.81272
XR_311203.3	102188744	LOC102188744	lncRNA	0.505284	0.865828	0.533016	0.568103	0.648232	0.616499
XR_001919059.1	108637416	LOC108637416	lncRNA	1.26985	0.552443	0.632242	0.941572	0.851929	0.000185373
XR_001919052.1	108637408	LOC108637408	lncRNA	0.277281	0.405024	0.17779	0.251523	0.510349	0.175397
XR_001917848.1	102187445	LOC102187445	lncRNA	0.0448313	0.85359	0.764407	0.238269	0.199657	2.62799e-05
XR_001918810.1	108637145	LOC108637145	lncRNA	0.383135	0.640904	1.10756	0.0889934	0.457321	0.510152
XR_311244.3	102191314	LOC102191314	lncRNA	2.54985	2.76837	2.63805	3.12269	1.72319	2.27076
XR_310456.3	102168837	LOC102168837	lncRNA	4.51661	3.02784	8.51015	6.96845	1.21087	6.68329
XR_001296280.2	102188412	LOC102188412	lncRNA	0.0784904	0.73359	0.351625	0.728232	0.550636	0.726261
XR_001918966.1	102170441	LOC102170441	misc_RNA	1.48456	1.55194	0.803371	1.41525	1.50973	1.2419
XR_001296483.2	106502828	LOC106502828	lncRNA	2.37449	1.98433	3.79043	1.83563	0.859054	2.12188
XR_310826.3	102184471	LOC102184471	lncRNA	6.64859	9.33612	8.60455	7.37312	10.6905	9.99052
XR_001919848.1	106503337	LOC106503337	lncRNA	0.282428	0	0	0.660132	0.650077	0
XR_001296837.2	106503197	LOC106503197	lncRNA	1.75377	1.62108	1.11741	1.33138	1.04863	1.57366
XR_001918826.1	102185409	LUZP1	lncRNA	0.756801	0.705695	0.863029	2.07478	1.53891	1.7849
XR_001917258.1	108633891	LOC108633891	lncRNA	3.4392	3.94492	2.72361	3.45071	4.39986	4.01993
XR_001919064.1	108637419	LOC108637419	lncRNA	0.487379	0.530332	0.720594	1.70705	1.12815	0.530539
XR_001918387.1	102172529	LOC102172529	lncRNA	0.1293	0.168203	0.539552	0.211427	0.414387	0.240183
XR_001918964.1	102188417	LOC102188417	misc_RNA	0.684623	1.14701	1.2315	0.907241	1.09143	1.12008
XR_001917627.1	102188201	LOC102188201	misc_RNA	1.85432	1.86293	1.10202	2.33647	1.77925	1.6512
XR_001918984.1	108637379	LOC108637379	lncRNA	0	0	0.666885	0	0.583548	0.545961
XR_001296177.2	106502547	PIGBOS1	lncRNA	1.00868	1.33301	3.24452	1.53148	0.720244	1.43155
XR_001917744.1	108635072	LOC108635072	lncRNA	0.543938	1.04287	0.213397	0.197154	0.859604	0.45523
XR_001919515.1	108637998	LOC108637998	lncRNA	0	0	0	0	0	0.964703
XR_001917669.1	108634648	LOC108634648	lncRNA	0.413972	1.47239	0.662813	0.555987	1.39364	0.801889
XR_001917615.1	108634458	LOC108634458	lncRNA	1.19738	0.837568	1.127	1.84318	0.694471	0.995044
XR_001917544.1	108634326	LOC108634326	lncRNA	0	0	0	0	0.741292	0
XR_001917018.1	108633360	LOC108633360	lncRNA	1.03894	1.47006	1.16953	1.08721	1.2211	1.27536
XR_001919436.1	108637961	LOC108637961	lncRNA	0.685188	1.08372	0.378754	1.12218	0.920881	0.763953
XR_001918354.1	108636401	LOC108636401	lncRNA	0.620066	0.143978	0.883325	0.288484	0.439857	0.136762
XR_001296502.2	102177353	LOC102177353	lncRNA	2.34474	1.71577	2.83366	1.39738	1.71046	1.46734
XR_001919795.1	108638407	LOC108638407	lncRNA	1.92316	2.04645	1.07746	2.13844	0.984888	1.82451
XR_001919158.1	102186225	LOC102186225	lncRNA	0.633755	0.662983	0.505867	0.234007	0.521464	0.800561
XR_001296274.1	106502640	LOC106502640	lncRNA	1.4896	1.33784	0.818497	0.266469	0.950083	0.885609
XR_310438.3	102169973	LOC102169973	lncRNA	0.919523	1.46492	0.712003	0.444967	0.274393	0.340102
XR_001917394.1	108634142	LOC108634142	lncRNA	0.309599	0.380624	0.324204	0.466777	0.447612	0.518426
XR_001295792.2	102172700	LOC102172700	lncRNA	0.493841	0.743842	0.727931	0.486216	1.24335	1.10922
XR_001919100.1	108637494	LOC108637494	lncRNA	0	0	0	1.59012	0	1.41882
XR_311008.3	102173795	LOC102173795	lncRNA	5.26168	5.59423	5.97512	5.18713	4.47597	4.03904
XR_001295976.2	102170604	LOC102170604	lncRNA	2.55726	1.25141	1.7356	3.53511	1.15396	3.2866
XR_001918828.1	108637154	LOC108637154	lncRNA	2.06619	2.24289	1.60914	1.71225	1.34736	1.71428
XR_001919192.1	106502925	C15H11orf31	lncRNA	7.82459	8.49238	16.9689	7.86212	7.05445	8.4399
XR_001919988.1	108638623	LOC108638623	lncRNA	0.485036	0.264526	0.365475	0.504659	0.00843975	0.148607
XR_001918956.1	102188416	LOC102188416	lncRNA	2.32167	2.82195	1.78231	2.82285	1.89321	1.78326
XR_001296938.2	102172100	LOC102172100	lncRNA	0.356488	0.391787	0.287304	0.364569	0.951426	0.28168
XR_310581.3	102186613	LOC102186613	lncRNA	1.7783	1.47814	1.52359	2.13981	1.22304	1.55452
XR_001918137.1	108636076	LOC108636076	lncRNA	2.42054	2.20954	1.91332	3.70329	2.93296	3.1903
XR_001919089.1	106502798	NFATC2	lncRNA	1.67291	1.18643	0.835313	1.38507	3.29735	1.84493
XR_310091.3	102177511	LOC102177511	lncRNA	7.79073	8.45202	7.39924	7.68221	7.55307	8.13384
XR_001296332.2	102185374	LOC102185374	lncRNA	0.380054	0.292141	0.725733	8.33373e-06	4.75697e-07	0.230756
XR_001295871.2	102178619	LOC102178619	lncRNA	0.552863	0.788886	0.700951	0.61941	0.745157	0.559861
XR_001919432.1	108637958	LOC108637958	lncRNA	0.495831	0.519709	0.260577	0.972792	0.506715	0.938199
XR_001919992.1	108638626	LOC108638626	lncRNA	1.34522	1.68062	1.84639	1.31805	2.05567	1.91416
XR_001918572.1	102177926	LOC102177926	lncRNA	0.440568	0.238017	0.968524	0.340823	0.293806	1.14485
XR_310095.1	102170039	LOC102170039	lncRNA	0	0.313666	0.575319	0.689581	0	0.959146
XR_001917213.1	108633867	LOC108633867	lncRNA	4.03695	4.35241	4.81577	3.27887	4.45422	5.17072
XR_001919958.1	102174884	LOC102174884	lncRNA	0.561337	0.805139	0.445062	0.581127	0.743886	0.475663
XR_001919793.1	106503327	FAM134B	lncRNA	4.5747	4.55761	5.6637	4.9485	6.92674	4.05267
XR_001917241.1	102188463	GNB2	lncRNA	64.575	62.6062	61.6815	56.3884	77.0881	60.4173
XR_001917167.1	102188994	LOC102188994	lncRNA	0.337888	0.152227	0.114751	0.551312	0.537269	0.226268
XR_001918490.1	108636598	LOC108636598	lncRNA	0.49821	0	1.88875	1.16897	0	0.534053
XR_310849.3	102183103	LOC102183103	lncRNA	1.50586	1.4556	0.737232	1.6006	0.393567	1.37392
XR_001297285.2	102173436	LOC102173436	lncRNA	0.413084	0.460245	0.274926	0.667772	0.486598	0.389369
XR_001919077.1	102191351	LOC102191351	lncRNA	1.68893	2.46093	0.0100446	0.846355	2.99154	1.93494
XR_001296756.2	102188339	LOC102188339	lncRNA	344.49	323.254	326.047	179.569	185.904	147.398
XR_001919136.1	106502861	LOC106502861	lncRNA	1.04039	0.835709	0.748183	0.875469	1.02707	0.994493
XR_309909.3	102172782	LOC102172782	lncRNA	1.18126	0.897286	0.819985	1.71344	2.42224	1.3155
XR_001918832.1	108637155	LOC108637155	lncRNA	1.26532	1.38914	1.21633	1.00586	0.960782	1.13196
XR_310693.3	102174238	LOC102174238	misc_RNA	0.367579	0.147799	0.508412	0.284467	0.14671	0.749277
XR_001917265.1	108633897	LOC108633897	lncRNA	0.521108	0.58788	0.174226	0.607102	0.20342	0
XR_001917191.1	106503556	LOC106503556	lncRNA	0.213807	0.971871	0.277915	0.496272	0.51283	0.356955
XR_310453.3	102181790	LOC102181790	lncRNA	1.03955	1.84084	3.3162	0.645276	1.01174	1.05399
XR_001919804.1	108638412	LOC108638412	lncRNA	0.538844	0.343305	0.267681	0.45302	0.729426	0.479322
XR_001918323.1	108636379	LOC108636379	misc_RNA	1.75635	1.55164	1.18201	1.55909	2.06529	1.52214
XR_001919297.1	108637780	LOC108637780	lncRNA	0.481663	0.63628	0.3859	0.45776	0.489606	0.463734
XR_001919498.1	108637986	LOC108637986	lncRNA	8.67309	10.1782	11.6026	10.6798	15.5951	16.5269
XR_310246.3	102179768	LOC102179768	lncRNA	2.44168	0.729508	4.0968	0.531695	3.46116	0.846692
XR_001917479.1	108634225	LOC108634225	lncRNA	1.37462	1.23796	0.797992	1.52661	1.04049	2.48919
XR_311298.3	102176410	LOC102176410	lncRNA	1.10822	1.0078	1.42042	1.03666	1.54903	1.91437
XR_001917125.1	106503915	LOC106503915	lncRNA	39.0245	63.0417	57.3613	20.6408	119.515	26.7161
XR_311293.3	102175755	LOC102175755	lncRNA	20.8311	21.5664	19.1385	26.0715	19.1095	22.8261
XR_001919140.1	102176474	LOC102176474	lncRNA	0.737806	0.126717	0.466109	0.687052	0.000350127	0.912576
XR_311204.3	102170585	LOC102170585	lncRNA	1.28187	0.632918	3.16722	1.53697	0.360949	3.95804
XR_001295602.2	106502039	LOC106502039	lncRNA	0.661526	0.61781	0.635493	0.944838	0.305297	0.84985
XR_001296754.2	106503086	LOC106503086	lncRNA	0.134112	0.46432	0.136053	0.15604	0	1.03399
XR_001296506.2	106502851	LOC106502851	lncRNA	2.08103	1.04007	1.30183	2.38716	1.14901	1.68253
XR_001919905.1	102177005	LOC102177005	lncRNA	1.41017	1.19841	1.13824	1.79016	1.12799	1.3703
XR_001297003.2	106503342	LOC106503342	lncRNA	0.566925	0.475977	0.392562	0.447893	0.491901	0.555897
XR_001919950.1	106503367	LOC106503367	lncRNA	1.37764	1.61616	1.55673	0.779297	5.79686	1.90068
XR_001918811.1	102189078	LOC102189078	misc_RNA	137.143	139.528	153.172	126.675	144.989	112.578
XR_001917165.1	102188994	LOC102188994	lncRNA	0.75105	1.12916	0.983039	0.879873	0.445727	1.2244
XR_001917193.1	108633843	LOC108633843	misc_RNA	0.562467	0.586347	0.504643	0.856188	0.599527	0.780188
XR_001917153.1	102183378	LOC102183378	lncRNA	1.04492	1.05971	0.701507	1.21999	0.881592	1.14421
XR_001297234.1	106503536	LOC106503536	lncRNA	0.651277	0.457519	0.422183	0.467581	0.373647	0.311588
XR_001918356.1	102172137	LOC102172137	lncRNA	0.533397	0.453037	0.39076	0.583818	0.448447	0.846202
XR_001918762.1	102173309	LOC102173309	lncRNA	0.480486	0.63829	0.42759	0.693029	0.632987	0.621497
XR_001919800.1	108638410	LOC108638410	lncRNA	0.0447031	3.1056	0	0	2.90021	0.0498128
XR_001919781.1	108638402	LOC108638402	lncRNA	3.84822	2.6391	3.54036	2.26894	7.39445	2.03947
XR_001918655.1	108636958	LOC108636958	lncRNA	0.797038	0.531994	1.51082	0.794351	0.269781	0.88011
XR_311161.3	102190019	LOC102190019	lncRNA	0.617869	0.892068	1.40642	0.477565	0.348135	0.966982
XR_310476.3	102171166	LOC102171166	lncRNA	0.823288	0.390412	0.630145	0.468496	0.289505	0.636344
XR_001296123.2	106502506	LOC106502506	lncRNA	30.3958	34.7841	41.1684	28.2218	28.3051	28.7675
XR_001296369.2	102183803	LOC102183803	misc_RNA	0.803766	0.592801	0.7547	0.968137	0.766383	0.921485
XR_001917372.1	108634092	LOC108634092	lncRNA	1.23068	1.48945	1.39501	1.03883	0.670537	1.43155
XR_001918442.1	102170604	LOC102170604	lncRNA	5.39412	2.41307	3.70718	5.42185	2.00489	4.44325
XR_001917772.1	102179377	LOC102179377	lncRNA	1.32489	1.10755	0.907268	1.58668	1.22624	0.190786
XR_001919825.1	108638466	LOC108638466	lncRNA	0.59826	0.513169	0.453129	0.174108	0.351897	0.657695
XR_001296283.2	102188412	LOC102188412	lncRNA	0.968036	0.556706	1.11735	0.862236	0.945581	0.591732
XR_311252.3	102169084	LOC102169084	lncRNA	27.2351	28.2616	19.3598	29.1858	25.6112	25.9543
XR_001917792.1	108635380	LOC108635380	lncRNA	11.0399	7.39629	13.0601	6.66935	2.43652	3.45988
XR_001295742.2	102178050	LOC102178050	lncRNA	0.760957	0.328557	0.767023	1.10834	0.84232	0.876222
XR_310424.3	102178635	LOC102178635	lncRNA	1.30041	1.07545	0.923727	0.989296	0.937225	1.02974
XR_310976.3	102174884	LOC102174884	lncRNA	0.445481	1.07912	0.593987	0.351675	0.878478	0.397707
XR_001917578.1	108634354	LOC108634354	lncRNA	0.79446	0	0.736568	0	0	0
XR_310987.3	102182550	LOC102182550	lncRNA	0.924633	1.22798	1.34816	1.67361	0.47048	1.07052
XR_001917758.1	108635149	LOC108635149	lncRNA	0	5.36583	2.95484	3.9634	0	0
XR_001296343.2	106502707	LOC106502707	lncRNA	2.53483	2.89973	2.97418	3.01955	1.60846	2.86672
XR_001917591.1	108634367	LOC108634367	lncRNA	2.66491	6.37679	3.11251	2.34978	4.44775	4.26194
XR_001917794.1	108635394	LOC108635394	lncRNA	0.718212	0.580198	0.474354	0.542148	0.484382	0.560434
XR_001917784.1	108635335	LOC108635335	lncRNA	0.337371	8.6412e-07	0.439579	1.17785e-06	0.998132	5.62849e-06
XR_001295978.2	102170604	LOC102170604	lncRNA	0.210816	8.46545e-06	0.650948	0.512092	9.42399e-05	0.409593
XR_001919422.1	108637951	LOC108637951	lncRNA	1.50793	1.56716	1.20567	1.6471	1.17439	1.81682
XR_001919584.1	106503103	LOC106503103	lncRNA	0.547505	0.530496	0.284553	0.762527	0.590796	0.365565
XR_001917006.1	108633355	LOC108633355	lncRNA	1.90263	1.53468	1.63015	2.25369	1.47459	2.15486
XR_001919823.1	108638464	LOC108638464	lncRNA	1.5421	1.28922	1.84017	1.46624	0.947158	1.32134
XR_001919090.1	106502798	NFATC2	lncRNA	1.41601	1.28984	1.59577	1.41349	2.94733	1.08684
XR_001295912.2	106502354	LOC106502354	lncRNA	1.22307	1.60835	0.698038	1.05559	0.984676	1.11844
XR_001917887.1	102183472	LOC102183472	misc_RNA	0.770893	0.462706	0.545821	0.554624	0.578582	0.624642
XR_001919646.1	108638199	LOC108638199	lncRNA	0.471278	0.88795	1.59826	0.417922	0.334224	0.712096
XR_001919698.1	108638268	LOC108638268	lncRNA	0.259842	0.739605	0.451758	0.200979	0.10409	0.289596
XR_001918939.1	106502711	LOC106502711	lncRNA	23.0513	27.2066	31.1994	24.0679	29.3376	24.6254
XR_001917391.1	108634139	LOC108634139	lncRNA	0.706021	0.209397	0.0907874	0.205064	0.630555	0.195551
XR_001296530.2	106502866	LOC106502866	lncRNA	0.826285	0.457917	0.61623	1.20456	0.240511	0.225661
XR_001917502.1	106501978	LOC106501978	lncRNA	0.179015	0.625465	0.524103	0.297949	0.202914	0.176724
XR_001919490.1	102171269	B3GNT8	lncRNA	3.12135	2.20538	1.64812	2.6731	0.492333	2.76991
XR_001295608.2	106502042	LOC106502042	lncRNA	0.440657	0.573078	1.02251	0.645388	0.279872	1.1922
XR_001918671.1	102185573	LOC102185573	lncRNA	1.74123	2.14915	1.49155	2.19902	2.04276	1.94845
XR_001919980.1	106503412	LOC106503412	lncRNA	0.643351	0.552592	0.640501	0.821812	0.483696	0.826437
XR_001917271.1	102189366	LOC102189366	lncRNA	1.07549	0.295144	1.0033	0.803642	0.201855	1.0148
XR_001918667.1	108636973	LOC108636973	lncRNA	4.59926	5.81941	4.16885	4.12017	4.15279	3.89718
XR_310536.3	102188518	LOC102188518	lncRNA	0.54035	0.36239	0.436137	0.906008	0.359534	0.600891
XR_001917629.1	108634468	LOC108634468	lncRNA	1.09053	2.12808	1.91097	0.354269	2.1492	1.16675
XR_001296397.2	102172366	LOC102172366	misc_RNA	3.25923	4.44122	5.16785	2.931	3.65779	2.81866
XR_001296381.2	102175415	LOC102175415	lncRNA	2.5041	2.29944	1.99092	2.42769	2.07685	2.24932
XR_001917554.1	102191314	LOC102191314	lncRNA	2.96125	2.16684	1.50017	4.12003	1.97478	2.14966
XR_001919970.1	102173511	LOC102173511	lncRNA	0.690127	1.04055	0.750713	0.9188	0.863226	0.799522
XR_309812.3	102176474	LOC102176474	lncRNA	0.448615	0.705788	0.833769	0.776191	0.730764	1.57883
XR_001918528.1	108636723	LOC108636723	lncRNA	1.40675	0.818793	0.988849	1.41009	1.41072	1.52201
XR_309729.3	102169221	LOC102169221	lncRNA	1.78906	2.27706	1.75956	3.04276	3.66953	2.70699
XR_310799.3	102171816	LOC102171816	lncRNA	0.65564	0.568009	0.770178	0.565591	1.12421	0.972242
XR_001917780.1	108635298	LOC108635298	lncRNA	2.97193	4.18207	4.13009	2.72662	5.99262	3.59099
XR_001919291.1	108637776	LOC108637776	lncRNA	3.94511	2.68153	2.36639	3.01273	1.37668	1.9624
XR_001296677.2	102168845	LOC102168845	lncRNA	26.8819	23.0305	25.8752	23.861	24.9201	33.8617
XR_001919178.1	106502817	LOC106502817	lncRNA	0.524802	0.758368	0.532861	0.305275	0.464689	0.289117
XR_001917782.1	108635335	LOC108635335	lncRNA	1.65803	0.728381	1.08099	2.91731	1.23393	1.64661
XR_311142.3	102184588	LOC102184588	lncRNA	0.473941	0.976145	0.420568	0.314445	0.242888	0.376076
XR_001917769.1	102184389	LOC102184389	misc_RNA	31.7565	27.0322	27.5144	32.189	29.1047	23.5189
XR_001918931.1	108637296	LOC108637296	lncRNA	1.03928	1.29227	0.858886	1.44863	0.970386	0.780199
XR_001918560.1	102180595	LOC102180595	misc_RNA	0.501517	0.301158	0.289334	0.675141	0.371463	0.470485
XR_001917540.1	108634319	LOC108634319	lncRNA	0.801423	1.43776	3.14384	1.24833	1.84865	3.19235
XR_311228.3	102178988	LOC102178988	lncRNA	1.04587	0.983167	1.32733	2.2256	0.835399	1.03408
XR_309867.3	102184392	LOC102184392	lncRNA	0.860025	0.605123	0.554613	1.08771	1.65232	1.04895
XR_001918873.1	108637172	LOC108637172	lncRNA	0.944653	0.842215	0.837124	1.19442	0.74027	1.02135
XR_001918473.1	108636576	LOC108636576	lncRNA	1.92313	1.56797	1.89648	2.2288	1.58211	2.87111
XR_001296254.2	106502607	LOC106502607	lncRNA	2.95656	3.25588	3.78108	3.83391	3.10152	3.59521
XR_001918073.1	108636014	LOC108636014	lncRNA	0	0.330594	0	0.366278	1.43592	0.678102
XR_001296286.2	102188412	LOC102188412	lncRNA	1.08704	1.6165e-06	0.534327	0.663101	0.120086	0.728565
XR_001296891.2	106503262	LOC106503262	lncRNA	0.325098	0.312993	0.0673698	0.301945	0.311173	0.505798
XR_001917576.1	108634349	LOC108634349	lncRNA	3.02267	2.5412	2.13602	3.5531	2.45652	3.21299
XR_001919706.1	108638274	LOC108638274	lncRNA	6.83816	7.24819	10.984	7.07312	2.68727	9.5991
XR_001919505.1	108637991	LOC108637991	lncRNA	0.698045	0.414539	1.27447	0.0599581	0.498902	0.115523
XR_001919690.1	102178566	LOC102178566	misc_RNA	0.832457	0.544045	0.513818	0.596186	0.443069	0.601831
XR_001919149.1	108637530	LOC108637530	lncRNA	0.853693	1.1554	0.993839	1.05471	0.633687	0.90181
XR_001918331.1	108636386	LOC108636386	lncRNA	1.7421	1.9188	2.61577	2.07043	2.34932	2.51013
XR_001919191.1	106502925	C15H11orf31	lncRNA	45.6058	60.3789	60.3353	40.3833	36.9075	47.246
XR_001919154.1	102186225	LOC102186225	lncRNA	0.832995	1.12476	1.34388	0.000159319	0.466854	0.863814
XR_001919499.1	108637986	LOC108637986	lncRNA	16.3586	11.8187	14.5683	18.1234	21.2326	18.5669
XR_001917099.1	102182078	LOC102182078	lncRNA	2.00204	1.77484	1.26491	2.34551	1.48738	1.76001
XR_001917613.1	108634458	LOC108634458	lncRNA	4.93287	10.2138	7.47034	6.6256	6.2178	7.27718
XR_001296609.2	102191260	LOC102191260	lncRNA	1.69055	1.57909	1.84285	1.69526	1.96004	2.13211
XR_001295612.2	106502045	LOC106502045	lncRNA	2.32596	2.17436	1.96767	2.4732	1.40325	1.81377
XR_001918437.1	108636560	LOC108636560	lncRNA	1.54749	1.48927	0.962811	1.41039	1.33014	1.02749
XR_001297298.2	102171119	LOC102171119	lncRNA	0.880331	0.412219	0.493273	0.797231	0.912098	1.29431
XR_001297408.2	106503681	LOC106503681	lncRNA	4.33568	2.6333	2.48366	0.508156	0.490528	1.39823
XR_309816.3	102176474	LOC102176474	lncRNA	0.804686	0.991748	0.119974	0.566449	7.83754e-09	0.210347
XR_001296965.2	102190074	LOC102190074	misc_RNA	1.0711	1.11781	1.01272	1.24162	1.36962	1.14607
XR_001918909.1	108637189	LOC108637189	lncRNA	0.676061	0.806398	0.611764	0.594668	0.590757	0.573122
XR_001919488.1	106503122	LOC106503122	lncRNA	0.528348	0.37681	0.670409	0.354718	0.737547	0.621117
XR_001296451.2	106502792	LOC106502792	lncRNA	0.491661	0.915718	0.662882	0.676794	0.57569	0.670311
XR_001296611.2	102191260	LOC102191260	lncRNA	4.29271	5.101	4.69346	4.72115	5.24574	5.88838
XR_001919317.1	102178647	LOC102178647	lncRNA	18.0715	25.0567	23.3079	17.0391	15.6707	15.868
XR_001296967.2	106503313	LOC106503313	lncRNA	2.20977	1.78501	2.95062	6.21664	2.49818	5.69881
XR_001918212.1	108636236	LOC108636236	lncRNA	0	0	0	0	3.68702	0
XR_001917447.1	108634158	LOC108634158	lncRNA	0.327129	0.381525	0.282003	0.410683	0.515064	0.366428
XR_001296137.2	106502515	LOC106502515	lncRNA	1.67617	2.15565	2.27931	2.11493	1.52412	2.27346
XR_001295902.2	106502345	LOC106502345	lncRNA	0.361583	0.444766	0.44186	0.524171	0.835119	0.100923
XR_001918556.1	102171425	PPP1R14C	lncRNA	19.8841	25.614	26.2305	16.6046	38.5908	21.6921
XR_001919156.1	102186225	LOC102186225	lncRNA	1.36324	2.37676	2.22187	2.27762	2.2211	1.15175
XR_001917349.1	102188110	LOC102188110	lncRNA	0.294688	0.148204	0.1402	0.682489	0.21764	0.605536
XR_001917685.1	102188010	LOC102188010	lncRNA	11.7943	14.4979	10.0692	11.8678	16.5811	3.74522
XR_001917361.1	108634082	LOC108634082	lncRNA	0.640236	0.181959	0	0.186389	0	0.351483
XR_311086.3	102187096	LOC102187096	lncRNA	0.797276	1.09715	0.567558	0.59179	0.883556	0.391565
XR_001917084.1	102183279	C23H6orf136	misc_RNA	2.50658	3.12135	2.10397	2.84234	3.09811	3.60731
XR_001919218.1	108637663	LOC108637663	lncRNA	0.743355	0.537539	0.510849	0.743077	0.309167	0.658611
XR_001296157.2	106502533	LOC106502533	lncRNA	0.288279	0.839034	0.301401	0.250789	0.520443	0.5628
XR_311179.3	102172600	LOC102172600	lncRNA	1.35683	0.511868	0.662466	1.01921	0.182482	0.318853
XR_001297444.2	106503731	LOC106503731	lncRNA	0.741247	0.283786	0.268112	0.385303	0.493272	0.399761
XR_001918554.1	108636746	LOC108636746	lncRNA	1734.68	1183.63	3347.4	356.105	191.012	500.125
XR_001919150.1	102177353	LOC102177353	lncRNA	1.22244	0.971222	0.959492	1.36923	1.25572	1.089
XR_001918687.1	108636992	LOC108636992	lncRNA	0.28922	0.688639	1.04664	0.759937	0.867167	0.880075
XR_001296653.2	106502978	LOC106502978	lncRNA	0.637402	0.366584	0.423818	0.750114	0.344118	0.570849
XR_001917363.1	108634083	LOC108634083	lncRNA	3.16	3.60703	4.27269	2.99805	3.40156	3.67576
XR_001918460.1	102176916	LOC102176916	lncRNA	1.0624	1.25512	1.04694	1.41831	0.414213	0.961575
XR_001295534.2	106501978	LOC106501978	lncRNA	0.581856	0.271914	0.562943	0.771489	0.545506	0.511141
XR_001917341.1	102168798	LOC102168798	lncRNA	0.379934	0.590657	0.000113972	0.640187	1.2503	0.329947
XR_001919027.1	106502761	LOC106502761	lncRNA	0.784489	2.55081	0.811113	0.909411	1.65442	2.02191
XR_001296543.2	106502872	LOC106502872	lncRNA	0.289961	0.616158	1.26685	0.0526054	0.646002	0.888506
XR_001918361.1	102191228	LOC102191228	misc_RNA	3.25554	8.81288	4.94564	5.46906	6.04461	4.23134
XR_001919152.1	102173137	LOC102173137	misc_RNA	1.32847	3.53353	2.13538	1.28561	4.14282	0.983081
XR_001295497.2	102191009	LOC102191009	lncRNA	0.237661	0.518707	0.559813	6.61419e-07	1.84463	0.420255
XR_001919974.1	102188361	LOC102188361	lncRNA	2.93808	1.66236	2.90307	2.81059	1.53597	2.37997
XR_001919325.1	106503003	LOC106503003	lncRNA	1.07435	0.79091	1.07843	0.848454	1.51731	0.955977
XR_001918647.1	102180320	TTC9	lncRNA	5.22585	6.29501	6.67828	5.47271	8.57044	7.71823
XR_001917169.1	108633794	LOC108633794	lncRNA	1.11633	0.843649	0.72189	1.59595	1.14416	1.48721
XR_001919686.1	108638261	LOC108638261	lncRNA	0.497481	0.1322	0.556379	0.40492	0.130108	0.346762
XR_001918248.1	108636276	LOC108636276	lncRNA	0.802092	0.535135	0.350784	0.93264	0.950083	0.506062
XR_001919740.1	102174331	LOC102174331	lncRNA	0.515225	0.365504	0.384038	0.46329	0.387046	0.517182
XR_001917419.1	108634148	LOC108634148	lncRNA	1.07673	0.0161095	1.93457	0.0148266	0.503304	0.0143204
XR_001295713.2	106502121	LOC106502121	lncRNA	0.375469	0.317091	0.2687	0.348191	0.326775	0.504048
XR_001917198.1	108633848	LOC108633848	lncRNA	0.299484	0.240269	0.203774	0.510567	0.319247	0.35462
XR_001917510.1	102189583	JAM3	lncRNA	1.03169	0.618603	0.0792879	0.754106	0.732615	0.153059
XR_001919991.1	102168308	LOC102168308	lncRNA	1.55348	1.47572	1.30428	1.57957	1.55717	1.09491
XR_001919738.1	108638280	LOC108638280	lncRNA	0	0	0	0	0.583578	0
XR_001917498.1	108634234	LOC108634234	lncRNA	2.02585	1.46772	1.54484	2.20922	1.79542	0.977106
XR_001919256.1	108637757	LOC108637757	lncRNA	0.123169	0.71535	0.376087	0.429769	0.145646	0
XR_001917319.1	108634033	LOC108634033	lncRNA	3.42311	2.34931	2.72094	3.84727	2.42528	5.18614
XR_001296544.2	106502872	LOC106502872	lncRNA	0.382815	1.78655	2.57944	0.115972	0.790902	2.33934
XR_001296282.2	102188412	LOC102188412	lncRNA	0.83252	1.11647	1.13888	0.716392	0.471344	0.840029
XR_001917681.1	102168755	TANGO2	lncRNA	0.499069	0.423055	0.707534	0.186736	0.336245	0.48256
XR_310154.3	102176322	LOC102176322	lncRNA	0.729447	0.938352	0.686291	0.719206	0.0877856	0.773028
XR_001917197.1	108633847	LOC108633847	lncRNA	0.480168	2.38554	1.1555	0.371812	1.71824	1.42015
XR_001918778.1	102186488	LOC102186488	misc_RNA	0.498458	0.618835	0.655612	0.523646	0.338879	0.313643
XR_311101.2	102190928	LOC102190928	lncRNA	0.679327	0.516555	0.711064	0.562777	0.428597	0.722113
XR_001917339.1	108634036	LOC108634036	misc_RNA	0.0759811	0	0.0784604	0.0882416	0.725642	0.337264
XR_001296818.2	106503175	LOC106503175	lncRNA	0.597237	0.410838	0.573454	0.763141	0.444932	0.934588
XR_001296284.2	102188412	LOC102188412	lncRNA	0.492753	0.555225	0.475882	0.623162	0.43483	0.860381
XR_001918477.1	108636579	LOC108636579	lncRNA	0.847888	0.909584	0.443338	1.06543	0.765475	0.748901
XR_001917948.1	102184972	LOC102184972	lncRNA	1.13437	1.00214	0.755752	1.12558	0.996666	1.53044
XR_001918280.1	102189670	LOC102189670	lncRNA	0.298826	0.451447	0.612187	1.014	0.361573	0.231127
XR_001296353.2	102187058	LOC102187058	misc_RNA	0.096527	1.30438	0.639933	0	0.503829	0.466871
XR_309830.2	102187905	TRNP1	lncRNA	2.62786	3.37708	2.27173	1.96836	3.64292	2.17788
XR_001918770.1	106502586	LOC106502586	lncRNA	5.0576	6.55374	7.67961	3.63003	4.81704	3.79104
XR_001917080.1	108633456	LOC108633456	lncRNA	0.333052	0.572389	0.557612	0.309029	0.200536	0.371683
XR_001917098.1	102182078	LOC102182078	lncRNA	0.100167	1.11018	1.24804	0.799215	0.754852	0.923918
XR_001919726.1	108638278	LOC108638278	lncRNA	0.914473	0.668309	1.52515	1.16715	0.933678	1.17169
XR_001297622.2	106503990	LOC106503990	lncRNA	0.922949	0.484659	0.67821	1.65871	0.66827	1.2119
XR_001296941.2	102187714	LOC102187714	lncRNA	1.63639	2.95463	0.889013	2.01349	2.05992	1.38493
XR_001296542.2	106502871	LOC106502871	lncRNA	0.465094	0.761133	0.410179	0.653878	0.553817	0.597658
XR_001918698.1	108636995	LOC108636995	misc_RNA	0.455302	0.384692	0.603566	0.472354	0.52043	0.240984
XR_001297178.2	106503484	LOC106503484	lncRNA	0.737734	0.890119	0.7175	0.749834	1.07091	0.724085
XR_001917421.1	108634151	LOC108634151	lncRNA	1.2879	1.46695	1.02916	0.990103	1.19734	0.911666
XR_309838.3	102171670	LOC102171670	lncRNA	0.314263	0.0428212	0.219121	0.243008	0.672571	0.11688
XR_001918615.1	108636848	LOC108636848	lncRNA	0.174485	0.798029	0.63699	0.506099	1.57259	1.31259
XR_001296885.2	106503259	LOC106503259	lncRNA	0.522747	0.565863	0.419068	0.658579	0.52238	0.6614
XR_001919236.1	108637679	LOC108637679	lncRNA	0.496547	0.578969	0.545569	0.844899	0.626324	0.591298
XR_001919339.1	108637795	LOC108637795	lncRNA	0.69667	0.745947	0.268143	0.484665	0.392323	0.648766
XR_001919031.1	108637400	LOC108637400	lncRNA	0.513107	0.376108	0.429702	0.440818	0.48762	0.574826
XR_311111.3	102185707	LOC102185707	lncRNA	0	1.09741	1.49469	0.591538	0.585404	0.550931
XR_001297428.2	106503718	LOC106503718	lncRNA	3.01994	2.95036	2.42908	3.30231	2.42717	3.04592
XR_001917946.1	102184972	LOC102184972	lncRNA	0.944218	0.944225	0.647635	1.03299	0.911491	1.29097
XR_001917347.1	102181650	LOC102181650	lncRNA	1.06487	0.529581	0.953087	0.956596	0.160954	0.68514
XR_001295544.2	106501986	LOC106501986	lncRNA	2.72905	2.96742	3.21626	3.49046	3.68332	3.38022
XR_001917418.1	108634148	LOC108634148	lncRNA	1.54077	2.17947	0.00599854	1.90338	0.26702	1.78151
XR_309844.2	102171288	LOC102171288	lncRNA	1.50102	0.977096	1.07917	0.938136	1.31434	1.28439
XR_001917405.1	106503694	HNRNPF	lncRNA	13.0664	22.5921	15.3028	8.28257	11.586	10.648
XR_001919760.1	108638307	LOC108638307	lncRNA	0.55992	0.61587	0.544639	0.673209	0.525791	0.741819
XR_001918193.1	102170130	LOC102170130	lncRNA	2.2156	1.15355	2.05088	1.49603	1.70356	3.50437
XR_001917790.1	108635358	LOC108635358	lncRNA	46.405	46.9663	48.5782	53.3189	56.0401	48.7984
XR_001296292.2	102190045	LOC102190045	misc_RNA	0.513011	0.62047	0.651296	0.793928	0.478178	1.26826
XR_001918639.1	106502578	LOC106502578	lncRNA	2.22533	2.61693	2.04578	2.02335	2.31308	2.45203
XR_001917530.1	102182405	LOC102182405	misc_RNA	1.46284	1.03311	1.03533	1.85998	1.21504	2.04062
XR_001917451.1	108634197	LOC108634197	lncRNA	13.0512	14.46	9.06506	23.0533	10.8098	6.06729
XR_001297261.2	106503564	LOC106503564	lncRNA	0.501734	0.480978	0.518748	0.693334	0.326927	0.89655
XR_001917407.1	106503694	HNRNPF	lncRNA	4.28331	3.37467	5.14765	2.94299	5.79316	5.63261
XR_001295688.2	102180828	LOC102180828	lncRNA	1.15918	1.00954	1.41637	1.89042	1.16672	2.18181
XR_001296558.2	106502882	LOC106502882	lncRNA	1.10699	1.12955	0.648421	1.28955	0.751035	0.856904
XR_001297263.2	106503569	LOC106503569	lncRNA	4.0068	3.90129	2.46893	3.59858	3.32532	3.02933
XR_001917343.1	102168798	LOC102168798	lncRNA	0.80755	0.64702	0.182941	0.0963699	0.636632	0.0451116
XR_001919553.1	108638020	LOC108638020	lncRNA	0.448467	0.557328	0.0885223	0.536085	0.30499	0.109762
XR_001919240.1	102187174	RPL37A	lncRNA	1445.17	1310.11	1619.38	1324.78	1320.89	1366.84
XR_001919395.1	108637881	LOC108637881	lncRNA	0.732667	0.147318	0.253362	1.06313	0.365547	0.678873
XR_001296095.2	102177757	LOC102177757	lncRNA	3.09077	3.35936	4.51145	1.79667	1.96292	3.04859
XR_001918059.1	102171304	LOC102171304	misc_RNA	0.679971	0.104496	0.657968	0.636937	0.18036	0.636127
XR_310761.3	102176553	LOC102176553	lncRNA	0.812513	0.567123	0.569026	1.1111	0.251529	0.861683
XR_001918629.1	108636916	LOC108636916	lncRNA	0.825522	0.631424	1.0291	0.826666	0.232251	0.195815
XR_310033.3	102175559	LOC102175559	lncRNA	1.33741	1.64627	1.31992	1.85898	1.89527	0.98741
XR_001918702.1	106502534	INAFM2	lncRNA	1.70283	0.736455	0.690746	2.38776	3.08376	1.84841
XR_001918166.1	102169083	LOC102169083	lncRNA	0.557721	1.52033	0.903983	0.185083	1.23556	0.883714
XR_001295741.2	102178050	LOC102178050	lncRNA	0.350144	0.457726	0.502536	0.57845	0.0826612	0.755495
XR_001920012.1	108638642	LOC108638642	lncRNA	1.22952	1.04216	1.80715	1.53047	1.56885	1.75149
XR_001919491.1	102171269	B3GNT8	lncRNA	1.18046	0.887404	0.945188	0.676257	0.505239	0.614554
XR_001918242.1	108636254	LOC108636254	lncRNA	2.71975	3.25464	3.28678	3.1274	2.99527	3.04068
XR_001917131.1	102169347	LOC102169347	lncRNA	2.20908	1.62362	0.729174	1.87077	0.80845	1.35884
XR_001297051.2	102187351	LOC102187351	misc_RNA	2.64123	2.24096	2.44116	2.65753	2.03285	2.46117
XR_001917401.1	106503694	HNRNPF	lncRNA	10.4967	12.4296	12.9623	12.7163	6.77662	11.2817
XR_001918381.1	106502261	LOC106502261	lncRNA	0.172916	0.169678	0.144694	0.0401124	0.0832706	0.578818
XR_001917239.1	108633880	LOC108633880	lncRNA	3.16612	2.68298	3.31712	3.00136	4.27136	3.67667
XR_001296514.2	102176344	LOC102176344	lncRNA	0.155826	0.363967	0.390831	0.0672084	0.717318	0.365075
XR_001919924.1	108638529	LOC108638529	lncRNA	1.11462	1.01427	0.862697	1.13864	1.24812	1.89718
XR_310071.3	102184606	LOC102184606	lncRNA	0.122336	0.85304	0.124546	0	0.144685	0
XR_310367.2	102191530	LOC102191530	lncRNA	0.790486	0.809891	0.379252	0.462947	0	0.425706
XR_001918047.1	108636003	LOC108636003	lncRNA	1.09836	1.03719	1.33482	1.43462	1.27145	1.05562
XR_001918240.1	108636249	LOC108636249	lncRNA	0.816713	0.739152	0.227244	0.563544	1.03337	1.12984
XR_001919242.1	108637682	LOC108637682	lncRNA	0.875382	1.19787	1.08872	1.16969	1.29976	0.992696
XR_001918424.1	102173187	LOC102173187	lncRNA	0.609259	0.721862	0.626445	0.903312	1.18195	0.586544
XR_001296516.2	102181440	LOC102181440	lncRNA	0.563081	0.46141	0.327547	0.834444	0.489929	0.279361
XR_310041.3	102181372	LOC102181372	lncRNA	1.52373	0.975805	0.974869	1.22363	1.11921	1.05987
XR_001919238.1	106502886	LOC106502886	lncRNA	1.55228	2.37357	1.62064	2.31834	1.28229	1.65189
XR_001297267.2	106503586	LOC106503586	lncRNA	0.896699	1.28623	1.20178	0.733781	0.36111	1.02246
XR_001918054.1	108636004	LOC108636004	lncRNA	0.98373	0.647411	1.20926	0.8736	0.530654	1.82493
XR_001918481.1	106501724	LOC106501724	misc_RNA	10.0061	9.84328	11.5142	10.0254	12.4629	12.8155
XR_001919588.1	108638112	LOC108638112	lncRNA	0.0510307	4.58432	6.42574	0.0592198	6.18428	5.45433
XR_001918347.1	102176315	LOC102176315	lncRNA	1.25062	1.38625	1.46959	1.67746	1.50426	1.874
XR_001918053.1	102184502	LOC102184502	misc_RNA	36.2661	0.509347	0.176533	28.3859	0.204294	0
XR_001919189.1	108637644	LOC108637644	lncRNA	0.471086	0.217393	0.33931	0.409739	0.141937	0.723246
XR_001917968.1	108635847	LOC108635847	lncRNA	0.529408	0.550128	0.600565	0.466487	0.74138	0.662779
XR_001295927.2	106502367	LOC106502367	lncRNA	1.8017	1.68877	1.83863	1.73007	1.4156	1.21882
XR_001919926.1	102178490	LOC102178490	lncRNA	0.650609	0.762405	0.755521	0.356962	0.83714	0.487087
XR_311181.3	102183395	LOC102183395	lncRNA	0.3675	0.325037	0.371504	1.01791	0.555406	0.349857
XR_001917936.1	102189828	LOC102189828	lncRNA	0	0	0	0	0	0.580307
XR_001917912.1	108635657	LOC108635657	lncRNA	62.739	111.346	184.27	67.9729	292.888	168.666
XR_001297571.2	106503887	LOC106503887	lncRNA	1.34479	0.694241	0.846659	1.1057	0.412973	1.03812
XR_001917417.1	108634147	LOC108634147	lncRNA	1.87303	1.80787	1.80686	1.67005	1.67891	2.33041
XR_001919667.1	108638243	LOC108638243	lncRNA	1.28922	1.19056	0.799588	0.828447	0.806513	0.834904
XR_001296559.2	106502883	LOC106502883	lncRNA	1.05539	0.461428	0.433266	0.612126	0.31745	0.54652
XR_001918051.1	102169161	LOC102169161	misc_RNA	0.836324	0.502369	0.396204	0.613968	0.640392	0.483463
XR_001919319.1	108637789	LOC108637789	lncRNA	0.427789	0.404807	0.643737	0.496385	1.02732	1.1648
XR_001919001.1	108637384	LOC108637384	lncRNA	1.72814	0.633384	0.988389	1.2454	0.592231	1.39519
XR_001917280.1	108633914	LOC108633914	lncRNA	0.841801	0.956001	1.3411	1.05152	0.950813	1.89535
XR_310320.3	102181394	LOC102181394	lncRNA	38.6748	41.4929	43.2714	42.1513	42.267	42.659
XR_001918630.1	108636916	LOC108636916	lncRNA	0.309941	0.623778	0.562617	0.690937	0.392127	0.743124
XR_001918680.1	108636991	LOC108636991	lncRNA	0.563034	0.459552	0.353032	0.91436	0.54195	0.837316
XR_001917232.1	102179832	LOC102179832	lncRNA	2.25731	2.54695	2.79963	1.9765	2.35482	1.3767
XR_001296824.2	106503184	LOC106503184	lncRNA	1.40517	2.08433	1.98786	1.6325	0.418359	0.875744
XR_001295584.2	102186366	LOC102186366	lncRNA	0.84103	0.825478	0.691324	0.873696	0.535099	0.774623
XR_001917735.1	108635047	LOC108635047	lncRNA	0.581329	0.929027	0.56744	0	0	0.945542
XR_001295658.2	106502088	LOC106502088	lncRNA	0.761782	1.226	0.644644	1.32515	0.77687	0.687018
XR_001918379.1	108636407	LOC108636407	lncRNA	0.791474	0.828942	0.959513	0.729386	0.980174	1.17974
XR_001919631.1	102190260	LOC102190260	lncRNA	2.82785	2.94176	2.37083	2.48353	2.30255	2.81682
XR_001919195.1	102169497	LOC102169497	misc_RNA	0.262587	0.509568	2.51285	0.365687	1.44889	2.68915
XR_001919329.1	102170474	LOC102170474	misc_RNA	0.656042	0.504671	0.389526	0.663624	0.360685	0.467231
XR_309738.3	102189625	LOC102189625	lncRNA	0.833254	0.682023	0.589286	0.542429	0.704189	0.753756
XR_001919920.1	108638525	LOC108638525	lncRNA	1.96232	1.51212	2.31441	2.13576	1.86179	2.5072
XR_001296554.1	102182151	LOC102182151	lncRNA	0.614676	0.402747	0.0985245	0.768097	0.397438	0.474024
XR_001295442.2	102186358	LOC102186358	misc_RNA	0.497924	0.573834	0.553973	0.397013	1.76217	0.79902
XR_001296349.2	102188230	LOC102188230	lncRNA	0.963801	1.79206	1.96343	1.794	1.04811	1.72855
XR_310213.3	102176325	LOC102176325	lncRNA	0.677839	2.67651e-06	0.530042	7.31608e-07	0.387234	0.639423
XR_310075.3	102172700	LOC102172700	lncRNA	1.96317	2.01758	1.09045	1.85344	1.50263	2.65949
XR_001917633.1	108634473	LOC108634473	lncRNA	4.6558	4.34056	3.67884	3.30989	2.59661	2.56551
XR_001918465.1	102176916	LOC102176916	lncRNA	0.592193	1.22437	1.63577	1.16809	0.617697	1.0192
XR_001918594.1	108636832	LOC108636832	lncRNA	0.966473	1.31254	1.15536	0.72064	0.872679	0.654743
XR_001296936.2	102171821	LOC102171821	misc_RNA	1.04925	0.28178	0.121049	0.541288	0.209517	0.518701
XR_001297235.2	106503538	LOC106503538	lncRNA	0.821936	0.804473	1.54379	1.38841	0.178449	0.41466
XR_001296335.2	108633260	LOC108633260	lncRNA	0.00122921	0.000130657	0.286636	0.181629	0.826665	3.45352e-14
XR_001296407.2	106502761	LOC106502761	lncRNA	3.7145e-05	0.490095	2.05769	4.49748e-05	2.1153e-06	0.43664
XR_001918178.1	106502196	LOC106502196	lncRNA	4.12492	2.96124	2.90292	5.50414	3.61519	5.2277
XR_001297172.2	102178778	LOC102178778	lncRNA	14.8639	21.7674	18.0495	12.8363	12.4373	11.4919
XR_001918079.1	108636018	LOC108636018	lncRNA	0.444354	0.499135	0.286762	0.414794	0.493468	0.414854
XR_001918525.1	108636720	LOC108636720	lncRNA	0.2911	0.322471	0.0915026	0.506379	0.140342	0.487569
XR_001917650.1	106501866	LOC106501866	lncRNA	0.268323	0.588215	0.224367	0.375322	0.403107	0.414352
XR_001917033.1	108633371	LOC108633371	lncRNA	0.575077	0.705823	0.249941	0.346419	0.52526	0.387125
XR_001919580.1	102177088	LOC102177088	misc_RNA	0.33477	0.249459	0.254148	0.578524	0.263169	0.440749
XR_001296863.2	106503240	LOC106503240	lncRNA	1.9658	1.59524	1.94715	1.55257	1.03201	0.523363
XR_001918592.1	102175023	LOC102175023	lncRNA	0.0800058	0.297141	0.105084	0.579724	0.434742	0.313053
XR_001296921.2	102187162	LOC102187162	lncRNA	13.6322	17.9942	109.391	10.7964	11.8225	63.0518
XR_001920002.1	106503413	LOC106503413	lncRNA	0.192723	0.429814	0.0916111	0.321363	0.3022	0.569857
XR_001297531.2	102171748	LOC102171748	misc_RNA	1.07077	1.00033	1.40102	1.45223	0.731849	1.2874
XR_001918882.1	108637175	LOC108637175	lncRNA	2.68868	0	2.40198	0	2.87065	8.43893
XR_001917914.1	108635659	LOC108635659	lncRNA	136.926	193.373	173.064	124.897	674.812	187.826
XR_001918037.1	108636001	LOC108636001	lncRNA	1.40102	1.61051	1.65101	1.63765	1.91002	2.2191
XR_001295769.2	106502179	LOC106502179	lncRNA	1.2032	0.52446	0.237356	1.68555	0.278641	1.04809
XR_001919586.1	102188164	LOC102188164	lncRNA	0.274954	0.577733	0.355705	0.0798127	0.246541	0.305408
XR_001919677.1	108638253	LOC108638253	lncRNA	3.45823	3.20098	2.72304	3.02898	3.27956	2.85521
XR_001297489.2	102189102	LOC102189102	lncRNA	2.30631	2.95352	1.6109	3.28777	2.91959	2.09868
XR_309940.3	102177684	LOC102177684	lncRNA	1.72288	1.85716	1.02205	1.78013	1.00532	1.17783
XR_001297241.2	106503541	LOC106503541	lncRNA	1.17475	1.2496	0.726072	1.03919	1.0268	1.17549
XR_001917727.1	108634969	LOC108634969	lncRNA	0.512069	0.0786407	0.134012	0.556776	0.154204	0.178613
XR_001917858.1	108635587	LOC108635587	lncRNA	1.9897	2.09687	1.23654	1.65372	1.97012	2.01683
XR_001919908.1	108638524	LOC108638524	lncRNA	0.142535	0.654734	0.721196	1.16121	1.00744	0.470486
XR_001917801.1	108635434	LOC108635434	lncRNA	0.740451	0.864614	0.921834	1.43143	0.636657	0.590087
XR_001918031.1	106502089	LOC106502089	lncRNA	0.72237	0.593156	0.529483	0.612586	0.55443	0.562207
XR_001919671.1	102180344	LOC102180344	lncRNA	1.435	0.516824	0.90229	0.898334	3.14067	0
XR_310197.3	102190222	LOC102190222	lncRNA	1.84657	2.52838	2.33999	1.41615	0.897304	1.96196
XR_001295779.2	106502190	LOC106502190	lncRNA	1.26098	1.11744	1.14914	2.981	0	2.66356
XR_001918011.1	108635917	LOC108635917	lncRNA	0.766876	0	0.956842	0.223486	0.895167	0.62928
XR_001297534.2	106503835	LOC106503835	lncRNA	0.909398	0	0	3.21555	0	0
XR_001919611.1	106503176	LOC106503176	lncRNA	0.592425	0.468008	0.40812	0.673449	0.413445	0.85434
XR_001297104.2	102186254	LOC102186254	misc_RNA	0.160477	0.568831	0.623502	0.342604	0.398707	0.387739
XR_310263.3	102191047	LOC102191047	lncRNA	5.14786	3.47543	8.20908	5.19163	0	5.47935
XR_001919900.1	108638520	LOC108638520	lncRNA	0.308694	0.694806	0.325389	0.311613	0.373528	0.278686
XR_001919128.1	108637520	LOC108637520	lncRNA	0.565997	0.147998	0.235138	0.172656	0.486125	0.199956
XR_001917950.1	108635833	LOC108635833	lncRNA	0.620125	1.14857	1.25828	0.971373	1.36144	1.69426
XR_001919131.1	102168648	LOC102168648	lncRNA	0	0	0	0.295769	0.585404	0
XR_001917930.1	108635822	LOC108635822	lncRNA	1.17932	0.740368	0.65354	1.00015	1.23741	1.09332
XR_001917976.1	106502029	LOC106502029	lncRNA	8.97276	9.3767	9.04519	10.6952	4.95741	7.28999
XR_001919764.1	108638309	LOC108638309	lncRNA	1.27565	1.3052	1.084	1.61312	1.00145	1.302
XR_001919524.1	102173773	DMWD	lncRNA	2.24	2.56803	1.27145	2.27063	2.16225	3.86482
XR_001918172.1	108636209	LOC108636209	lncRNA	6.24288	6.02526	6.05536	7.35859	5.8539	8.14167
XR_310209.3	102168346	LOC102168346	lncRNA	2.48558	1.74334	2.15773	2.75535	1.04661	1.9103
XR_001917863.1	108635590	LOC108635590	lncRNA	0.530511	0.502876	0.384461	0.592576	0.572746	0.32214
XR_001919270.1	108637765	LOC108637765	lncRNA	1.01155	0.442573	0.65989	0.974371	0.48228	0.637603
XR_001296312.2	102171346	LOC102171346	lncRNA	0.68354	0.620503	0.894354	0.831044	0.82596	0.839099
XR_001919936.1	108638535	LOC108638535	lncRNA	0.415437	0.26533	0.583745	0.543235	0.244865	2.03894
XR_001296317.2	102169190	LOC102169190	lncRNA	4.10813	4.61767	4.35099	4.43198	3.29308	4.92338
XR_001295883.2	106502323	LOC106502323	lncRNA	0.695681	0.719308	0.518976	0.488621	2.15255	0.369872
XR_001295686.2	106502106	LOC106502106	lncRNA	4.95259	3.71281	2.83524	5.5338	4.30369	5.37655
XR_001919960.1	108638606	LOC108638606	lncRNA	1.11851	0.843598	1.02392	0.989326	1.04479	1.24117
XR_310340.3	102168833	LOC102168833	lncRNA	3.31917	3.38808	4.3423	5.01039	3.17654	4.47427
XR_001919111.1	106502858	LOC106502858	lncRNA	0.247714	0.332088	0.325296	0.263263	0.373852	0.553823
XR_001919139.1	108637526	LOC108637526	lncRNA	0.312552	0.543015	0.239641	0.296382	0.458466	0.519568
XR_001917610.1	106503791	LOC106503791	lncRNA	1.56018	1.56714	1.81866	1.89381	1.51083	2.05038
XR_001917038.1	108633373	LOC108633373	lncRNA	0.311086	0.0824099	0.116661	0.669847	0.187737	0.198675
XR_001917705.1	108634862	LOC108634862	lncRNA	0.797494	1.11871	1.03244	0.617274	2.78217	1.2553
XR_001918400.1	102176038	LOC102176038	lncRNA	0.237661	0	0.46915	0	0.275317	0.776544
XR_310922.3	102191088	LOC102191088	lncRNA	0.325066	0.352049	0.252588	0.436222	0.434869	0.6992
XR_310237.3	102187863	LOC102187863	lncRNA	0.375029	0.332567	0.86658	0.435782	0.111523	0.103799
XR_001919962.1	108638611	LOC108638611	lncRNA	4.83834	4.52117	6.08363	4.89478	5.3631	4.92086
XR_001296840.2	106503198	LOC106503198	lncRNA	0.920036	0.874959	0.618744	1.24967	1.08155	0.336995
XR_001917972.1	108635851	LOC108635851	lncRNA	0.491584	0.387479	0.277949	0.535766	0.248055	0.530945
XR_001919113.1	102176344	LOC102176344	lncRNA	0.166724	0.639753	0.440197	0.588918	0.561564	0.412131
XR_001295797.2	106502205	LOC106502205	lncRNA	0.450385	0.561635	0.447536	0.702662	0.576573	0.581856
XR_001917138.1	108633557	LOC108633557	lncRNA	0.272095	0.377444	0.606211	0.18554	0.232117	0.375967
XR_001297535.2	102170214	LOC102170214	misc_RNA	0.568968	0.515527	0.420721	0.588244	0.799217	0.877307
XR_001917711.1	108634877	LOC108634877	lncRNA	0.450602	0	0	0.528264	0	0
XR_001918402.1	108636462	LOC108636462	lncRNA	1.41479	0.224538	0.402406	0.23568	0.941998	0.662675
XR_001919558.1	108638035	LOC108638035	lncRNA	4.32913	2.74792	1.1364	5.55397	2.57879	1.48064
XR_001918256.1	108636333	LOC108636333	lncRNA	0.21412	0.139914	0.143857	0.547006	0.223995	0.408854
XR_001918631.1	108636916	LOC108636916	lncRNA	8.55507e-05	9.21197e-05	0.000597045	0.452255	0.408166	0.648358
XR_001919568.1	108638047	LOC108638047	misc_RNA	1.34302	1.748	1.49619	1.71952	3.11478	1.13506
XR_001917567.1	102168615	LOC102168615	lncRNA	1.66643	0.555141	0.736072	1.88817	0.567089	0.430308
XR_309899.3	102191009	LOC102191009	lncRNA	0	0.357544	0.742063	0.607427	0.11599	0.197083
XR_001918690.1	108636993	LOC108636993	lncRNA	0	0.31408	0.338043	0.45456	0.312284	0.580129
XR_001917877.1	108635599	LOC108635599	lncRNA	2.29165	13.3745	2.05454	2.72366	0	2.40234
XR_001917747.1	108635094	LOC108635094	lncRNA	0.667214	0.378991	0	0	5.62676e-06	0.275163
XR_001918325.1	108636381	LOC108636381	lncRNA	0.641207	0.211335	0.302624	0.879593	0.488873	1.36159
XR_001296036.2	106502449	LOC106502449	lncRNA	0.449491	1.23827	1.2135	0.869008	0.856319	1.12804
XR_001919700.1	108638269	LOC108638269	lncRNA	0.664856	0.583565	0.689867	0.701612	0.361916	0.739308
XR_001918896.1	108637180	LOC108637180	lncRNA	0.835088	1.27424	2.39673	1.46775	0.473109	0.449204
XR_310766.2	102173776	LOC102173776	lncRNA	1.49222	1.35673	1.05301	1.29886	1.08658	1.89817
XR_001917833.1	102173804	LOC102173804	lncRNA	0.960395	1.02906	0.477231	0.87918	0.914565	0.395292
XR_001918112.1	102178050	LOC102178050	lncRNA	0.324536	0.423534	0.424816	0.788452	0.0312921	0.495096
XR_001919758.1	108638306	LOC108638306	lncRNA	0	0	0	0	0	1.99409
XR_001297553.2	102188029	LOC102188029	lncRNA	1.39481	1.51543	0.854158	2.02053	1.51544	3.27394
XR_001919550.1	108638018	LOC108638018	lncRNA	2.96115	2.74144	2.88865	3.37022	2.58597	3.59331
XR_001918981.1	108637377	LOC108637377	lncRNA	2.2808	3.20131	2.18256	2.15403	2.04064	2.3274
XR_001919370.1	108637849	LOC108637849	lncRNA	0.727389	0.550707	1.10829	0.870605	0.537957	1.10124
XR_001918252.1	108636281	LOC108636281	lncRNA	0.211216	0	0.209786	0.492729	0	0.922512
XR_001918446.1	102172064	LOC102172064	lncRNA	0	1.24897	0.608424	1.52911	0.72438	0
XR_001295593.2	106502029	LOC106502029	lncRNA	2.04825	2.1451	1.1754	1.59722	1.12789	1.27534
XR_001919522.1	108638001	LOC108638001	lncRNA	0.262542	0.209112	0.335116	0.195666	0.77012	0.230655
XR_311035.3	102180551	LOC102180551	lncRNA	1.99526	2.98182	1.76808	1.8156	1.70133	1.6449
XR_001917597.1	108634435	LOC108634435	misc_RNA	4.12537	4.99629	3.58422	4.87163	5.55611	4.94806
XR_001917701.1	108634835	LOC108634835	lncRNA	0	0.355431	0	0	0.549746	0.171324
XR_001919861.1	108638505	LOC108638505	lncRNA	2.12683	0.321931	1.18335	1.42102	0.348667	1.64568
XR_001918005.1	108635914	LOC108635914	lncRNA	0.132427	0.0796263	0	0.230626	0.158405	0.515005
XR_001918404.1	108636465	LOC108636465	lncRNA	43.3948	63.9232	19.037	79.1594	0	89.1853
XR_001917843.1	102173353	LOC102173353	lncRNA	1.15348	1.39128	0.806604	1.24837	1.60767	1.31722
XR_001918415.1	106502383	SOX7	lncRNA	4.15859	6.20075	4.01219	2.97283	7.0548	4.80243
XR_001918440.1	102170604	LOC102170604	lncRNA	1.43626e-05	0.641998	0.824888	2.07868	0.803597	1.55707
XR_001919383.1	108637874	LOC108637874	lncRNA	2.25501	2.2948	1.38774	1.57279	2.30315	1.43504
XR_001919859.1	106503385	KLC1	lncRNA	0.184959	0.0251666	0.456979	0.52869	0.000192211	0.491581
XR_001918510.1	108636650	LOC108636650	lncRNA	0.0531366	0.193266	0.552607	0.0616677	0.38238	0.0591442
XR_310778.3	102188704	LOC102188704	lncRNA	3.7499	2.81798	5.79372	4.39743	5.81548	7.04307
XR_001918894.1	108637176	LOC108637176	lncRNA	4.04227	3.82789	3.33087	3.45646	4.0681	4.11598
XR_001918420.1	106502385	LOC106502385	lncRNA	0.576539	0.389765	0.21121	0.610155	0.439576	0.378699
XR_001917583.1	106503983	LOC106503983	lncRNA	0.62479	0.448429	0.535687	0.724148	0.666229	0.782344
XR_001297162.2	106503473	LOC106503473	lncRNA	0.29846	0.51951	0.517598	0.611444	0.897268	0.585061
XR_310548.3	102191062	LOC102191062	lncRNA	1.39324	2.13956	1.9651	2.29705	1.35347	2.91072
XR_001919161.1	108637533	LOC108637533	lncRNA	0.661014	0.716209	0.438241	0.811874	0.350878	0.530633
XR_001296026.2	106502445	LOC106502445	lncRNA	0.610068	0.115938	0.320172	0.462509	0.339762	0.2622
XR_001917873.1	108635596	LOC108635596	lncRNA	256.758	331.99	408.125	309.954	746.469	432.543
XR_001919500.1	108637987	LOC108637987	lncRNA	1.23058	0.504983	1.07917	1.5983	0.784729	1.21852
XR_001295761.2	106502172	LOC106502172	lncRNA	0.899973	0.762424	0.644228	0.846033	0.617307	0.859951
XR_001917851.1	106502043	LOC106502043	lncRNA	0.97593	0.560989	0.881641	1.26313	0.301301	0.938479
XR_001917216.1	108633870	LOC108633870	lncRNA	0.511589	0.279984	0.0893577	0.197757	0.102782	0.190433
XR_309948.3	102184495	LOC102184495	lncRNA	6.52974	8.71653	11.1125	5.69812	10.1098	7.42648
XR_309906.3	102168792	LOC102168792	lncRNA	0.763362	1.02199	1.1147	0.253557	0.517263	0.481968
XR_310686.3	102173030	LOC102173030	lncRNA	1.60383	2.06527	2.43251	1.44632	1.42494	1.668
XR_001917849.1	102187445	LOC102187445	lncRNA	0.709886	0.204648	0.256294	3.74466e-07	0.345555	0.255066
XR_001919596.1	108638120	LOC108638120	lncRNA	1.01544	0.939269	0.945928	0.931672	0.604303	1.2412
XR_001295740.2	106502143	LOC106502143	lncRNA	0.765042	1.77272	1.94412	0.741612	1.35581	2.95163
XR_001919855.1	106503385	KLC1	lncRNA	3.10444	3.47686	1.7168	1.81089	1.39295	2.35021
XR_001918168.1	108636202	LOC108636202	lncRNA	0.328211	1.0332	1.27278	0.383955	0.750966	1.41974
XR_001296983.2	106503332	LOC106503332	lncRNA	1.29038	1.58766	1.03766	1.43691	1.55687	0.926005
XR_001917857.1	106501935	LOC106501935	lncRNA	0.712589	1.03261	0.937469	0.826019	1.20235	0.647722
XR_001918890.1	102169190	LOC102169190	lncRNA	1.92316	0.996096	1.64881	1.6253	1.87226	2.08303
XR_001296225.2	102170274	LOC102170274	misc_RNA	0.0242574	0.784732	0.0255518	0	0.425415	0.0135737
XR_001918152.1	102180728	LOC102180728	lncRNA	0.57827	0.564623	0.544927	7.98304e-06	1.29611	0.000390031
XR_001918432.1	108636555	LOC108636555	lncRNA	0	0	1.30313	0	1.55681	1.5139
XR_001918114.1	108636066	LOC108636066	lncRNA	0.51707	0.318876	0.569443	0.269811	0.374176	0.34657
XR_001918103.1	102170034	LOC102170034	lncRNA	0.880773	1.06249	1.02438	1.18853	1.09685	0.941442
XR_001918864.1	108637167	LOC108637167	lncRNA	3.74841e-06	0.107353	3.74966e-06	0.384706	0.674205	0.414353
XR_001917585.1	108634361	LOC108634361	lncRNA	2.12921	1.91538	1.99153	2.50841	1.83164	2.67972
XR_001919542.1	108638007	LOC108638007	lncRNA	0.936448	1.53418	1.14505	1.15079	0.99061	1.59373
XR_310528.3	102171894	LOC102171894	lncRNA	0.211986	0.335223	0.602661	0.175605	0.145966	0.811438
XR_001918965.1	102168462	LOC102168462	lncRNA	1.2527	1.23517	1.19257	0.910118	1.28972	1.33966
XR_001918001.1	108635871	LOC108635871	lncRNA	0.993331	1.45143	1.10045	1.23381	1.32861	0.991825
XR_311001.3	102177673	LOC102177673	lncRNA	20.1151	24.8837	26.3109	21.9319	18.272	15.6495
XR_001919830.1	102172104	LOC102172104	lncRNA	1.43888	1.14189	1.14971	2.08474	1.41016	2.26266
XR_001918385.1	102172703	LOC102172703	lncRNA	0.367021	0.762113	0.558718	0.400996	0.780587	0.533203
XR_001917646.1	108634525	LOC108634525	misc_RNA	0.687551	1.01632	1.11744	0.591995	0.803035	1.45031
XR_001917777.1	108635254	LOC108635254	lncRNA	0	2.39747	0	0	3.46134	0
XR_001918136.1	106502157	LOC106502157	lncRNA	0.964833	0.661467	0.655318	0.89321	0.603188	1.18413
XR_001917815.1	106503977	LOC106503977	lncRNA	0.56724	0.539893	0.90314	0.781227	0.679558	0.886756
XR_001918507.1	108636648	LOC108636648	lncRNA	1.01737	0.504257	0.481599	0	0	0.545059
XR_001919770.1	108638311	LOC108638311	lncRNA	1.68676	1.3327	2.11792	2.05724	1.75986	2.32945
XR_001296781.2	102187074	LOC102187074	lncRNA	0.476335	0.417746	1.02194	0.989436	0.287603	0.576915
XR_001918162.1	106502166	LOC106502166	lncRNA	1.44294	2.46751	0.817644	1.19571	1.487	1.7465
XR_001919159.1	108637533	LOC108637533	lncRNA	0.963928	1.81419	1.19132	1.7822	0.994536	1.50645
XR_001918995.1	108637381	LOC108637381	lncRNA	1.28108	0.9763	0.558581	1.16482	0.761537	1.6935
XR_001917999.1	108635861	LOC108635861	lncRNA	0.679319	0.231009	0.641891	0.950903	0.266944	1.21496
XR_310096.3	102170218	LOC102170218	lncRNA	0.481281	1.04892	0.949422	1.40463	0.557281	1.57214
XR_001918337.1	108636391	LOC108636391	lncRNA	1.07821	0.763118	0.951088	1.16072	1.09289	1.35621
XR_001917671.1	108634648	LOC108634648	lncRNA	0.000100094	1.14626e-13	0.86542	0.000574534	0.49376	0.0822433
XR_001295696.2	102168701	LOC102168701	lncRNA	4760.28	4748.45	6536.29	4901.45	4114.12	4541.87
XR_001919784.1	106503312	LOC106503312	lncRNA	0.987744	1.08561	0.945055	0.941629	0.582879	1.17758
XR_001918160.1	108636140	LOC108636140	lncRNA	0.447519	0.947831	0.988133	0.649267	0.871698	0.435689
XR_001297036.2	102188715	LOC102188715	lncRNA	0.599917	0.598696	0.41177	0.882861	0.501203	1.08297
XR_001919417.1	108637897	LOC108637897	misc_RNA	3.08079	3.334	2.36243	4.68045	4.39553	3.11545
XR_311007.3	102169815	LOC102169815	lncRNA	2.83274	3.23157	2.77283	3.16022	2.99809	2.99863
XR_001917941.1	108635831	LOC108635831	lncRNA	0.654731	0.489802	0.256591	0.48857	0.540722	0.4834
XR_001296367.2	102185848	LOC102185848	lncRNA	0.286358	0.193909	0.224352	0.379282	0.445664	0.879475
XR_001918975.1	108637370	LOC108637370	lncRNA	1.51185	1.74672	1.92741	1.49572	1.6795	1.84791
XR_001919857.1	106503385	KLC1	lncRNA	1.6109	0.555891	1.50565	2.86606	2.72286	1.91258
XR_001918699.1	106502534	INAFM2	lncRNA	4.31	4.5037	5.39925	3.88012	2.77393	4.30021
XR_001295682.2	102170672	LOC102170672	misc_RNA	1.42211	1.06548	0.760288	1.28993	0.735646	1.15356
XR_001296684.2	102174864	LOC102174864	lncRNA	3.36467	3.79444	2.66631	2.32239	3.17389	3.22811
XR_311156.3	102185144	LOC102185144	lncRNA	1.02359	1.25681	1.17345	0.720887	1.91156	1.20341
XR_001918436.1	106502407	LOC106502407	lncRNA	0.35005	0.437389	0.316708	0.476483	0.531625	0.423216
XR_001917003.1	106503449	LOC106503449	lncRNA	0.798248	0.379385	0.531331	0.925189	0.355819	0.693671
XR_001917008.1	108633356	LOC108633356	lncRNA	0.218107	0.212808	0.318495	0.556709	0.0524195	0.291686
XR_001919576.1	102168756	LOC102168756	lncRNA	0.279286	0.53001	0.120974	0.685607	0.61543	0.238879
XR_001919879.1	106503343	LRRC28	lncRNA	0.713354	0.694946	0.462173	0.677915	1.07318	0.450158
XR_001918095.1	106502126	IL2RB	lncRNA	0.888825	0.370382	0.378396	0.79741	0.78144	0.33725
XR_001919851.1	108638502	LOC108638502	lncRNA	0.488659	0.749168	0.393607	0.520231	0.662448	0.571493
XR_001917821.1	108635557	LOC108635557	lncRNA	0.743283	1.27471	1.16754	1.3624	2.17527	0.461128
XR_001917553.1	102191314	LOC102191314	lncRNA	0.743595	1.41331	2.02839e-05	0.69337	0.821341	0.44293
XR_001917819.1	108635552	LOC108635552	lncRNA	6.29372	7.69082	6.65584	9.1935	5.46486	9.35911
XR_001919450.1	102189982	LOC102189982	lncRNA	0.832005	1.15995	0.203478	0.549176	1.2437	1.12726
XR_001917660.1	108634603	LOC108634603	lncRNA	0.398371	0.493507	0.319033	0.593798	0.183294	0.212108
XR_001919137.1	102176474	LOC102176474	lncRNA	9.59457e-06	0.249307	0.151675	0.000115658	0.950765	0.000200839
XR_001919427.1	102181146	LOC102181146	lncRNA	0.341319	0.202825	0.17572	0.594763	0.305017	0.0945736
XR_001918786.1	108637138	LOC108637138	lncRNA	0.0499006	0.242485	0.571422	0.405344	0.299442	0.222264
XR_001918817.1	108637150	LOC108637150	lncRNA	0.381697	0.415611	0.590571	0.594496	0.447249	0.467231
XR_001919080.1	106502789	LOC106502789	lncRNA	0.542564	0.748702	0.402555	0.607503	0.375951	0.522383
XR_310841.3	102168485	LOC102168485	lncRNA	0.370536	0.798162	1.22512	0.344242	0.708016	0.658055
XR_309989.2	102180728	LOC102180728	lncRNA	0.00147501	0	0	1.87067	1.54882e-05	0.844014
XR_001919875.1	108638515	LOC108638515	lncRNA	0.8951	0.763432	0.815163	1.15305	0.720589	0.667137
XR_001296499.2	102169313	LOC102169313	misc_RNA	3.8392	2.00542	2.84944	3.53846	1.46684	2.26728
XR_001917268.1	108633899	LOC108633899	lncRNA	0.6102	0.302105	0.192333	0.330144	0.221035	0.13643
XR_001917403.1	106503694	HNRNPF	lncRNA	2.0108	2.0391	1.22784	2.4391	1.63525	1.83065
XR_001919074.1	108637426	LOC108637426	lncRNA	1.8598	1.18502	1.01188	0.898929	0.559285	0.561713
XR_001919296.1	106502976	NPHP4	lncRNA	0.61024	1.11619	0.486229	0.566533	1.09826	0.611751
XR_001919135.1	106502867	LOC106502867	lncRNA	0.95945	0.706706	0.610108	0.428536	0.881452	0.409617
XR_001917042.1	102173237	LOC102173237	lncRNA	0.410155	0.275255	0.231021	0.592397	0.358157	0.329591
XR_001295874.2	106502310	LOC106502310	lncRNA	4.03547	3.60104	4.15333	5.82712	2.87768	5.69916
XR_001918104.1	108636032	LOC108636032	misc_RNA	1.68736	1.8599	2.38155	1.60989	1.91858	2.47135
XR_001917967.1	108635846	LOC108635846	lncRNA	0.997019	1.65863	1.89891	1.44558	2.143	1.62876
XR_001919873.1	108638513	LOC108638513	lncRNA	0.724597	0.669973	0.584025	0.393169	1.39755	1.29346
XR_001918963.1	108637310	LOC108637310	lncRNA	2.32186	1.90001	2.33988	1.82162	2.77285	1.85329
XR_001919088.1	106502798	NFATC2	lncRNA	0.397894	0.39004	0.366608	0.44541	0.818292	0.452389
XR_001919949.1	108638545	LOC108638545	lncRNA	0.871615	0.646402	0.547583	1.17329	0.815836	0.802186
XR_001917393.1	108634141	LOC108634141	lncRNA	0.583095	0.659081	0.460496	0.783405	0.496763	0.563493
XR_001295625.2	106502058	LOC106502058	lncRNA	4.96247	4.3539	6.36376	7.67586	2.1822	8.70913
XR_001296060.2	106502464	LOC106502464	lncRNA	21.1981	26.5628	24.8429	25.016	24.7413	23.8874
XR_001919407.1	108637891	LOC108637891	lncRNA	2.50863	1.79799	2.26282	2.34071	1.33641	3.19185
XR_001917983.1	102170937	LOC102170937	lncRNA	1.6854	1.60799	1.72242	0.970569	1.54027	1.46553
XR_001919997.1	108638632	LOC108638632	lncRNA	1.15711	1.08665	0.967749	1.91299	0.801889	2.0119
XR_001919348.1	108637845	LOC108637845	lncRNA	0.567537	0.45427	1.15984	0.756875	0.615725	1.07743
XR_001919530.1	102177832	LOC102177832	misc_RNA	1.74717	1.58009	1.13466	1.13797	1.0194	0.987661
XR_001917614.1	108634458	LOC108634458	lncRNA	2.0945	3.30162	2.0077	1.70123	1.69028	1.13124
XR_001918599.1	108636838	LOC108636838	lncRNA	0.973837	1.00587	1.1697	1.09701	0.348262	0.920811
XR_001918416.1	108636537	LOC108636537	misc_RNA	1.19133	1.76153	1.81421	1.39451	1.54087	0.910883
XR_001919016.1	108637393	LOC108637393	lncRNA	0.395872	0.256901	0.237782	0.371526	0.660288	0.569107
XR_310857.3	102168203	LOC102168203	lncRNA	0.10648	0	0.217853	0.495114	0.505325	0.117689
XR_001917985.1	102170937	LOC102170937	lncRNA	6.59239	7.47159	5.14872	6.75665	10.0014	5.09371
XR_310473.3	102187240	LOC102187240	lncRNA	1.02919	0.457817	0.535101	0.254049	0.827976	1.06108
XR_001918688.1	108636992	LOC108636992	lncRNA	8.46392	3.45963	6.81821	9.20927	3.80043	7.83025

## Sheet: TUCP
Transcript_id	Gene_id	Official_Symbol	Gene_type	A0315	A1327	A2095	CT0315	CT1327	CT2095
TUCP_000288	XLOC_042191	--	TUCP	29.2304	31.3658	26.5005	32.4988	14.45	27.8801
TUCP_000289	XLOC_042191	--	TUCP	1.87954	2.34051	1.87622	1.77022	1.03933	1.69559
TUCP_000286	XLOC_042191	--	TUCP	1.52465	1.32488	1.41794	0.752783	0.222451	0.439638
TUCP_000287	XLOC_042191	--	TUCP	8.38565e-05	0.000761811	0.0019238	0.663045	0.20933	0.313624
TUCP_000284	XLOC_041054	--	TUCP	0.320569	0.243726	0.237463	0.412713	0.508148	0.419154
TUCP_000285	XLOC_042172	--	TUCP	0.676549	0.714794	0.66769	0.701153	0.433014	0.899527
TUCP_000282	XLOC_040925	--	TUCP	0.238903	0.133481	0.603747	0.298716	0.0989704	0.45065
TUCP_000283	XLOC_040957	--	TUCP	0.725503	0.615221	0.683403	0.744582	0.379358	1.04997
TUCP_000280	XLOC_040607	--	TUCP	0.104168	0.747571	0.700339	0.314007	0.670004	1.0247
TUCP_000281	XLOC_040622	--	TUCP	0.445971	0.239825	0.379131	0.48811	0.225023	0.541122
TUCP_000149	XLOC_024372	--	TUCP	0.414911	0.729318	0.372568	0.343697	0.678608	0.297811
TUCP_000148	XLOC_024102	--	TUCP	2.21043	1.33582	1.96277	2.05824	1.43035	2.3723
TUCP_000183	XLOC_029371	--	TUCP	0.458229	0.304458	0.214656	0.578302	0.295703	0.615545
TUCP_000141	XLOC_023306	--	TUCP	0.547314	1.24427	1.0565	0.664449	0.542957	1.17946
TUCP_000140	XLOC_023273	--	TUCP	0.76981	0.491493	0.0597586	0.165319	0.859208	0
TUCP_000143	XLOC_023318	--	TUCP	1.63725	0.98157	2.17392	2.74793	3.03026	3.49008
TUCP_000142	XLOC_023318	--	TUCP	0.65605	0.314269	0.606953	1.19641	0.906449	1.18156
TUCP_000145	XLOC_023329	--	TUCP	0.228408	0.273828	0.269768	0.195675	1.07464	0.293914
TUCP_000144	XLOC_023318	--	TUCP	0.90285	0.707773	1.1151	1.15647	0.902682	0.870781
TUCP_000147	XLOC_024047	--	TUCP	0.532181	0.58537	0.561699	0.549686	0.644508	0.505378
TUCP_000146	XLOC_023898	--	TUCP	0.122684	0.319375	0.258542	0.633423	0.688105	0.399472
TUCP_000062	XLOC_009143	--	TUCP	1.34286	0.966705	1.01348	1.14437	1.01607	1.28452
TUCP_000063	XLOC_009164	--	TUCP	70.5374	63.1833	8.90738	72.4877	74.4091	31.4006
TUCP_000060	XLOC_008917	--	TUCP	0.517246	0.759252	0.615944	0.408087	0.147197	0.465802
TUCP_000061	XLOC_009029	--	TUCP	0.0224818	0.266854	0.243232	0.143292	0.129333	0.566596
TUCP_000066	XLOC_010396	--	TUCP	0.711265	0.89089	1.23733	0.818414	0.738038	0.633145
TUCP_000067	XLOC_010443	--	TUCP	0.561239	0.505569	1.02771	0.420476	0.371202	0.615034
TUCP_000064	XLOC_009195	--	TUCP	0.521108	1.37172	2.78762	1.01184	0.813679	1.14254
TUCP_000065	XLOC_010327	--	TUCP	0.217012	0.12796	0.553556	0.370674	0.276327	0.242889
TUCP_000068	XLOC_010443	--	TUCP	1.20476	1.4942	1.32316	1.3458	1.61027	1.73151
TUCP_000069	XLOC_010443	--	TUCP	0.313371	0.404662	0.405665	0.225468	0.249019	0.520991
TUCP_000022	XLOC_003289	--	TUCP	0.351592	0.504822	0.552552	0.339783	0.494372	0.359866
TUCP_000188	XLOC_029887	--	TUCP	0.135541	0.13374	0.148912	0.272055	0.194066	0.654301
TUCP_000321	XLOC_045072	--	TUCP	0.818123	0.437393	0.464372	0.769106	0.693904	0.617821
TUCP_000320	XLOC_044963	--	TUCP	0.584136	0.519562	0.462398	0.5764	0.482821	0.587526
TUCP_000323	XLOC_045392	--	TUCP	0.667095	0.520596	0.908009	0.58175	0.53747	0.751288
TUCP_000322	XLOC_045367	--	TUCP	0.630687	1.30357	2.34708	0.437941	0.379365	1.51223
TUCP_000325	XLOC_045418	--	TUCP	0.514168	0.428682	0.432603	0.668477	0.597577	0.842977
TUCP_000324	XLOC_045406	--	TUCP	0.246004	0.211384	0.0432837	0.118782	1.81264	0.0746333
TUCP_000327	XLOC_045463	--	TUCP	0.584019	0.391602	0.674731	0.691049	0.238226	0.406242
TUCP_000326	XLOC_045434	--	TUCP	0.399715	0.366368	0.584838	0.382791	0.545919	0.272101
TUCP_000329	XLOC_045564	--	TUCP	0.550766	0.369703	0.320825	0.748788	0.715588	1.29148
TUCP_000243	XLOC_036047	--	TUCP	0.306442	0.269291	0.190938	0.443624	0.510791	0.351691
TUCP_000240	XLOC_035974	--	TUCP	4.43003	4.45663	3.75084	4.635	8.22259	4.62564
TUCP_000241	XLOC_036042	--	TUCP	0.859584	1.89448	1.39218	1.10637	1.45963	1.40445
TUCP_000246	XLOC_036208	--	TUCP	0.694836	0.686774	0.755264	0.636189	0.450996	0.564492
TUCP_000247	XLOC_036208	--	TUCP	0.719198	0.621528	0.620879	0.834148	0.362024	0.950195
TUCP_000244	XLOC_036072	--	TUCP	1.62218	1.0424	1.36523	1.19637	9.51051	0.761415
TUCP_000245	XLOC_036130	--	TUCP	0.317013	0.253482	0.438338	0.52489	0.0799782	0.925249
TUCP_000185	XLOC_029588	--	TUCP	0.66872	0.198299	0.290845	2.41131	0.0256844	0.201987
TUCP_000184	XLOC_029489	--	TUCP	1.20967	1.01488	1.11153	2.1202	0.524748	1.6043
TUCP_000187	XLOC_029866	--	TUCP	17.1517	9.72842	22.22	13.1465	4.17443	5.99572
TUCP_000186	XLOC_029663	--	TUCP	0.265658	0.156387	0.294391	0.356558	0.591659	0.140795
TUCP_000181	XLOC_029271	--	TUCP	0.262701	0.577842	0.344622	0.582007	0.4834	0.283848
TUCP_000180	XLOC_029271	--	TUCP	0.508834	0.376375	0.671082	0.588769	0.335227	0.449521
TUCP_000028	XLOC_003930	--	TUCP	1.8658	2.98116	3.51651	1.20789	0.549483	1.65988
TUCP_000182	XLOC_029271	--	TUCP	0.397329	0.239886	0.115629	0.342678	0.597589	0.544012
TUCP_000026	XLOC_003928	--	TUCP	1.36918	2.85392	3.12432	1.26913	0.743383	1.61557
TUCP_000027	XLOC_003930	--	TUCP	0.767112	0.976711	0.291755	0.728604	0.345211	1.27624
TUCP_000024	XLOC_003828	--	TUCP	0.296467	0.518458	0.450117	0.507429	0.463335	0.556573
TUCP_000025	XLOC_003928	--	TUCP	2.52045	1.98423	4.37398	2.96062	1.99265	1.76942
TUCP_000189	XLOC_030184	--	TUCP	0.563263	0.612911	0.388539	0.652769	0.568289	0.509476
TUCP_000023	XLOC_003406	--	TUCP	0.578149	0.448996	0.47317	0.642876	0.524733	0.629717
TUCP_000020	XLOC_003124	--	TUCP	0.520807	0.366413	0.157948	0.381551	0.405972	0.415707
TUCP_000021	XLOC_003279	--	TUCP	0.991368	1.05596	1.04727	1.35825	1.54818	1.60715
TUCP_000254	XLOC_038251	--	TUCP	0.311433	0.488161	0.385472	0.510331	0.133414	0.405351
TUCP_000112	XLOC_017901	--	TUCP	0.514678	0.936958	0.74974	0.358367	1.11149	0.229197
TUCP_000113	XLOC_018473	--	TUCP	1.59339	2.39231	2.30638	1.23769	10.9819	4.4623
TUCP_000059	XLOC_008917	--	TUCP	0.559584	0.406396	2.54749e-06	0.643769	0.725998	0.154135
TUCP_000058	XLOC_008905	--	TUCP	0.732383	0.495729	0.3694	0.627063	0.830663	0.454646
TUCP_000116	XLOC_018981	--	TUCP	0.270145	0.658519	0.453591	0.7414	0.377374	0.745612
TUCP_000117	XLOC_019031	--	TUCP	0.48541	0.436608	0.436804	0.438453	0.319778	0.535608
TUCP_000114	XLOC_018541	--	TUCP	1.12551	0.723221	0.885232	2.03014	0.502804	0.938611
TUCP_000115	XLOC_018816	--	TUCP	0.312483	0.353255	0.737386	0.332153	0.376865	0.378153
TUCP_000053	XLOC_008208	--	TUCP	0.516083	0.66444	0.624623	0.75954	0.533991	0.958058
TUCP_000052	XLOC_007803	--	TUCP	0.293154	0.500255	0.697932	0.26427	0.66991	0.717035
TUCP_000051	XLOC_007430	--	TUCP	0.242983	0.250637	0.361673	0.187805	1.19803	0.0679095
TUCP_000119	XLOC_019717	--	TUCP	0.641806	0.616893	0.432777	0.58794	0.44457	0.554615
TUCP_000057	XLOC_008578	--	TUCP	0.534591	0.252978	0.307668	0.424892	0.186848	0.218856
TUCP_000056	XLOC_008481	--	TUCP	0.255955	0.504639	0.304772	0.36362	0.209878	0.406781
TUCP_000055	XLOC_008414	--	TUCP	0.556553	0.522934	0.247258	0.616146	0.478213	0.44501
TUCP_000054	XLOC_008412	--	TUCP	0.680013	0.627261	0.31414	0.753845	0.630408	0.644474
TUCP_000206	XLOC_033135	--	TUCP	0.859275	0.965848	0.842478	0.740147	1.34166	0.521174
TUCP_000207	XLOC_033135	--	TUCP	0.583348	0.570677	0.353458	0.568065	0.859211	0.499716
TUCP_000204	XLOC_032128	--	TUCP	1.0547	1.23132	1.15179	1.14297	0.87415	1.44208
TUCP_000205	XLOC_032256	--	TUCP	0.304299	0.240678	0.305804	0.224462	0.217405	0.588093
TUCP_000202	XLOC_031820	--	TUCP	0.298355	0.285237	0.212457	0.547721	0.357447	0.4019
TUCP_000203	XLOC_031927	--	TUCP	18.4503	27.3782	4.42477	11.5108	69.8612	2.09287
TUCP_000200	XLOC_031792	--	TUCP	0.279371	0.275295	0.527086	0.550751	0.0673597	0.249598
TUCP_000201	XLOC_031817	--	TUCP	0.488061	0.590633	0.634128	0.549297	0.526403	0.58094
TUCP_000110	XLOC_017178	--	TUCP	0.658958	0.224169	0.381827	0.533762	0.356597	0.469528
TUCP_000208	XLOC_033140	--	TUCP	0.301502	0.195736	0.128981	0.123829	0.522499	0.0983456
TUCP_000209	XLOC_033228	--	TUCP	0.729571	0.485597	0.562325	0.80886	0.685657	0.745263
TUCP_000111	XLOC_017834	--	TUCP	0.406179	0.533984	0.890965	0.537938	0.594188	0.714978
TUCP_000118	XLOC_019217	--	TUCP	0.234049	0.513292	0.416452	0.229588	0.717718	0.402659
TUCP_000050	XLOC_006751	--	TUCP	0.616581	0.798477	0.394169	0.238386	0.288697	0.229337
TUCP_000273	XLOC_039879	--	TUCP	0.17762	0.236578	0.207065	0.312825	0.457712	0.663207
TUCP_000272	XLOC_039805	--	TUCP	1.4969	0.753873	0.967063	1.12642	0.473347	0.845322
TUCP_000271	XLOC_039638	--	TUCP	0.382891	0.415684	0.420275	0.590698	0.586051	0.465031
TUCP_000270	XLOC_039592	--	TUCP	0.882014	0.397429	0.258582	0.783363	0.108654	0.336698
TUCP_000277	XLOC_039994	--	TUCP	0.506858	0.731638	0.201175	0.422644	0.666586	0.04897
TUCP_000276	XLOC_039994	--	TUCP	0.473739	0.373564	0.358938	0.542967	0.770938	0.628045
TUCP_000275	XLOC_039941	--	TUCP	0.42616	0.470949	0.501223	0.663899	0.372183	0.633736
TUCP_000274	XLOC_039922	--	TUCP	0.550395	0.348107	0.42062	0.664912	0.24124	0.433018
TUCP_000279	XLOC_040607	--	TUCP	0.457515	0.492113	0.604833	0.68935	0.361271	0.710226
TUCP_000278	XLOC_040323	--	TUCP	0.834175	0.568457	0.74984	1.21753	0.33977	0.803379
TUCP_000158	XLOC_026391	--	TUCP	0.485513	0.757565	0.32171	0.507239	0.248403	0.468274
TUCP_000159	XLOC_026431	--	TUCP	0.0884731	0.145161	0.278067	0.615615	0.17771	0.691496
TUCP_000156	XLOC_025396	--	TUCP	0.201303	0.0140038	0.193799	1.3166	0.0108431	0.0802074
TUCP_000157	XLOC_025603	--	TUCP	0.906531	1.4398	0.653398	0.967785	0.952208	0.720871
TUCP_000154	XLOC_024904	--	TUCP	1.68915	0.509067	1.6929	1.55108	2.2028	3.14101
TUCP_000155	XLOC_025079	--	TUCP	0.339538	0.378714	0.327722	0.376748	0.708459	0.461139
TUCP_000152	XLOC_024667	--	TUCP	0.371377	0.239888	0.331087	0.645571	0.085289	0.26534
TUCP_000153	XLOC_024904	--	TUCP	7.32132e-48	0.658068	8.07186e-36	1.09911e-30	1.50601e-50	3.81025e-37
TUCP_000150	XLOC_024412	--	TUCP	0.534697	0.353939	0.435865	0.780282	0.447902	0.611987
TUCP_000151	XLOC_024416	--	TUCP	0.534451	0.197193	0.536014	0.690602	0.284161	0.499705
TUCP_000017	XLOC_002248	--	TUCP	8.73568	9.4774	9.58546	10.8515	5.20072	9.60954
TUCP_000016	XLOC_002126	--	TUCP	2.55592	2.29028	2.68926	2.19922	2.40786	2.384
TUCP_000015	XLOC_002006	--	TUCP	0.33912	0.271879	0.375147	0.336065	0.674486	0.462417
TUCP_000014	XLOC_001988	--	TUCP	0.444537	0.47573	0.532607	0.757836	0.548888	0.766182
TUCP_000013	XLOC_001972	--	TUCP	0.676433	0.61549	0.462086	0.564846	0.686802	0.585022
TUCP_000012	XLOC_001585	--	TUCP	0.192669	0.292895	0.0501699	0.391243	0.231314	0.643778
TUCP_000011	XLOC_001410	--	TUCP	0.0625465	0.0639373	0.0240064	0.0790715	0.385634	0.547728
TUCP_000010	XLOC_001365	--	TUCP	0.350755	0.28964	0.37418	0.195094	0.977471	0.392994
TUCP_000019	XLOC_002760	--	TUCP	1.03713	1.24878	0.58308	1.17745	1.1047	1.14272
TUCP_000018	XLOC_002691	--	TUCP	0.62202	0.35727	0.455079	0.624787	0.260973	0.581588
TUCP_000129	XLOC_021891	--	TUCP	0.384228	0.175913	0.447488	0.126862	1.1592	0.21066
TUCP_000128	XLOC_021879	--	TUCP	4.29735	5.68734	4.60963	4.32955	3.91305	3.20832
TUCP_000123	XLOC_020830	--	TUCP	0.381358	0.560579	0.497246	0.311955	0.522997	0.760099
TUCP_000122	XLOC_020094	--	TUCP	0.357689	0.47866	0.478374	0.586433	0.327332	0.586075
TUCP_000121	XLOC_020050	--	TUCP	1.21479	0.510209	0.466387	1.48006	0.663043	1.80191
TUCP_000120	XLOC_020041	--	TUCP	0.203266	0.257727	0.198235	0.404633	0.514767	0.376699
TUCP_000127	XLOC_021787	--	TUCP	0.327215	0.314397	0.458311	0.440222	0.407697	0.575589
TUCP_000126	XLOC_021748	--	TUCP	0.264219	0.195462	0.498736	0.214471	0.254906	0.177082
TUCP_000125	XLOC_021336	--	TUCP	0.365812	0.456761	0.322833	0.647463	0.322141	0.409692
TUCP_000124	XLOC_020989	--	TUCP	0.737337	0.594222	0.544606	0.800114	0.365235	0.608072
TUCP_000336	XLOC_045983	--	TUCP	1.36283	0	0	3.01437	0.0336271	0.0155596
TUCP_000337	XLOC_046074	--	TUCP	0.138068	1.31254	2.05799	0.160142	1.53758	0.8088
TUCP_000334	XLOC_045800	--	TUCP	0.837906	0.947939	0.519757	1.17479	1.06955	1.42001
TUCP_000335	XLOC_045958	--	TUCP	1.63424	1.52903	1.18271	1.63875	1.03959	1.90057
TUCP_000332	XLOC_045722	--	TUCP	0.322528	0.299437	0.593049	0.747859	0.194725	0.698601
TUCP_000333	XLOC_045770	--	TUCP	0.462349	0.432816	0.510637	0.493959	0.428574	1.13262
TUCP_000330	XLOC_045581	--	TUCP	1.18082	1.16497	0.688476	1.15249	1.10572	1.00997
TUCP_000331	XLOC_045682	--	TUCP	0.761937	0.225019	0.977669	0.442704	0.339765	0.210845
TUCP_000237	XLOC_035576	--	TUCP	0.42937	0.279687	0.308604	0.701219	0.236169	0.841183
TUCP_000236	XLOC_035545	--	TUCP	0.0261092	0.401544	0.431336	0.060519	0.421346	0.662617
TUCP_000235	XLOC_035457	--	TUCP	0.391465	0.378483	0.255059	0.36664	0.867792	0.463697
TUCP_000234	XLOC_035126	--	TUCP	8.26398	7.02733	4.15678	9.51606	7.45784	7.0199
TUCP_000233	XLOC_035126	--	TUCP	3.77266	2.75227	2.39358	3.78788	3.16774	3.36165
TUCP_000232	XLOC_035126	--	TUCP	9.08588	8.28421	11.1252	8.17501	7.31597	10.9649
TUCP_000231	XLOC_035126	--	TUCP	4.32638	3.15576	2.1253	2.86076	5.45172	4.36534
TUCP_000230	XLOC_035126	--	TUCP	0.756498	1.63008	1.42452	0.415641	0.850431	0.540157
TUCP_000198	XLOC_031483	--	TUCP	1.00495	1.39185	0.755393	1.00295	2.83774	0.718811
TUCP_000199	XLOC_031744	--	TUCP	0.570532	0.624503	0.26475	0.0778104	0.547457	0.0375358
TUCP_000192	XLOC_030278	--	TUCP	0.920422	0.000164436	0.176326	0.593159	0.311612	0.229946
TUCP_000193	XLOC_030278	--	TUCP	0.338612	0.609111	0.194965	0.498965	1.57402e-05	0.000424159
TUCP_000190	XLOC_030252	--	TUCP	2.30242	2.41769	2.48324	2.84027	2.81479	3.22065
TUCP_000191	XLOC_030278	--	TUCP	0.811916	0.818752	0.928849	0.694758	1.07094	1.15678
TUCP_000196	XLOC_030716	--	TUCP	2.60411	2.89731	2.60619	2.9635	2.26445	4.33382
TUCP_000197	XLOC_030823	--	TUCP	0.362112	0.421239	0.737668	0.280755	1.2852	1.33169
TUCP_000194	XLOC_030709	--	TUCP	0	0.181222	1.49747	0.051079	0	2.42646
TUCP_000195	XLOC_030709	--	TUCP	0.0104063	0.0656896	0.813102	0.0603053	0	0.900901
TUCP_000350	XLOC_047022	--	TUCP	0.124657	10.2439	9.73703	0.165158	4.17363	5.61594
TUCP_000343	XLOC_046397	--	TUCP	0.190481	0.39607	0.0334849	0.220754	0.634102	0.231067
TUCP_000342	XLOC_046345	--	TUCP	0.164976	0.101084	0.09748	0.804367	0.100795	0.100683
TUCP_000341	XLOC_046345	--	TUCP	2.04047	7.7228	25.1322	0	12.5078	27.0211
TUCP_000340	XLOC_046233	--	TUCP	0.544976	0.646686	0.362934	0.448924	0.895191	0.558583
TUCP_000347	XLOC_046862	--	TUCP	0.179478	0.204334	0.125925	0.0866864	0.0903955	0.535425
TUCP_000346	XLOC_046777	--	TUCP	0.518724	0.312325	0.286724	0.56638	0.486034	0.916678
TUCP_000345	XLOC_046703	--	TUCP	0.925138	1.00884	0.175061	1.30848	1.25157	0.413791
TUCP_000344	XLOC_046637	--	TUCP	0.837903	0.226679	0.43659	1.13427	0.391339	1.08902
TUCP_000349	XLOC_046989	--	TUCP	150.086	139.346	135.726	136.601	185.144	158.111
TUCP_000348	XLOC_046939	--	TUCP	0.696511	0.400344	1.02761	0.770019	0.751917	0.94756
TUCP_000328	XLOC_045564	--	TUCP	0.283708	0.224701	0.642125	0.276233	0.18261	0.501572
TUCP_000048	XLOC_006687	--	TUCP	0.181671	4.74527e-05	0.431062	0.580506	0.352995	0.110141
TUCP_000049	XLOC_006687	--	TUCP	0.876564	0.630785	0.278924	0.889549	0.957723	0.923374
TUCP_000165	XLOC_027876	--	TUCP	1.31854	1.38968	1.10834	1.39427	1.3879	1.44711
TUCP_000164	XLOC_027792	--	TUCP	11.1202	12.7615	14.5212	11.0035	10.609	11.1074
TUCP_000163	XLOC_027571	--	TUCP	0.462354	0.35358	0.217064	0.54692	0.392945	0.467686
TUCP_000162	XLOC_027071	--	TUCP	0.749426	0.311058	0.656498	0.629705	0.129103	0.624778
TUCP_000161	XLOC_027024	--	TUCP	0.74979	0.302754	0.620383	0.937093	0.453877	0.493913
TUCP_000160	XLOC_026677	--	TUCP	0.438335	0.213814	0.685763	0.203425	0.526722	0.244247
TUCP_000040	XLOC_004832	--	TUCP	6.73667	14.4508	11.8014	4.4345	59.5057	14.5753
TUCP_000041	XLOC_005001	--	TUCP	0.563669	0.664239	0.833302	0.691563	0.565442	0.613066
TUCP_000042	XLOC_005749	--	TUCP	0.603751	0.478458	0.694413	0.668515	0.544599	0.808007
TUCP_000043	XLOC_006189	--	TUCP	0.41622	0.246574	0.327487	0.408778	0.273323	0.560927
TUCP_000044	XLOC_006382	--	TUCP	0.40343	0.178848	0.0858332	0.181795	0.539807	0.0596461
TUCP_000045	XLOC_006408	--	TUCP	0.70296	0.213917	0.376523	0.557172	0.0769094	0.202402
TUCP_000046	XLOC_006687	--	TUCP	0.97207	0.611267	1.05462	0.803883	0.480582	0.686426
TUCP_000047	XLOC_006687	--	TUCP	0.404179	0.534141	0.101428	0.00929509	0.126034	0.573897
TUCP_000239	XLOC_035646	--	TUCP	0.454928	0.166258	0.237119	0.36949	0.21859	0.557563
TUCP_000238	XLOC_035636	--	TUCP	0.104667	0.873476	0.728044	0.266885	0.189954	0.386636
TUCP_000338	XLOC_046135	--	TUCP	0.559463	0.491735	0.520176	0.495867	0.305235	0.798114
TUCP_000099	XLOC_015842	--	TUCP	0.271439	0.234266	0.147368	0.10035	0.841195	0.0947008
TUCP_000098	XLOC_015516	--	TUCP	0.816063	0.624662	0.693579	0.949933	0.154437	0.725522
TUCP_000097	XLOC_015393	--	TUCP	1.75597	1.2526	1.42975	2.18506	0.753554	1.46071
TUCP_000096	XLOC_015121	--	TUCP	0.347048	0.503961	0.134065	0.24135	0.223892	0.168317
TUCP_000095	XLOC_014803	--	TUCP	0.375962	0.638193	0.456134	0.396147	0.468571	0.522805
TUCP_000094	XLOC_014689	--	TUCP	0.558602	0.0566698	0.04851	0.108026	0.0559056	0
TUCP_000093	XLOC_014589	--	TUCP	0.513271	0.522654	0.328966	0.531421	0.559922	0.564089
TUCP_000092	XLOC_014576	--	TUCP	1.00011	1.54565	1.13779	1.04705	1.46899	1.44497
TUCP_000091	XLOC_014395	--	TUCP	0.948179	0.737367	0.585393	0.960097	0.263199	0.671247
TUCP_000090	XLOC_013626	--	TUCP	0.764463	0.462002	0.626429	0.951978	0.226912	0.876656
TUCP_000309	XLOC_044349	--	TUCP	0.653341	0.815523	0.575596	0.73523	0.595076	0.739741
TUCP_000308	XLOC_044157	--	TUCP	0.550422	0.580327	0.278438	0.590877	0.492295	0.250686
TUCP_000307	XLOC_044020	--	TUCP	5.49222	9.51118	8.46422	8.31387	17.7522	4.54349
TUCP_000306	XLOC_043568	--	TUCP	0.301475	0.521496	0.312076	0.544206	0.681063	0.610416
TUCP_000305	XLOC_043520	--	TUCP	34.5586	12.923	17.0706	32.7655	33.1742	34.9653
TUCP_000304	XLOC_043501	--	TUCP	0.7912	0.936673	0.465	0.840021	0.791284	0.802752
TUCP_000303	XLOC_043429	--	TUCP	0.459663	0.603951	0.461263	0.623952	0.190961	0.511354
TUCP_000302	XLOC_042870	--	TUCP	0.333253	0.390033	0.254756	0.291972	0.640248	0.616303
TUCP_000301	XLOC_042433	--	TUCP	0.654836	0.691255	0.619663	0.719492	0.528803	0.869407
TUCP_000300	XLOC_042355	--	TUCP	15.7465	16.9832	17.3071	20.6885	19.1144	19.7989
TUCP_000260	XLOC_039005	--	TUCP	1.00798	1.06232	0.857474	0.909332	0.336074	0.651861
TUCP_000261	XLOC_039133	--	TUCP	0.314434	0.18699	0.167989	0.217669	0.705134	0.224171
TUCP_000262	XLOC_039133	--	TUCP	5.69798e-06	0.180859	0.0518902	6.43799e-06	0.567969	6.06264e-06
TUCP_000263	XLOC_039362	--	TUCP	0.874995	0.483605	0.651269	0.898685	0.134261	0.65894
TUCP_000264	XLOC_039411	--	TUCP	0.910355	0.693105	1.0107	0.776216	0.452016	1.19627
TUCP_000265	XLOC_039480	--	TUCP	1.03301	1.29595	1.95008	1.11329	1.46907	2.5926
TUCP_000266	XLOC_039480	--	TUCP	0.747401	0.623474	1.12224	0.841574	0.578418	1.37646
TUCP_000267	XLOC_039485	--	TUCP	0.445215	0.245817	0.444756	0.599573	0.0388744	0.350505
TUCP_000268	XLOC_039509	--	TUCP	0.85726	0.787351	0.766452	0.763406	0.693713	0.72544
TUCP_000269	XLOC_039532	--	TUCP	0.579439	0.500483	0.400589	0.589333	0.60097	0.467021
TUCP_000004	XLOC_000932	--	TUCP	0.471054	0.307187	0.472699	0.532976	0.474867	0.753198
TUCP_000005	XLOC_001065	--	TUCP	0.5514	0.612199	0.271563	0.568	0.363545	0.487207
TUCP_000006	XLOC_001081	--	TUCP	0.0297044	0.181565	0.157499	0.113753	0.251688	0.607162
TUCP_000007	XLOC_001081	--	TUCP	0.19211	0.228888	0.548788	0.350231	0.394207	0.668264
TUCP_000001	XLOC_000030	--	TUCP	20.306	10.097	16.5377	61.684	46.1526	108.089
TUCP_000002	XLOC_000334	--	TUCP	1.01823	0.758053	0.763805	1.17056	0.817501	1.33995
TUCP_000003	XLOC_000452	--	TUCP	0.531907	0.211328	0.17328	1.2053	0.107226	0.379366
TUCP_000008	XLOC_001081	--	TUCP	0.203245	0.177293	0.347358	0.52207	0.403262	0.8138
TUCP_000009	XLOC_001158	--	TUCP	0	0.328864	0.245301	0.116533	0.362964	0.560617
TUCP_000138	XLOC_023087	--	TUCP	0.336157	0.907677	0.808963	0.233935	0.202393	0.300106
TUCP_000139	XLOC_023194	--	TUCP	9.01066	7.90766	7.78482	6.87157	6.64924	8.12601
TUCP_000130	XLOC_022509	--	TUCP	0.465402	0.916227	0.219491	0.669729	1.02791	0.323116
TUCP_000170	XLOC_028271	--	TUCP	0.762404	0.715777	0.88444	1.41232	0.404178	1.39321
TUCP_000132	XLOC_022597	--	TUCP	0.398868	0.319315	0.261983	0.505865	0.473772	0.539365
TUCP_000133	XLOC_022657	--	TUCP	0.359247	0.226013	3.31824e-06	0.684007	6.03239e-06	0.502079
TUCP_000134	XLOC_022657	--	TUCP	0.907325	0.0307779	0.821759	0.342337	0.505411	7.79785e-05
TUCP_000135	XLOC_022711	--	TUCP	0.374191	0.656133	0.409552	0.449481	0.690982	0.38852
TUCP_000136	XLOC_022927	--	TUCP	0.0681456	0.825268	0.812492	0.0394867	1.04789	0.740287
TUCP_000171	XLOC_028289	--	TUCP	0.542365	0.537788	0.446748	0.533841	0.476723	0.474241
TUCP_000071	XLOC_010948	--	TUCP	0.441282	0.309473	0.324154	0.760862	0.0936485	0.834353
TUCP_000179	XLOC_029151	--	TUCP	0.58729	0.448524	0.344388	0.805386	0.408086	0.636954
TUCP_000228	XLOC_034916	--	TUCP	0.646947	0.56496	0.3865	0.680908	0.677101	1.0813
TUCP_000229	XLOC_035126	--	TUCP	0.122929	0.000210381	0.134363	3.36289e-06	0.00486474	0.85573
TUCP_000224	XLOC_034509	--	TUCP	0.494906	0.290485	0.47763	0.414314	0.930817	0.522984
TUCP_000225	XLOC_034735	--	TUCP	0.553476	0.264654	0.547422	0.106982	0.296385	0.377595
TUCP_000226	XLOC_034901	--	TUCP	0.766216	0.833727	0.823964	0.641265	0.807827	0.927227
TUCP_000227	XLOC_034916	--	TUCP	0.939768	1.3634	0.874641	0.589988	0.759292	1.03557
TUCP_000220	XLOC_034230	--	TUCP	11.8222	10.0467	10.9002	12.8622	9.00401	5.78822
TUCP_000221	XLOC_034231	--	TUCP	5.79108	5.15117	4.17022	4.07492	5.89624	4.4848
TUCP_000222	XLOC_034231	--	TUCP	0.844943	1.21587	1.10915	1.58404	1.88076	1.53076
TUCP_000223	XLOC_034241	--	TUCP	0.665707	1.02896	0.734975	0.406332	0.430865	0.370013
TUCP_000339	XLOC_046227	--	TUCP	2.45932	5.43355	3.14019	1.92087	3.25343	4.85252
TUCP_000299	XLOC_042279	--	TUCP	6.24145	6.64348	6.69403	5.02182	6.03439	5.28941
TUCP_000298	XLOC_042279	--	TUCP	0.625753	0.496257	0.382756	0.976258	0.439802	1.10866
TUCP_000291	XLOC_042191	--	TUCP	24.1112	32.149	23.0357	30.0208	16.2009	15.5179
TUCP_000290	XLOC_042191	--	TUCP	7.18328	3.15984	1.88654	9.03599	5.3649	8.42528
TUCP_000293	XLOC_042195	--	TUCP	379.914	371.023	246.762	496.255	217.318	420.632
TUCP_000292	XLOC_042195	--	TUCP	354.125	328.504	252.576	495.295	233.681	435.971
TUCP_000295	XLOC_042195	--	TUCP	0.509694	0.428022	0.0890051	0.922407	0.22586	0.600928
TUCP_000294	XLOC_042195	--	TUCP	167.437	233.599	170.961	261.387	126.676	224.088
TUCP_000297	XLOC_042195	--	TUCP	164.391	190.241	222.438	250.616	191.313	152.437
TUCP_000296	XLOC_042195	--	TUCP	6.83994	9.88456	1.27256	10.9901	12.4041	8.86856
TUCP_000174	XLOC_028682	--	TUCP	0.693056	0.204912	0.174356	0.546513	0.0334224	0.278646
TUCP_000175	XLOC_028695	--	TUCP	2.02368	1.83829	1.90194	1.3056	2.01445	1.85252
TUCP_000176	XLOC_028701	--	TUCP	1.25157	1.83836	2.23443	1.59216	0.939559	2.12251
TUCP_000177	XLOC_028858	--	TUCP	0.395268	0.414241	0.300178	0.916178	0.622034	0.628504
TUCP_000079	XLOC_011728	--	TUCP	0.567952	0.406279	0.572545	0.551749	0.181976	0.271208
TUCP_000078	XLOC_011686	--	TUCP	0.232367	0.248915	0.3627	0.533727	0.28503	0.660037
TUCP_000172	XLOC_028572	--	TUCP	0.439764	1.50446	1.33408	0.972769	1.48915	1.3812
TUCP_000173	XLOC_028572	--	TUCP	1.27699	2.61764e-05	2.86891e-05	0.931811	7.12691e-05	0.000168037
TUCP_000075	XLOC_011175	--	TUCP	0.384735	0.740973	0.579022	0.404838	0.246429	0.297251
TUCP_000074	XLOC_011090	--	TUCP	0.65849	0.570246	0.399627	0.989724	0.941779	1.16596
TUCP_000077	XLOC_011614	--	TUCP	1.04131	0.420607	0.647318	0.369582	0.384823	0.593854
TUCP_000076	XLOC_011230	--	TUCP	0.37603	0.112227	0.572083	0.603631	0.0710596	0.691887
TUCP_000178	XLOC_029106	--	TUCP	4.32214	3.88937	4.674	4.5422	4.19013	4.72808
TUCP_000070	XLOC_010451	--	TUCP	0.480096	0.261981	0.393271	0.518023	0.296267	0.779859
TUCP_000073	XLOC_011081	--	TUCP	0.679244	0.718373	0.655291	0.670499	0.792404	0.930077
TUCP_000072	XLOC_011014	--	TUCP	0.424125	0.635047	0.36352	0.507578	0.55601	0.486887
TUCP_000248	XLOC_036720	--	TUCP	0.387547	0.310814	0.516004	0.429563	0.0510323	0.528561
TUCP_000249	XLOC_036865	--	TUCP	0.549458	0.448043	0.360063	0.562639	0.412981	0.582327
TUCP_000088	XLOC_013295	--	TUCP	0.471375	0.133484	1.94049	0	6.27549	0
TUCP_000089	XLOC_013608	--	TUCP	0.842243	0.885593	0.621024	1.01132	0.669157	1.10917
TUCP_000084	XLOC_012855	--	TUCP	0.621751	0.599294	0.521677	0.61143	0.834295	0.774803
TUCP_000085	XLOC_012855	--	TUCP	4.21945	5.65587	5.29045	5.4463	5.55184	6.25433
TUCP_000086	XLOC_012960	--	TUCP	0.0887899	0.286264	0.304418	0.0343	1.03016	0.240291
TUCP_000087	XLOC_013295	--	TUCP	0.377061	0.310158	0.868933	0.0450281	10.3802	0.0868488
TUCP_000080	XLOC_011762	--	TUCP	0.540806	0.0192799	0.309675	0.304423	0.00935272	0.26819
TUCP_000081	XLOC_011912	--	TUCP	0.738169	0.502552	0.730955	1.32203	0.340391	1.10423
TUCP_000082	XLOC_012445	--	TUCP	7.39548e-06	1.31652e-05	0.819982	0.100132	8.10406e-07	0.103313
TUCP_000083	XLOC_012445	--	TUCP	0.123779	0.671667	4.09637e-06	0.161435	0.666907	0.351984
TUCP_000318	XLOC_044802	--	TUCP	2.0912	2.26148	1.58876	3.06361	2.81352	1.40977
TUCP_000319	XLOC_044844	--	TUCP	0.213877	0.318902	0.630391	0.347084	0.448184	1.40383
TUCP_000314	XLOC_044485	--	TUCP	0.198224	0.62487	9.63615e-19	0.576641	0.00267269	0.000139578
TUCP_000315	XLOC_044626	--	TUCP	0.847208	0.554651	0.567319	0.660674	0.428216	0.637563
TUCP_000316	XLOC_044667	--	TUCP	0.72818	0.469416	0.419505	0.569028	0.375436	0.634311
TUCP_000317	XLOC_044667	--	TUCP	0.50856	0.340161	0.367058	0.468582	0.461604	0.467153
TUCP_000310	XLOC_044442	--	TUCP	0.192285	0.771796	0.863599	1.04175	0.997116	0.569903
TUCP_000311	XLOC_044485	--	TUCP	0.408544	0.324084	0.13602	0.176362	0.787384	0.393856
TUCP_000312	XLOC_044485	--	TUCP	0.00392643	0.00688267	0.00259906	0.00411838	1.1047	1.15289
TUCP_000313	XLOC_044485	--	TUCP	2.15824	1.61335	2.67712	2.39777	1.40355	1.29197
TUCP_000255	XLOC_038292	--	TUCP	0.208748	0.194145	0.274406	0.564657	0.567461	0.544727
TUCP_000242	XLOC_036047	--	TUCP	0.722734	0.651591	0.532369	0.661557	0.605804	0.500435
TUCP_000257	XLOC_038489	--	TUCP	1.63821	0.000196536	1.59	1.73082	0.97147	0.046633
TUCP_000256	XLOC_038372	--	TUCP	0.239194	0.119059	0.277169	0.596075	0.376105	0.294466
TUCP_000251	XLOC_037133	--	TUCP	0.470886	0.315005	0.565576	0.420868	0.245965	0.68141
TUCP_000250	XLOC_036929	--	TUCP	0.87358	0.705985	0.622062	0.859311	0.668635	0.795675
TUCP_000253	XLOC_037918	--	TUCP	0.476091	0.511866	0.113491	0.385603	0.626263	0.149097
TUCP_000252	XLOC_037629	--	TUCP	0.302349	0.915224	0.51644	0.44119	0.515562	0.409845
TUCP_000259	XLOC_038677	--	TUCP	1.82089	1.4935	1.18345	1.6808	1.00251	1.91611
TUCP_000258	XLOC_038504	--	TUCP	0.498922	0.366738	0.406052	0.95015	0.15278	0.753664
TUCP_000039	XLOC_004826	--	TUCP	1.12706	0.105846	1.73724	1.49946	3.61217	2.12911
TUCP_000038	XLOC_004826	--	TUCP	0.835572	3.03458	3.47482	1.35761	4.35892	4.92107
TUCP_000031	XLOC_004178	--	TUCP	0.429642	0.351621	0.35358	0.859219	1.05215	0.925674
TUCP_000030	XLOC_004027	--	TUCP	0.517815	0.342962	0.275846	0.467531	0.612896	0.545705
TUCP_000033	XLOC_004179	--	TUCP	0.207795	0.111247	0.150384	0.392169	0.244456	0.904372
TUCP_000032	XLOC_004178	--	TUCP	0.697702	0.620244	0.22125	1.13768	1.27513	0.819128
TUCP_000035	XLOC_004302	--	TUCP	0.224233	0.208998	0.737686	0.211185	0.203326	0.439049
TUCP_000034	XLOC_004290	--	TUCP	0.861949	0.763643	0.894755	0.990855	0.605977	0.887458
TUCP_000037	XLOC_004599	--	TUCP	0.636304	0.680527	0.692339	0.60984	0.409526	0.569447
TUCP_000036	XLOC_004599	--	TUCP	0.407001	0.376152	0.273122	0.513296	0.422451	0.44221
TUCP_000131	XLOC_022593	--	TUCP	0.760179	1.00114	0.802515	0.762675	0.710652	0.674375
TUCP_000109	XLOC_017167	--	TUCP	1.50979	1.17107	1.0681	1.02278	0.678416	0.688237
TUCP_000108	XLOC_017167	--	TUCP	1.15888	1.31945	1.59229	0.927965	0.910356	1.09411
TUCP_000105	XLOC_016680	--	TUCP	0.4651	0.993105	0.367162	0.202174	0.210845	0.178868
TUCP_000104	XLOC_016487	--	TUCP	0.372934	0.342031	0.280051	0.480172	0.406621	0.608144
TUCP_000107	XLOC_016903	--	TUCP	1.01768	1.35113e-05	1.13531e-05	1.28844	0	0.0226608
TUCP_000106	XLOC_016903	--	TUCP	0.873526	0.0178201	0.0263361	1.3717	0	2.20665e-06
TUCP_000101	XLOC_016340	--	TUCP	0.583184	0.420415	0.366192	0.508018	0.131472	0.386956
TUCP_000100	XLOC_016340	--	TUCP	0.484084	0.450918	0.38082	0.64896	0.0919818	0.409375
TUCP_000103	XLOC_016460	--	TUCP	0.205338	0.548996	0.0664758	0.0732401	0.0954484	0.0530051
TUCP_000102	XLOC_016340	--	TUCP	0.844269	0.533927	0.406784	1.14259	0.237158	0.696817
TUCP_000167	XLOC_028111	--	TUCP	0.714921	1.0545	0.658664	0.721434	0.581769	0.671436
TUCP_000029	XLOC_003954	--	TUCP	0.441888	0.408534	0.366641	0.547	0.464544	0.608167
TUCP_000166	XLOC_027993	--	TUCP	0.139097	0.437714	0.101281	0.183421	0.534519	0.118208
TUCP_000137	XLOC_023049	--	TUCP	0.752063	0.807338	1.29217	0.78511	0.33117	0.814479
TUCP_000211	XLOC_033245	--	TUCP	0.365118	0.398052	0.549043	0.447777	0.528358	0.839808
TUCP_000210	XLOC_033245	--	TUCP	0.540114	0.361965	0.688535	0.462743	0.381243	0.88903
TUCP_000213	XLOC_033642	--	TUCP	1.84652	1.41024	2.18426	1.11606	1.23334	2.29496
TUCP_000212	XLOC_033432	--	TUCP	1.15621	1.74494	1.61663	1.62767	4.82553	3.46585
TUCP_000215	XLOC_034223	--	TUCP	0.724145	0.441694	0.439483	0.795269	0.431936	1.34847
TUCP_000214	XLOC_033864	--	TUCP	0.545365	0.274507	0.123067	0.737496	0.062809	0.290604
TUCP_000217	XLOC_034225	--	TUCP	1.70902	2.16727	1.55963	2.23262	2.18514	3.12073
TUCP_000216	XLOC_034223	--	TUCP	10.6895	11.6917	10.3149	11.0112	10.8806	12.5302
TUCP_000219	XLOC_034225	--	TUCP	6.47549e-06	0.362722	0.308914	1.48233	0.807809	1.09081
TUCP_000218	XLOC_034225	--	TUCP	8.42797	7.58513	6.20307	6.66735	11.7897	7.2471
TUCP_000169	XLOC_028236	--	TUCP	8.48696	0.545848	1.61118	1.80514	0.310069	1.29599
TUCP_000168	XLOC_028235	--	TUCP	9.78837	3.80525	34.7494	9.60552	16.2148	6.93404

## Sheet: TUCP fasta
>TUCP_000001
CAGAAACATCCTCTTGCAGTCCACCTGAATCCTCTTCCCTTGACAACATGTGTTGTAACTACTACGGCAACTCCTGTGGCTATGGCTGTGGAAACAGCTATAGCTGTGGGTTCAGCCCCTATTATAGCTGTGGTTATGGAACCAGATATGGCTGTGGATATGGTTCAGGATATGGCTGTGGATATGGGACAGGATATGGCTGTGGATTTGGCCCCTATTATGGCTGTGGCTATGGAACCAGATATGGCTGTGGCTATGGAACCAGGTATGGCTGTGGATATGGCTCTGGCTATGGCAGCTACTGGCCAGTTTGCTACAGGAGATGTTATTCTTCTTGCTGCTAGAACATCACCATCTAAGCCCTTTCTGCTTCTGAGATGAAGTCTCTAAAGATAATGC…
>TUCP_000002
ctcccccctcctacTCGTCCTccgcctccttcctcccccacccagcCTTACACCGCCCAGCGCCCCGCCGCCCGCGTAAGAGGCGTCTGGGAATCGCCGGCCGAGCGGGGCGTCCGCCCCCTTCGACAGGGGAGCCGAAACCCGAGCGGACCCAATCACGGATGTCGTTTGTTTGCGGATCCTCCCGGAAAAAGCCGATCGACCTGAAGAGCCAATCAGAAAGTGTCGCTGGAAATTCACGCCCAAGGACGGAAAATGCCGAAGATAGCCGACCGAGGAAAAGGTGGGTTCGCCTTGTTCTGTGGCTGGCTGGAGGAGAAATTCGGCAGTGACCAATCAGAGTCGCTGGCCCTCAGGAAAAGCTTGAAGAGTTAAGGACTGTGAAGCCCAGAGTCGCTG…
>TUCP_000003
aactcccggagttcactcagattcatgtccatcaagccaatgatgccatccagccatctcatcctcggtcgcccccttctcctcctgccccccatccctcccagcgtcagagtcttttccaatgagtcaactcttcgcatgaggtggccaaaatactggagtttcagctttagcataatttcttccaaagaaatcccagggttgatctccttcagaatggactggttggatctccttgcagtccaagggactctcaagagtcttctccaacaccacagttcaaacgcatcaattcttcagcactcagccttcttcacagtccaactctcacatccatacatgaccactggaaaaaccatagccttgactagacggaccttagtcagcaaagtaatgtct…
>TUCP_000004
GAGGAACCGGAGCTAGGGAGTAAAGAAGACGCCATGTGTCCATTCTGGGACGGGTCCCAGAGCCGGGAGACCGAGTAGGTGTGCTTAAGGCAAGTCACAGAACCGGACGAGCAGGGCTGTGGTGTTCACCTCGTCCAAAAGGGGCAGGTGCTCCTCTGGGCCTACCGTCTGTAGCAGGGCAGGTCAGCTGTTACCAGATCTTCaggttttctgttctttctgtttttcgATGTGAatcattttgaaagtctttactgaattcattactGTGTGGCTTCCTGTTTATGCTTTGTTCATTTGGCCACAAAGCACGTGGGGTCTCAGCTCCCCGACCAGAGATTCAACTCGCACCTTGTGCACTGAAAGGTGGTCTCaacctctggaccgccagggaagtcc…
>TUCP_000005
TTAAAAGCTAAATATATGGTGTATCCCTAAGAGGAGCATACACTTGACACTGCTTTccaaagttatttatttaatcaacTTTGTTCATAAAATACTTAATATGACCTGATTTCAGTGATATGCTGAAGCTGGCTAAAACTAGCTTGGATGAGCTACTACTCTACTCCTTCCTAATCTCTGTTTTTAAGAGACAGCATTTTCTTGTTTGAAATCAGCTGTGACAGAAGTATTTGCACCATAGAAATCAGCAAATTCTACAAATAAGAgttgttttttcctcttcccttgtTTCAGAATCAGTTGTTAAACAGTTACCAGCACAATGTTATCTAATTTCCTCTCACTCCCTCTTTGTAGGTAAATTATGACCACTAAAAGGTCAACAGGTTCAGAAGTTTT…
>TUCP_000006
GTGCTACGTTCAGCTGCCCAAGGAGAGGGGCCAGCTGGATACTTGTTCCCAAATCATGCATAGTCCCTggtgatggataaataaatagatcAGATGAAAACCTTGGAAGTTGCCACTGCTGTCCCTACAACAAGAAAAAGCTGACCCAGCTGAAAAGCCATATCTGCTCTTGAATCCATCAGAGAACTGAGGTTTCAGGAAAAATTGCCAGGCAAAAGTCTGAAGAGGCAAATTCATCCAGAGAGACACAGGTGGTAAAGAAAAGAATCCATTACACTCTTCAGAGGCTCCCCATTTTCCTCCTTTGATCCCTAATTAGGATTCTGCAGAGTTGACTCAAAGGCAACCGATGGTACGAAGTTAGAAGCTGAAAGGGCAGATGACTTTTTTGAGGAAACA…
>TUCP_000007
GTATGTGCTACGTTCAGCTGCCCAAGGAGAGGGGCCAGCTGGATACTTGTTCCCAAATCATGCATAGTCCCTggtgatggataaataaatagatcAGtaaccaagtggtatctgactcttcatgactccatggactgcagcacataacacttccctgtacttcaccatctcctggagtttgcccaagttcatgtccattgcatcagtgatgccatccaaccatctcatcctctgttgccctcttctccttctgccttcaatctttcccagcatcagggtatttttcaatgaACCAGCTGTTCGCCTAGcaagggaaaacaaaagcaaaaacatagtCAACAGGGATCAGAGGTTCAAGGAAATAGGTTGGAAAGGCTGCAGCCAGGGAAGGGAGTACAT…
>TUCP_000008
TGCACAGTCAAGGAGAAGTATGTGCTACGTTCAGCTGCCCAAGGAGAGGGGCCAGCTGGATACTTGTTCCCAAATCATGCATAGTCCCTggtgatggataaataaatagatcAGGTAGGTAaacacaggcttccctgagtGGCTCACagagtaaagaatcctcctgcaatgcaggagacccagattccatcccaaggtcaggaagattccttggagaaggaaatggcaccccactccagtattcttgcctggagaatgccatagacagaggagcctggcaggctgtagtccatggggtcacaagagtcagacctgactgaacaactaacacagGTCCCCTATGACTTTGCTACTTGAAATGTGGTCCAGAGAACAACAAAATTGTCATCATCTAGGATC…
>TUCP_000009
gtcccgtggagaacggggagatcaaactggtcaatcctaaaggaaatcaaccctcaatattcattggaaggagtgatgttgaagctgaagctccaatactttggccacttgatgcgaagaactgacttattagaaaagatcctgatgctgggaaagattgagggtaggaggagaaggggatgacagaggatgagatggttggatggcatcaccaactcaatggacatgagtttgagtgaactccgggagatggtgatggacagagaagcctggtatgttgcagtccatagggtcacaaagagtcagatatggctgagcaactgaacagagcTGAACTGGATGAAATCATCTGCTGTGAAGAAAGATGTATAGGACACAGAACACTGAGGAGGtatgaga…
>TUCP_000010
GAAACAATAAAGCTGTGAAGGGAAGTGGAAATGGCAGCTGCAGGCATTCAAGTATAGAAAGAGGTCATGGAAGACTCCCCTAAGAAAGTGTGCTTTGACCGCAACCCCTTGGCCTGAGTGGTACACCATGTGCACCCCTGAGGGAAGAATGGTTCAGACATAAACAACAGtgtttgcaaagaccctgaggcaggagcaAGCTGGGTGTGTTCTAGAATAGTCATGAGGCAGTGCCGCTGGAGCTGACTAGGTATGTAGGGAGTGTATAGACCCAAGAGTAGAGAGTAACTGGCTAAGCCAGTAAGATGGAAAACCCATCAAAGATTCTGAGCAGAAGAGTGACATGGGCTTACTTACATTTCGGAAGGATGACTCTGGCTTCTGTGTGGAGAATACACT…
>TUCP_000011
CAACTCTGGAACTCAAGGGAGAAGTCAGGTAGAGAGAGAAACTTGAAGTCATCTGCATATAGATAGTATATTAAAGCTTTGGGACTCGTGGAGCCTATCTAGGATGAGTAGAGACAGAATTGAAACAAGAACCTCTGAGCACTCCAAAATCTGATACAGAGGAGAAAGAGCCAGATAAGGAGACAAAAAGgttttattAATAACAACTGCTACCGACTAAAGCTGTTTTCTGCTCCAAATAtacagccctggtggctcagctggtaaagaaatatacagcagcagctttttaaaagcttaatGTTTGCTGCCCCCTCTAATTGACCTGACTTCACCCTCTGCTTGGCAGGACTCCTGAATTGAGTTAAACTTCTGGGATTTGATTTCTGATACCAAATC…
>TUCP_000012
TGGATATGGGGCCTGGCAGGCGTCAGCAGCCTTTGGAGAATATAAACTACAGGCACCAATGGAGCACATTGAGAAGCAATTTCTCTCCCAGAAGCACCAAAGCCTTTTAAGTAGTTCAGGCTTCACTGTTCACATCCAGTTGCCAAAAAGCAAATGAATTGCTTGATTTGAAAGACATTTGTTTCCCTATTTTTTTGGCAGCCAGGATGATCCCCTTGTTTTTCCCATAATCAGGCCCCACAGAACTACATGCCTGCGCACTCacaatgtaaaagaaacaaagcGTGGTTTTCAGGTGACCGCTTTGCCTCAATCTGCTTGCAGACTGTCCCAAGGGGGCCTACGGAGCTGGCTGCTCTTCAGAATGTCAGTGTGTGGAGGAGAACACCCTGGAATGCA…
>TUCP_000013
CAGGAAGAGTCAGGCGGAGGGGACGGCTTGGGAAAGGCCAGGAGGTGGGAAAGAGTTGGTGAGCTCTGGGAACAGGGGGCGAGAGGTGGTGTGTGAGGGAGAAGGGGGTGGAGATGGGCAGCAAGCTGGGAGGTCCAGCCCGCCAGGGACTCCAGGCAGTGGTGAAGGGTGTCTGGGCTGCTCAGAGCAATAGACAGCCCTTAGGGCTTCAGCTGTTGGCAAAGCTGGGCCTCTGCCTGTCCCTACAGCCTGGAGCTGGGGGATTTCATGAGGGTCACACACAGGAAATGAACTCCAGAGCCCTCACATGGAGACTGGGTCCAGATCCCTGTGTAAACTTAGGACCTGAGAAGGCAACATCCTGCGTAAAAAGATGGACTAGAGAATGGCTTCTCCCCC…
>TUCP_000014
TGGCTATGGAGCTGGCCAGGAAACAGGAGGATGCCTGTGGGAAGACACTGGGGAAAGGGGACAGGAGGCACCAAGGTCCTGAGgcggattctcaccCGTGTGAGCCTCCAGGGACGCCCGGGAGATGCAGGTAGGTCATCTAAGGCTCCGGCATGTGCTGAGTGGCAGGGCGGCTCCTGGAGAGCACTGAGCCAAAGGCGGACATGCTTCTCTCATCTTTCAAGTGGGTCCCTTTGCTGTGTTGAGGAAGGGCTGAGAAAGGTCCACGCAGTCAAGGCCATGGCTTTTCCAGCAGGATGTGggagctggactgtgaaggaggctgagcaccgaagaactgatgcttgtgaaccgtggtgttggagaagactcttgagaggcccttgcactgcaaggaga…
>TUCP_000015
GGGACACAGATGCCGACTGGACCGAGAAAGAACATGGTGACACTCAGGGCTGAGAAAGCAGGGGAGGGCAGCCTGGTGAGGCCCGCCTGCGGGCGGTGGCTGGATGGCACCGTGCACCTGGGCTTCCcacactgctggggcctgggcaaACATGGTCCCAATGCTGGAGTTAGAAGTTTTGTGTATTTCGCTAGCAGATCCCGTCTCTGGTCTCAGTCCTCCCCACCCACTCTCCAGAGAACATCCCTTCACCATCTTCACCAAATTACCCGAAACTTAGCCGCTTACAGTTCAGTTCgtttcagtcactcaatcgtgtccgactctgcgaccccatgaatcgcagcatgccagtcctccttgccatcaccaactcccggagttcactcaaactcaagt…
>TUCP_000016
GGGATCCTGGCTTGTATCCAGCACTCAGTGCATGCTCGCTCTCTGCAGAAACAGTTCTAATTTGGAGCAAGGTTCAGACAGATGTGGGTTTTTTGGAAGTGGGGGTAGGAAGGAAGGCGGAAGAGAGAGTGAAACCACAGAGGCAGAGGAGGCTCTGGGAGAaaaagaggagcctgagggctggACCCTGAAGGACCAGGATACACACCAGAAGATAACTGTGATCAGGGCGCTCTCAGGCCTCACATCCCTCAGGCCGGCTGACATTTGCAAAACAGGGCTTCTCAAAAGGAAATGTGCATAGGAGTTACCCGAAGATCTTGTTAAAGTGCAGATTCTGAACAGCAGGTCTGGGGAAGGACCTGAGAACCTGCAGCTCTAACCAGCTCCCGGGTGCTG…
>TUCP_000017
TGCTGTGGTTGTGGAAGTTGTGGTGGCTGCGGTGGTGGCTGTGGCGGTGGCTGTGGCGGTGGCTGCAGCAGCTGCAACAGCTGCAGATGCTACCGGGTGGgctgctgcagcagctgctgcccctgctgcAGCGGCTGCTGTGGGGGCTGCTGCAGCGTCCCCGTGGTCTGCTGCCACCGCCGCACCTGCAGCTACCACTGTGGCTGCGGCGGTGGGAAGCGCTGTTGCCAGCAGAAGAGGTGCTACCAGAAGCAGTGCTGCCACTGAGCGGCTGGTGGGCTCTGCCTCCCAGGGTAAGAGATGTTGGGAGCACAGCTCACAACGTTTGGTAAGACTTCTCCTCGGACTTCCTTGGTCGCtctgatggtgaagaatctgcctgcaatgcaacagacccag…
>TUCP_000018
GGGTGCTGCTCCGAAGGGATCTCACCGCTTTTCCACATCTTCTTGAACTTGGATCGGCGGTTCTGGAACCAGATTTTGACCTTTGTGGAAAAGGGACCTGAGCATTAGTGGAGGAAACGGCCTGGGATAGGGGAAGGGAGGAAACTTAGGAAGACCGCCGCTAAGGGGCGcgggtgggagtggggtgggttGTCAGCCTGGGCAGGTAACCGGATCACGTGCTGCGGCCTTGGAGGCTGTGTCTGTTCCTAGGAGCGGTATTctcaaaacaacaacagtaacaacaaaccGAGACAGCCGATGTGTGTGCACCGAGACTGATGGTGACCGCGGAGGGGGTCAGGAGGGCCAACTGTTGTACCCGCTTAATCGGCAGTGCGCAGAAGGATTGGCACGGGA…
>TUCP_000019
aaaaacatGGCGCTTGCGAGCTGTATGTGCAAAATCCGCAAGGAATTGCAGTAAATTCCTTTTTGTTTGAAGAAAATTTACAACTTGGTAATAGACCTTTTTATGACCTATTTGCGGTCGTCATTGGCTGCGGCTGGTCATGTGCAGGCTCCGCTCGCCTTCACGGCCTTTTTCCTGATTTCCCAGGCGAATTTCCCCCCGCATTCTGCCTTCCTAGAGCCTCACCCCCTCTTTTTCTAACCTTTGTCTCCGCAGAGGTGGGCTCCAGTCGCCGGCTGCGGGATTGCGGGGTCCGCGGCGGCCTCGGCTCGCGCCCGGCGCCCAATTTGGCCCCACGGCCGCTTCGCCACGGGCCGCGCCGCTGCCGCCTCCGGAGCCGGCGGGGAGCCCGGCGGGCGG…
>TUCP_000020
ATGGAAGGCATTGTTGGGGCTCTGAGAGAGGAAGGACAGAAGGGTGGTGTGCCCAggaattggggtgggggtggggaggggtgaccCAGGAAGGAAATGGGAGTTGAGGGAGGTAATTATAGCCCAGCAAGGGGGCTCTGTAACTCGAAGAGGGCTCTGTAGGAGGGGTGAGGTTTCACTGAAAAGAGAGGGGCGCCCAgagagggatggaacccagagaAGGCCTTGTGGTTTCCGGGATGGGTGGGAGGCTGGGTGAGGAGGACTGGGGCTCCTTGAAAGGTGAAAAGGAGGCTCCTGGAGCTCAGGAAGGGGAGGGGTCTCAGTCTAGGGTCTGTGGCTTAGTCCTGGCTGAGGGGGGCGGGACCCGAGGTGTATTTGGAGAGCAGACTCGGGGAG…
>TUCP_000021
GTCCATCCTGCCTGGAGGATATCTGCCAGCTGCCAGCATTCTGGGGGTTCTGCTGGGGAGGAAGTTTGCAAGTCTTGTCTTCATTGtctcagcttttatttatttactctccTGTCTTCAGCACAATATTCCCACCCTCAACTTGTTCTGGTACCTTCTGTTTGCTCTCTCCAGGAAGCAAAAAATTCCAGTCCAATTTTGGGAATGGGAGAGAGCCAGTAAAAAGACTTTGGAGATGACGGAGATCGTATCAAAATTCTAACTTCTCAAAGAGATAAGGAATCCATTCTCTCCAGTTTTTTACTTCACCTCTGATCCACTTTCATAGGTTCCAAATATATTCAATTCCCAAGACTGAAAGATCTgtgctcagctgataaagaatctgtctgccagtgc…
>TUCP_000022
GAAGGGGTGAGCGTCTGGGGCCCAAGGGGAGAGGGCGGAGAAGCTCGATCGCACGGGACCAGAGGCCCCCTCCACTAGGGCCACGCGGGGCTGGAGGTGCGcgagggaggccaggcgtgcggCCCCGCTACGTGCCGCTCCTCCGCGCGCCGCTCGCCGCTGCCACCGCCCGCGCCCTCGGCCCGCCACCGCCCCCGGCCGAGCCCGGGGCCGCGCCCTCGGGCCGGTACTTGAGCCAGCAGATGATCCAAGTGATGACGACCGAGAAGAGCGCCAGGATGCTGGCCACCGACAGGCAGATGGGCCCCACGGGCGAGGGCGAGGGCGAGCCGGCTGCGGGGGCTGCACCAGAGGGCGCCCCGCCCCCCGAGGGGgccccgccgccgccgccgccgccgc…
>TUCP_000023
ATCCCTGGAAAACTTTTGCAAACGGGCAGAGAGGACCCTCTCCCCAGCCGGGGGGCTCCCGGGGACGGGGCTGGAGTTTGCAGCCCTGGAAGGGCTCACCGGGGAACGGGGTGGGGCGCGGGCGAGGGGTGCAGGGGCGGAGTACCTTCCACGGACAGGAACTGGCAAAGAGTTTCAAAATAGCCGAGTGCTCTCCCCCACGCCCTCGGGGGTCGCGAGCGCTAGGACCGGGGCTCCCCGAAAGGAGGCCAGCCCCCAATTCGGGCCTAAAAGGAAACTTTCCGGGCCGCGGCTGCACCTGACTCCTCCAccgcccctccaccccaccccacgcccGCAAGGCCGCCCGCCCCGCCCCGGCCTGGGCCGCCCGGAGCGCAGAGGAGGGGGAGAAATAAA…
>TUCP_000024
GAAAGAGCGAAAATTAAGTGGGCAGAATGTCTTTTCATGCATGAACAGCGGGCAGGCAGTGTGGAGCTAGTGTGTGGTGAAGGCCTTACATGTCTTGAAGGGTCAAATAATATTTCTTGCCACTGTAACTGAGAAATATTGAGGGATTTTTTGCATAAAAGTTCATTTCTTTTGGCATTCTAGGAATGGCAGACCAAAGAGAAGCTATAAGAATGGAGGGGTAAGAACTAGTTATTAAAAGAACCACTTATCACTTTATGACTAATGTTTTTTGGTAGATTAGGAGTTTGTTTGCATCACTGTTGTCCAGGGGAATCCAACTTCAAATCTCTCTGCTATAAACAACATTCCTTAAGCCATGAACCCATCCTGTCAACCATCAGACATTATACAGATGCT…
>TUCP_000025
CACTGGGAAAGCAGTTTGGCGGGTCCttaaaatgaagaacagaaacaCCGTCTGGCCTAGCTCGAGCACTGCTAAGTACATGTACCCCAAAGGAATGAGGACAGTGATTAAGCAAAAACGTGCACACGATCGTTTACAGCAGCGTTATTCACAGGAGATAAAAGTGGGAGCAACCCCGATGTCTCCCCACTAATAACAGCATACACAGCTGTGCTCTGGCCGCCCGGCGAGTTGtattcggccataaaaaggaagtgCTGACTCAGCCGACAACCTGGTTGAACCTCAAGATCGTGAGGCTCCGCGAAAGAAGCAGGTCACAGGAACCCCCTCCTACGTGAAACGTCTGGAGGAGAGCAATCCCTGGTGACAGCCAACAGCCTTtcaagctgagcaccg…
>TUCP_000026
GCTAACTAGTCCACTGCTCCTCCAGCCGCAGGAACTCTCCATGGATCAAAACGCAGCCTCTCACTTGGAGTCCCGGAGGCAGTTACCACCCCTCCCCACCGTGAATTAGTCTGGACGATTTCTGACCCACATGAGTGAGTTCCCAGATGCCCATCCTCCCATCTCTGCAGATTTCCATCTGGACCAAGACCTCCTCACAGTTTCGTGGgacacactttcttttctttagcttagtttttttgtattttggcatttattttggctgtgctgggtgtttgttgtGGCATACAGACTTCACTGTGACCTGTGAGATCTTAGTCTGCCAGTCAGGGTCTGAATCTGGGTCCCCTGCCTCGAGAGCATGGGGTCTTATTCATTGGACCACTGCGGGAATCCTGC…
>TUCP_000027
CGAGCCTCTTGTGGGGTTGGGAGGGGGTTGTGGGGGGCAGACTGCCTGGGCAGGGACCTCCTCCGGCTCCTGGCTTGATCTGGGGGACCGGATGCCTGGTCTGCGGGGCCAGTGGGCAcggtggtgggggctggggaagcGGAGCTTTCTCACAGCGGCTCCTTTAGTCCTGCCTGGATCCTGTGGGCCAGCGGGCATCACCCCGCAGACCAGACTCAGAGGTCCAGCTGCCGGCCTGAGTGACCCGCTCGGTTGGGGGATGATCCTCCATGGAAGCAGGACCGTACCGGAGCTCCAGGCTCCCGGGGGCTGAGTGGAGGTGGGCGCAGAACAGCACCTGGGCATCCCTGGGGTCTGTGGAGGCCTGAGTGGCctgagtggatgtgagagttggactat…
>TUCP_000028
CGAGCCTCTTGTGGGGTTGGGAGGGGGTTGTGGGGGGCAGACTGCCTGGGCAGGGACCTCCTCCGGCTCCTGGCTTGATCTGGGGGACCGGATGCCTGGTCTGCGGGGCCAGTGGGCAcggtggtgggggctggggaagcGGAGCTTTCTCACAGCGGCTCCTTTAGTCCTGCCTGGATCCTGTGGGCCAGCGGGCATCACCCCGCAGACCAGACTCAGAGGTCCAGCTGCCGGCCTGAGTGACCCGCTCGGTTGGGGGATGATCCTCCATGGAAGCAGGACCGTACCGGAGCTCCAGGCTCCCGGGGGCTGAGTGGAGGTGGGCGCAGAACAGCACCTGGGCATCCCTGGGGTCTGTGGAGGCCTGAGTGGCctgagtggatgtgagagttggactat…
>TUCP_000029
CCCCTCCCCCCGCTGCCTCCAGGTCCGGGTTCGTCCCGCCCGAACCCAGCGAACCCAACGAACCCAACGGCGCCCAGGCGTCTCGCGCCGTCGGTTAAGCCGCTCTTTGGTCAGCAGAGGCTGCGCTGCGGTCCTTTCCGCCGCCCCGGGACCAGGAAAGGGAGCGATGAAGGCGCCGGCGCCCCGCCGCTCGGGCCTTCCACCCGCGACTCCAGCTCAGGGTCCCCGAACACTTCGGGCCACCAAGAGACCTGGCCGTCGGGAGTGTTAAAAGCGCCCGGGCCTCTCGGAAAATGCGACCAAAGCCGACAGCGACTGGTGTCGAGGAAGAAGGGGGTCGTTTCAGGCTGTGTCATGGAAGCAGTTTTCTCGAGTAGGAAAGACGAATCTTACGGACCG…
>TUCP_000030
ACTCCTGGGGTCCCGCGCGTCGGCCATGCTGATTGGCCGCTGGGGCTTCATTCACAGGCCCCCTACCGTCCGCGTACACACTCACGCCCCGGGGGCGCGGCCGCCACGTGGGGAGTGGCGCGGGGGTGGTACTGGGACCGCACCCCTTCTCGTCCTGGCTGCATGGGCCCCGCTTTCCCCGGTCTCTGGAGACTCCGAGCCCGGCGGGTCCCACGCTCCACGCGAGCAGAATTCCCGCAGGTCTCCCGCCCGGGTGGCCAGAGGCGGTGGCGGGGATGGCGGGCTCCGGGAGGCGCTCGGGCTCTGAGAAGCGGCTTAGCCCCGCGCTCCTCCCTCCGCAGTGCCGCCGCCGGCGGGCCGGGATTCCCGCGGGTCTCGGCGGCCGCGAGCTGCAGGCGG…
>TUCP_000031
CTTCCCTCTACCTGGTGGCCTGTCCCTCTTTGCCAGAGAGCAACTGCCTCTCCTCAACTTTGGAGACTCAGCTTTATTTGGTCAACTCTGGATTTCTCACCAACGTTTGGTCCCAGGCATGTTCCATGTAGCCACATCATCTTTATTTCAATGACTTCTGTGTAACTCAGAGCAACCCTCTGCACTTTGGTATCTCATCTCTGCCTGCATCCTTCTCCCATCAGGACTTAGGAGCTCTGAGGCAATTTGTCTACTGTGGGTCATGTTCCTTCACTCAGCCTGTGCTTACTGGgcatttactctgtgccagactCTGATTTAAGGCACAGAATTAGGATGTGGCTGATCTGTTTGGAGTCTGCAGACTAGAGGAGGAGACTGAGAAATTAAGCAGTCATA…
>TUCP_000032
TGTCCCTCTTTGCCAGAGAGCAACTGCCTCTCCTCAACTTTGGAGACTCAGCTTTATTTGGTCAACTCTGGATTTCTCACCAACGTTTGGTCCCAGGCATGTTCCATGTAGCCACATCATCTTTATTTCAATGACTTCTGTGTAACTCAGAGCAACCCTCTGCACTTTGGTATCTCATCTCTGCCTGCATCCTTCTCCCATCAGGACTTAGGAGCTCTGAGGCAATTTGTCTACTGTGGGTCATGTTCCTTCACTCAGCCTGTGCTTACTGGgcatttactctgtgccagactCTGATTTAAGGCACAGAATTAGGATGTGGCTGATCTGTTTGGAGTCTGCAGACTAGAGGAGGAGACTGAGAAATTAAGCAGTCATAACAGGAGGGGGTTCATGAAT…
>TUCP_000033
CCCCAAGTTCTGGTTTCTGTTCCAGACCTTGTCTCAGTCTGGGACTGTGGCAACTTCTGCTCTAGGGCAGGGATTTTTCTGTGGCTTCCCCAGGTATTTTATATGGGGAGTGCAGAACTAAGATGGCCATAGAAAGAGAGCAAATGAGAGTGTGACCCACCGCTGTTGCAGAAGAAAGCCTTCCCCTGGTCACTTCTAGAAGCAGAATGAACTAGCCCGGTGACCTAGGAAcctggagatggagagaggatTACTGGTCTGAAGGTCCCAGCCACAGGCACTGGCTGAGGAGAGGCCCCATCAGGAGGCACATGGCAAcatcacagcacagcacagggctgCCGGGAGGTCTCCTCTGGCACCAGGACACTGGTCTAggaagggcaggggtgggaggga…
>TUCP_000034
caCTCCTCCCGCCCCGATTTGCTTCCGGGAAAACAAGTCCGAGAGCAGCAGACACTTGCCAAAAGTCACGCAGCGAatTCCTATCAGGAGAACCGCTTTGTACTGCCTCCCCCGGCGACGTTCCCGGCCCGCCAACGTTTCTTTCGTCCATACAAGGCCAGCTTCCACCCGCTGCTTTTGTGTAAATAAAGCCTGGCGTTCTGCCTGCAGGTTGCAGCCAGAAGCCGGCCGGTGGGGGAAGGGTTCGGAACCGGTACGACCTCCTCAGCCGGGCCGGGAGAGGCCGAGAGCCCGCCACGCTCAGCCGTCGCGCGGGGGCGGCACTCCGGGCCCCTCAGAAAGAGCCGAGCGGAGAAACCTAGCACGTGAAAGTCTCCACGCACCTGCACCCTCTTCCGT…
>TUCP_000035
TCAAACTGCTCAGTCCCCAGGAGCGGCTGTACAAGGGAGCGTCTGTCTAGGATGGAAGGGGAGACGAAGAGGAGAGAAACCTGCATCACAGAGAGTAAATACCCTGCCCAAGTTCCCACAGGCAAAAGTGACagaagtcttaatcactgcacTGTCCCACGAGTCCAGCCAGGTCAGAGGAACCTAAGACCAGTGACAACTGGACTAGCTGCCTAGGAACAAACACTTGTCTGAGGATGGAAGATGAAACCAGACGCCACAGAACCACACAGCCTCGGATAACTCCTTGAGAGAGAAACCTATTCCCTCTTATTTCAATTATGTGATTTCCAGTCTCTTTGAGCAGCTCAGCTTGTTCTCTAGATGCTTTGTCTCAGCACCTTCCAAATAAAGCAGGCG…
>TUCP_000036
TGGCCCAGGGTGGGCGGGACAAAGGTCGTTCTTCCGTTTTAAATCgctagtggttgccaggggcgcTCGGAACTGAAGGCGTGTGGTCAACCTGTCCCAAGATTGTCGACTGGGTAATTTTATGGCGAGCCAGACTGTCTGAACCCTGGTTTGATGGGTCCCTATCAGAGAGCGTTTGTCCCAGGCTCTCCTCGCTGTCCACCCGCCCGGCTGTTAGCTGTATTCCCCGCTCTTCCGGCTCTGGCGCAGACTTCCCTCCAGGTGCTGTGACTGCCTGCAGGACTGAACTTGGGAAATGGCTTGCGTCTGCACCGGTGCTGTGAGCGAGTCCATTCACTTCAGCTCACCCTTCCCATGGCTCGTTTGTTGAGGAAAGTTGgtcctgtctgactcttgtga…
>TUCP_000037
TGGCCCAGGGTGGGCGGGACAAAGGTCGTTCTTCCGTTTTAAATCgctagtggttgccaggggcgcTCGGAACTGAAGGCGTGTGGTCAACCTGTCCCAAGATTGTCGACTGGGTAATTTTATGGCGAGCCAGACTGTCTGAACCCTGGTTTGATGGGTCCCTATCAGAGAGCGTTTGTCCCAGGCTCTCCTCGCTGTCCACCCGCCCGGCTGTTAGCTGTATTCCCCGCTCTTCCGGCTCTGGCGCAGACTTCCCTCCAGGTGCTGTGACTGCCTGCAGGACTGAACTTGGGAAATGGCTTGCGTCTGCACCGGTGCTGTGAGCGAGTCCATTCACTTCAGCTCACCCTTCCCATGGCTCGTTTGTTGAGGAAAGTTGgtcctgtctgactcttgtga…
>TUCP_000038
AGCACATGTCTAGCAGTCTCTGGCTTCCTGGATTCCTCTAAGTCCTATGTGGGGAGATTCTGGATCTCAGGCACTGGGAATGTGAAGAGTCACTCATCCTAGATTGTGAAAGTGACTGTTCTGCATCCCCAGGCTGAGTCTCACCTGTGGTAAGCCACCAGGCCCAGTATAAAAGGGCTCATGTTGggctcttcagtgctcagctctgtCGGTGACAGTTCCCACCCCTCCACTGACCAGGTTTACTGACTTCCTCTGCAAGATGTCTTGCCAGCAAAGTCAGCAGCAGTGCCAGCCCCCTCCCAAGTGCCCCACCCCTAAGTGTCCTCCTCCCAAATGCCCTGCCAAGTGTCCCCCCAAGTGCCCACCCCCATGTCCAACCCCAGTCTCCTCCTGCTG…
>TUCP_000039
aaggagggagaggggaagggtcTCTGGGGAGTGGGATTGAAGTGAGGGACTCAGCAACCTACAGAGGTGCTCTGGTCCAGGCCTCTCTCTAAAGAGCCTGTCAAGCCATCCTCAAGTTTACTGACTTCCTCTGCAAGATGTCTTGCCAGCAAAGTCAGCAGCAGTGCCAGCCCCCTCCCAAGTGCCCCACCCCTAAGTGTCCTCCTCCCAAATGCCCTGCCAAGTGTCCCCCCAAGTGCCCACCCCCATGTCCAACCCCAGTCTCCTCCTGCTGCGGCTCCAGCTCTGGGGGCTGCTGCAGCTCTGGGTGTGGGGGCTGCTGCCTGAGCCACCACAGGCGCCGCAGGTCCCACCGCCACAGACCCCAGAGCTCCGACtgctatggtggtggtggtggcc…
>TUCP_000040
AGGACCTTGGGACCAGAGCACCTCCATGCACTCCTCTCCTGTGGTGCTGACAAACCTGTGCTGCGTGTGTACAGATCCTGAGCCCACCCACCAAGATGTCCTGCCAGCAGAACCAGCAGCAGTGCCAGCCCCCTCCCAAGTGCGCCCCCAAGTGCCCCACCCCTAAATGCCCCCCAAAGTGTCCCCCGAAGTGCCCCCCAGTCTCCTCCTGCTGTGGCCCCAGCTCCGGGGTCTGGGTGTGGGGGCTGCTGCCTGAGCCACCACAGGCGCCGCAGGTCCCACCGCCGCCGACCCCAGAGCTCTGATTGCTGCAGCCAGCCCTCGGGGGGCTCTGGGTGCTGCGGAGGGGGGAGTGGTCAGTCCtctggaggctgctgctgctgaagtggACCCTGTGCC…
>TUCP_000041
CTGTGTGCCCccgtagagagagagagagagtgggagagGCAGAGGTTAGTAAAGGGGCAGGGAAACACAGATGCCATCCAGGTGGCCCACTCAGAAGCTGAGAGAGGGACAGGAGGCAGAGGATCCAGGCTACAGTCTGGAACAGAGCGCACCAGTTTCCAAAAGGGCCCcttgtttttctctgaaaaatcCATAGCTCCCTAGAGCAGAATGGCCCCTCTatcgtgcacgcacacacacacacacaaaccccgcCAGACTGGGTTGTATTTGCTTCTCttctaaagcagaaacagacactCAAAGACAGAAACTTGGAAAGGCGTGAACAGGAgtacagaggcagagagaagaggcagaCAAGGACCCAGAGAGGCCCAGAGGCTGCTTCTGAGAGGA…
>TUCP_000042
GCTCTTGCTAAAGAGGTTCTAGgttaatgaatgaaaaacagGCCTTCTCATAGCAGTTCTGCACAATTGTGATACTTGACCACTTTTCTGCCTTAATTGCTAATCAATTAAATGGGAGTAATAATATATCTTTCTCAAGGATATATTATTGCCTCTGTAGCTTGGGAAATGTTGCTGTTCCCTTAGAGGATCCATCTCCCAGAGGCTTCTCCAACCACAGCCAATGTGTTCTCTTTCTCCACCCATGAAGTATGGAAGGAGATGTTACCTTTCACAAGAGTCAATGCAATTCTTAATTTGTACCCCAAACAGAAGTTTGGACGTTGCCATGTTTTGAGGGAAAATGAGCTCAGAAACTATCTTCAGGAACTCCTGGAACTGAGGCCTTTCCATGGCCAC…
>TUCP_000043
gATGGttcatattttgattaataaaggtgTGTTTGAGCCtatttataatcatttaaaattcacagtctgaaaccacaattactttttcaccaacctaaaATCCTTTCAGCTTCTCATGAGCCTCCTGATGTAGGAAATTCAAGAGATGTAAGCAAAGGGTCCCCAAGGAATACTTCATCCTCCACTGACCCTGAAATGGTAGCCCGCCAAGGAAGGGGGGCTTCCTTCCCCAAGGAAGCCTGAAGACTTATCCAGCGTTGATGGTCAGTCAGTGGGACCAGCCGGGCCAGAAACTGCAAGAGAAGGATGggccagaggaagaagaggactTTGACGACCTTACCCAGGATGAGGAAGACGAGGTGTCATCAGCTTCTGAGGAATCTGTCCTCTGTCCCG…
>TUCP_000044
GCTGGTTTACGTGACTAGCAGCAATGTTTGGATGTTCAACTCTTTTCACCAGaactcctggctcctccctggcctctttggagcagttcccCAGAGCGATCGGAGAGGACGGTTTCCCGGCTATCGTCCTCAGTAAGGTCCCTCAACAAAGCCAAACTCAaaacttttgtgtgttttttcagTTGCCACATTCTGGAATTCCTGGCCGTAAAACGGATGAATGTTCACACTGACGATTATAAATGGCCTCAGGTCAGTTTACTTCAGGTTTCACACTCAATGACCTGTGGGGGGAAAATGTGCTTTGTAGAGATTTTTGTGTTTCCAAATTGTGAATACAGGGTCTTGGAGAGAtggacacacacacgcagattGAACTCAAAGGGTGGCTAGGTGGTG…
>TUCP_000045
CAGAAACAGAACACAGGGCTGCACGTTAGGGGCCAGgaagggaggggtgggatgggcccCCAGGGGCCTGGGAGACAGACAGGGTGACTCCCGCTCCCCCTGGACTTGGACAAAGCACCCAGTCAGTCTCCTTGAGGCTGAGTTTCTtcaactgagggcttccctgtggctcagatggtaaaaacaaaaacaaaaagctgcctgcaatacaggagatctgggtttgatccctgggtggggaagatcccctggagaagagaatgaccacccactccagtcttcttgcctagagaatcccacggacagaggagcctggtgggctacagtccgtggggtcgcagagtcagacacgactgagcagccaACACTTTTCTCCACCTGAGGCTTAAAGGAAACCTT…
>TUCP_000046
TGTACGTTGCTTTTTTGAAACATCCATTAGCAAGAACTCTTTCACAATCCTTGGAGAGGCCTGTTCGTCCATTCCCAAAAGTTTGGACAAGGTTTGAGAAACCGCGGGACGACTGCTAAGGAAATCGGCAAAGAGCACGGAGGAGCGCGTCCGTTCTCCCATCTTCGTCTCCAGCTTCCTTTCTGATAGGAGGTGCAAATGTCCCGCTGTCACTCCTCAGAAAGAAGAGCTATTTCAGGAAGAGAGAACAGAGTCTTCACTGATGCACCGCAAAGGTGTGCGTCGCAGAAGAGAGGCGGGCAGCTTGGCCGCGGAGACCTCCTGTCTCCAGGGCTCTGCTAACCGAGAACACCGGAGGAAAGAGCCTAAGACCCCAGAGCCGACAACCAATAACTAGCC…
>TUCP_000047
GTCCCCGCCTGGTTGGATTGTACGGAGTACCCTCTGCGGGGTTGGATTGTGCTGCTCTCCACGCAGCTGCTGTCAAAGGAGGGTTGGAGTTGGGAGTTTATCCCACTCACAGGAGGAGACGACGCTGGCCTTCCTACTCCGCAGGCGAAACATGAGCTCCGGCCAGGAGCAGCCGCCGCCGCCACCGCGGAGGGTCACCAACGTGGGTTCCTGCTACTCACCCTGCAGGAGAACGAGTCCCTCTTCACCTTCCTCGGCAAGAAATGTGTGGAGCTGCTTGATCGTAGTAACTGGGCTCCTGGACTGGCCCTCGCTTCTTCTCCTATGACCCCGATGTAGGGGACACCTTCcttcacctgggcttcccaggcggcgccttggtaaagaatcagcctgcca…
>TUCP_000048
GTCCCCGCCTGGTTGGATTGTACGGAGTACCCTCTGCGGGGTTGGATTGTGCTGCTCTCCACGCAGCTGCTGTCAAAGGAGGGTTGGAGTTGGGAGTTTATCCCACTCACAGGAGGAGACGACGCTGGCCTTCCTACTCCGCAGGCGAAACATGAGCTCCGGCCAGGAGCAGCCGCCGCCGCCACCGCGGAGGGTCACCAACGTGGGTTCCTGCTACTCACCCTGCAGGAGAACGAGTCCCTCTTCACCTTCCTCGGCAAGAAATGTGTGGAGCTGCTTGATCGTAGTAACTGGGCTCCTGGACTGGCCCTCGCTTCTTCTCCTATGACCCCGATGTAGGGGACACCTTCcttcacctgggcttcccaggcggcgccttggtaaagaatcagcctgcca…
>TUCP_000049
GCCTGGTTGGATTGTACGGAGTACCCTCTGCGGGGTTGGATTGTGCTGCTCTCCACGCAGCTGCTGTCAAAGGAGGGTTGGAGTTGGGAGTTTATCCCACTCACAGGAGGAGACGACGCTGGCCTTCCTACTCCGCAGGCGAAACATGAGCTCCGGCCAGGAGCAGCCGCCGCCGCCACCGCGGAGGGTCACCAACGTGGGTTCCTGCTACTCACCCTGCAGGAGAACGAGTCCCTCTTCACCTTCCTCGGCAAGAAATGTGTGGAGCTGCTTGATCGTAGTAACTGGGCTCCTGGACTGGCCCTCGCTTCTTCTCCTATGACCCCGATGTAGGGGACACCTTCcttcacctgggcttcccaggcggcgccttggtaaagaatcagcctgccaatgcgg…
>TUCP_000050
CAGCGGCCACAGCAGGTCCCACAGCGCGGCTCTCAGGGAGCCTGAGCCGCTTGGCTCCGCAGCACGGTGCCGCCTAGAGGGTTCCGCAGGGCGAGTTCAGGGTGCCCGGTGAGAGCTCGCGGCAGGTCGCAGAGCACCGCTTTCGCCTGTCACCTGCTTGCAGGGGGTGGGAGTCCCCTCTGAGACCTCTTGTCCCCCCCAAGCAGGGGCCACCCTCGTACCTAAGGGAGCGCAGCAAACGAACGCAGGACATCACACCAGGACGTCAGTCTCTGCCGCCGACAAGAGaaTATGGATTTTGCCACAAGAAGATGGTTCTACCTGCCTTTGGGTTGCATGTTGCTGATCCATCTGACTCATGCTGACTTTGAATTTCAAAAGGGTGTACTTGCCAGCAAC…
>TUCP_000051
GTCCTCCTCTGCTCATGCTCACAAGGACCCTGAGCTGGTGAACCTCCCATTGCTGCTCTGACCCTGTCatgggctccaggctcctctgctgggTGACCCTCTGTGTCCTGGGGGTGGGTCACACAAGAGCTGGAGTAGTGTCCCAGTCACCTGGGTACAGGGTCACAGGGAGGGGCCAGAATGTGACTCTAAGGTGTGATCCAATTCCTGGTCACCAAGTCCTTTACTGGTACCGACAGATGCTGGGGCAGGGTCCGGAGTACCTGACTTATTTTCAGGGCAAGGAGGAACCAGACAAATCAGGAATGCCTAAAAACCGGTTTTCTGCTGAGAGGCCTGAGAGCACGTACTCCTATCTCAAGATCCAGCCAGTGGAGCCCAAGGACTCAGCCGTGTATC…
>TUCP_000052
GATTGAGTGAACTAAAAAAACTACTCGTGAACAGaacttccttttgtctttttagaTCAGATAATCATCAAATAAATATAGTATTGCAAAAATACTctcctgtggtgttggagaagactcttgagattcccttggactgcaaggagatccaaccagtccatcctaaaggaaatcagtcctgaatattaattggaaggactgatgctgctgctgctgctgctaagtcgcttcagtcgtgtccaactctgcaacccatagatggcagcccaccaggctcccttgtccctgggactctccaggcaagaacactggagtgggttgccatttccttctccaatgcatgaaagtgaaaagtgaaagtgaagtcgcccagtcatgtccgactcctagcgaccccat…
>TUCP_000053
TGGGGGTGGTGTTTGCGGCTGAATGCTGGTGTGCGTGGGCAATGTTTTGTTTGTGCGCTAGGGTAAGAGCATGCCAGCCTACTGTGAATTGCTGTTCCAGGGCCTGACTATAAACAGGCATTTGTGGATGTATACCTGTGTGTGCACCAtgctaggggtgtgtgtgtgtgtgtgtgtgtacatgtgcacgtGTGACAGGCCTCCCTCTGGGCCAGGCtgctgctccccccacccccaaacccagTGAACAAATCTCTAACAACAATCATAATAAcgataaataataacaataaaaacagtagTTAACAGTCCCTCCCTAGCAGGATAACAATAAAATGCAAGAGGAGATATTTTAAGGAGGGGACAGGAGAAGGAGTCATGATCACAGCAAcccaggga…
>TUCP_000054
TGAGAAAGCACTGCTGTACACAATAATTAGAAGGTAGTTAATAATGTATGCTTAtcatttcaataatttatttattttaatagaatgtGCATAATTGCCTGAGTTATGTGTTCTTTCATTTATCCACACCTGGGATAAGGGTCAGGAAACTGACCCTTGCTGTCATAACCCAAGATACCACCTGGTGGCAGGTATAGAAATTGCAAGTTAAAcccctcaattcagttcagttcagtcgctcagtcgtgccctactctttgcgaccccatgaatcgcagcacgccaggcctccctgtccaccaccatctgccggagttcactcagactcacgtccatcgagtccgtgatgccatccagccatctcatcctctgtcgtccccttctcctcctgcccccaat…
attctgtggacagaggagcctggtgggctacaatccaggaGTCACGAAGAGTCCAGACATGAATGAGTAACTAACACCAATGAATAAGTTTGTATTTTAATTGTGAAACTGTGGCAAGTTTACATGCAACAGTATCACATTAACACAGAAATTTAGAAATGTTAGAACACTGGTTGAAAATTGCTGTGACCCTTGGAAATGATGGCTTGAGAGTCCGGAATTTGTGATTCACATGACAGTCTTCTCCAGCCTcttctctcttttgctgtctgtTCTATGGGACTGGTTATACCTTTTTTAGAAGACTGTTTTAAAGGTAGACTATAAAGCACTGGTTCATCGTAAGTGTTCAGCAGGTGATAGTAATAATGGCTTTtagtttcttgaaatatttttgaa…
cagatcttGGTTCTTAATACCATTTTCTAATGAAAGATATCCGGagtcaatggagaaataactgatTCTAGGACTATTtcagaaaatatacataatgaccttcttgttgttgtttagttgctcagttatgtccaactcgttgtgacaccatggactgcagcactccaggcttccctgtctttcactaactccctagagtttgctcaaattcgtgtcctttgaatcggtgatgccatccaaccatctcatcctctgtcgtccccttctccccctgccttcaatctttctgagtgtcagggtcttttccagtgagtcatctctttgcatcagatggccaaagtattggagcttcagcttcagcattagtccttccaatgaatattcagaattgacttcctt…
>TUCP_000055
CCCGGGCTGGCTACCCCTGATTGTGGATGCCTCTGTTGCCATCAAAGCTAGCACAGTGGCCTCCTCCCAGAGCTCATCCCCTCAAGTTGCTTGTTTCCAAACCAGAGTCAGGAGCACAGACTGGCTGGCAAAACCTTGTCCAAGCACCTGTTTCCTAGCTGCATATTTCCCAAACATAATGAGAGTGTTTGGAAGGTGCTGGTCAGCTTGAAATCATGATAGTTATGTATGAAATGGAATACATTAGAAGAAGACAAATAGAAGTCTTGCTGCCTACAGCTCAGAAGATTGCATCATTCTAATggtgccaaaaagcaaaactagaaACAGCTGATGAGTGTTCAGGTCTACCTGAAGGCTAGGGTGTTAAATTTCATAGCAATGTACGTAGGTCAAGAA…
AAATATAGACAAGTGATGAATTATGGAATAGTCTTTCAGTATAAAATTGTATGTGTAACACATATTCAGTAGTGCATGTACAAAATTTTATATAGGATAAGATTATAAGTAATTATATATtgtataagttatatatatatataagctagtAAGAAATATGTTATCAGCAAGCATTCtagatgtttatttttccaaacaattcatttaaaaacttttctattgtgggcatgtatttttatttttagaaaaaagttttaaaatatgcctCTTTTCAGTGAGGGGACTAATAACAAATCACTTGAAATTAATCTCTATGTTGGGAGTGGTATaggggcaaaaggagaaaaatcactgaTGATCTTAGTTTGGCAAAGATGACTAGGTTTatgtggctcaggt…
>TUCP_000056
GGTGACCGAGGCCGGGCTGTGGAAGGCGGGCTTGGGGATCCAGCGGGCGGGGCGAGGTCGCTCCGTGCCGCCCACGCCGGATGCACAGCCGGCCTTCTCCGCGCCCACGTACCCACGTGAGCGCCCAGCCGGCGACATTCTTACTCccactcccccttcccctccGAGAGGAGAGCGGAGTTTCACAACCACGCACAGGTACACAAAGACACCGAGCAGCGCAAAGGACGGGCACACGCGTCTAAACAGCTATGCGGACGCCTGCTGCCCACACTTGAACCTCGCGGTGCTGTACTTGTAAACGTTAGGAGTGAGCCGGGAAAAGTTGTTGGAGACTCGGGGTGCGCGTCTCCTTTCGTGCGTCTGACTCCCATAGAGAGTGCGCTTAAGGCAGGTCTG…
>TUCP_000057
cTTTTGACCAACATCTTATCTATAATTCAGATCTAGTGATTTCCTTGTGGAATACTTGTGTTGTACAATACAAAACAGTCTCTCTTATAAACTTACAACCAAGGAGGCAATATTCCTTCAGTTTCTAAGAAAAAGCATGTTGCTTATGCAAACTTAAAAATATGTGCCCATTACTGATCTTCCTAATTTAAACTGTGTACTCTTCCTGCTAATCTGTGCCAGAATTTTTAGACACATACTTGCTTGTTTGTGTACTTATTTTAGGGTTTCTTCTAGATTTCACAAAGTTGAAAAACTATACCTAATGCATTGGTGGTTTGACTGCATTGCTTAGCGTTCGGTCCATGCAGGCAGACGGTGTTCCTAGGTTTGGAAACATAAATCCTAGGGGAAGTGAGC…
>TUCP_000058
TGGTGATTGGTTTGAAATCCATTGTCTTGCAATTAAAGTATTATTCGTGAAATAGCTTCCTTGTCTTTTTAAACATTCATACAAAGCCCagtcttctctgtgtgtctgtggcaAGTGGCCTTCTGACTAAAAATGTGTGGTTCACTGTGTAATCTTTCACTACCCAAATTAGCTTAGCTTGACTTTTTCAGTTACTCAGGAAGTTCCGGCCTCAAACGGTTGCCTCTGGTCTTAGTTCTCTAATAAGAGCTGGAGGTAAAATGCCTGACATAAATATGGTAGAGAaagatgctttccaactgtgtgGATTGCGAAAAGAGatatGGTAACctttttaaagctcaacattcagaaaactaagatcatggcatccagtcccatcacttcatggcaaataga…
>TUCP_000059
gtTTCATAAAGTACTCCCTGACTATCATAGTCCATAATGACCCTTGCCTTTTCTGTCTGGGTTTCATTTCCTCAGTTGGAtgagaagcagatttttttttttaatttaaatttattttaattggaggctaattactttacaatattgcattggttttgatTTTAGAACTCATTTTTCTTGTCCAATCCAACACTGGccacatattttgtttttgtgttcttAGGTGGTTGATGTCTTTTCTGTTCTGGTTGAGAAATGAGGATTTGTGGACCTTGAGAGAAAACATACATTCATGGCAGATGGAGCAGCTATGGGATGAGGCTTGGCCAATCCCCATCTATGTCTCCATCTCCCATTGTGCCTGAAGCTGTGACATCATCACCTTCATCACCTAGGAGG…
>TUCP_000060
gtTTCATAAAGTACTCCCTGACTATCATAGTCCATAATGACCCTTGCCTTTTCTGTCTGGGTTTCATTTCCTCAGTTGGAtgagaagcagatttttttttttaatttaaatttattttaattggaggctaattactttacaatattgcattggttttgatTTTAGAACTCATTTTTCTTGTCCAATCCAACACTGGccacatattttgtttttgtgttcttAGGTGGTTGATGTCTTTTCTGTTCTGGTTGAGAAATGAGGATTTGTGGACCTTGAGAGAAAACATACATTCATGGCAGATGGAGCTATGGGATGAGGCTTGGCCAATCCCCATCTATGTCTCCATCTCCCATTGTGCCTGAAGCTGTGACATCATCACCTTCATCACCTAGGAGGCGA…
>TUCP_000061
CGAGAATAAATGCTCTcgctctctctcctctctgaaaGGAGCGGAGGAGATAGACAGCTGTGCCCTGCTCTGAAAGCACAGGAAAGTCGCCACAGAGGGATGGGTTGGGCCTGCTCTGAGCTCAAGACTGCTGCCTGAGCGTGATGaatcttagttccccgaccactgcagagccctaaccactggaccaccagggaagtccccggaaGATCTTAATAAGAACCCCTTCTCCAGACACTTGAGAGAAGACCTCTTCTGCCCAGGAGAGGGACTGATCCCATCAGGGTGGCAGTCGCTTAGAGCCAATGGCTAGAATCCTGGCCCTGGGACTTGAGGCAAGTGGCTTACCCCAGCCTTGGTTCCCTCCTCCGTGAAGAGGAGATGATACCGAGGTCGGAG…
>TUCP_000062
CTCCTTGGGGGTCAGGCTGGCTTTATCAGTAACAAAGCTGACAGTTTCATCTGTTTGACTTCCGGGTCTTGTCTCTCACGTGGTTCAGAATATGGGAAGGATGTTACCAACTAGCCCCTGAATCCCATCACGGCCTCTGTGCCCCCTTGGGTTCAGGAGAGACCCCTCCTTGGGGGCTGTTGTCCCCAGGGTAGACTCCTGCCTCAGCACCTGGAAATGTGGGTCCACtcatgcctttttcttctcctcttggaTGAACTCCTCCCAGGCAGGAATGCAGTCCAGTTGCCCAATTGCTTGGGCAATAAATCCCTGGGCTTTCCAGTGCCATGATTGATTGGTGACACCTGCCATCGTCCACGGCAGGGGAGAGTGCTGTGATTGATTGGTGATGTCTGC…
>TUCP_000063
GCACCTGTACGTCAAGTCCTCTGGCAAGAATGTTGACAGCCGGCTCCAAGCGACTGCAGCCTGTGCCTGGCCGCTGACCCCGCCTACCGCTGCGTGTGGTGCAGCGGGCAGAGCCACTGTGTGTACGAGGCCCTGTGCAGCAACGCCACCTCCGAGTGCCCGCCGCCCGTCGTCACCAGGATCCAGCCTGAGACCGGTCCACT
>TUCP_000064
CAGCTCCTGCGGAGCTCGGCTGTCTGCAGGCCGCCGGCTGTCTGCGGGCCGGCACCTCTCTGCAGTTCGTGGGAGCCTGCGTGCAATGAGGAATGAGGAATTTGAGGCGAGCCCAGCTCAGGGTCTGTGCTCGGGAGCACACGTGCTGCGACTGCTACACCCCGtgcccctagagcctgtgctgcacaagagaagccaccgcgatgagaagtCCTCGtactgcaactggagagcagccccgctCGCCGCAGCTGGAGAGAGCCCGcgtgcagcaacggagacccagtgcagcaaaaatgcgaacacaaaaataaacaaaaaccgcccttgactgaaaaataaaacttac
>TUCP_000065
GTGAATGTGCATGTACTCAGTTTTCCCGCTGCGGGAGGCGAGCGCAGCCACCTCCAGGTCTGAGCAGGAATTGCTGGGCAGCAGCACCACCTCCTGGAGAGAGGCGGGGGGCCGGgtATATTCATCTcatataatatgaaaataaaaagaaaactgcaattAACATCTTCACAGAGACCTGAAAAACAAGAACAGGATGATGTAAAAGGATCATTTCgaaaacaggaaaacacaaaacataattGAAATGGAAAATGCCAAAGGAACTTTGGAAACCAAGCAGTGGGAAGCAAAAAAGAGATGGTCAGAAATcaagaaaaggaatattaaaagaTCAATGGAGGAAGCCCAGAGTTTAACCAATAGGAAGCCCAGAGTCTAACCAATAGGAAGCCCAGA…
>TUCP_000066
GCCCGCCCCGCCGCGGCCAGCAGCGCCAGCCCCGGAGTCCCTGGCCAGCGGCCGGCTGCTGGGGAAGAGTATTGTCTTAAACGccgaaaaaagaagaaaggcggGAGGGTGGGGAACTGCCAAGTGACCGGGAGAGGATTTATAACATGTTCTTTCACCGTCGACAATATTGCACAATGTATGAAAGAGACGGTATCGCCTGGACAGGAGCGTGAGGGAGCCGGCAAGCGTTTCCCCCCTACCGGAAATCTGATGGGCTTATGACATCATGGCTGGCTGCTGAGCGATGAAGTGGATGCCACAAAGAAATCCGACATATCAGATGGATTCTGTAATCAGTTTCCCTTCGGCTGTAGTAACAGGCGCGAAGTCAGGAGGATCTgagctttgtttaaaaaa…
>TUCP_000067
CGCCTCCGGGGGCGGTGCCCTGGAGACGAGTTGGGCTGCTTGTTAGTCACGACGTCTACAGACCCCTCGTCTCCTGAGAGCCCCGCTGGGCGGTGGTCCTCACCAGAGGGCGGAGCAACGCGGGGGCCGAAGGCACCCGTTCGCGGGGGTGGTCGAGGGTGTGACTGTCGCGCGCACTTGAGGGGCACCGtggctaACAACctttatggcagacagtgaagaggaactaaagagcttcttgatggaagtgaaagaggagagtgaaaaagttggcctaaagctgaaactccagtactttggccaccccatgcaaagagctgactcattggaaaagactctgatgctgggagggattgggggcaggaggacaaggggatgacagaggatgagatggctgga…
>TUCP_000068
CAAGGCGCCTCCGGGGGCGGTGCCCTGGAGACGAGTTGGGCTGCTTGTTAGTCACGACGTCTACAGACCCCTCGTCTCCTGAGAGCCCCGCTGGGCGGTGGTCCTCACCAGAGGGCGGAGCAACGCGGGGGCCGAAGGCACCCGTTCGCGGGGGTGGTCGAGGGTGTGACTGTCGCGCGCACTTGAGGGGCACCGGTAAACACGCGGTGGCTGGCTGACTACCGCAGTCAGGGCAGCTGGGCGAGAGCCGTGGCGAGGGGCTTTGTGAGGtggctaACAACctttatggcagacagtgaagaggaactaaagagcttcttgatggaagtgaaagaggagagtgaaaaagttggcctaaagctgaaactccagtactttggccaccccatgcaaagagct…
>TUCP_000069
CTACAAGGCGCCTCCGGGGGCGGTGCCCTGGAGACGAGTTGGGCTGCTTGTTAGTCACGACGTCTACAGACCCCTCGTCTCCTGAGAGCCCCGCTGGGCGGTGGTCCTCACCAGAGGGCGGAGCAACGCGGGGGCCGAAGGCACCCGTTCGCGGGGGTGGTCGAGGGTGTGACTGTCGCGCGCACTTGAGGGGCACCGGTAAACACGCGGTGGCTGGCTGACTACCGCAGTCAGGGCAGCTGGGCGAGAGCCGTGGCGAGGGGCTTTGTGAGGtggctaACAACctttatggcagacagtgaagaggaactaaagagcttcttgatggaagtgaaagaggagagtgaaaaagttggcctaaagctgaaactccagtactttggccaccccatgcaaaga…
>TUCP_000070
AGATCCAGCTGCAAAGTGCTCGCTGCTGTCAGTGTGCCTGTGTTTCTAGGCCTTTCTTCCGATGGGGGGGTATCAGGCACGCTGTGCGCGGACATGCGTGTACATGTGGACACGCACAGGTGTGAGGAGTCACGTGCCAGGCTGATACCACCAGCCCCACTGCATCTCTGTGGGTGTCAACGTACACTTGACCTTCGAGCAACGCAGGGGCAGGGTCGCCAACCCCTGCCCCCAGTCATTTCGACTCCCCCAAAGCTTAGTTACCAACAGCTACTGTTGACTGAAGGCCTTACTGATAACATGAACAGTTGAGGACATTTTTGCAGGTTATATACTCTTCCAATTATGTAAggctacagaaaagaaaactatagggaTTTCCTTGGCGGTCTGGAgggt…
>TUCP_000071
aagtggttggtattcccatctcctgaagaattttccacagtttgttgtgatccacacaatcaaaggctttggtgtagtcaatgaagcagaagtagatgtttttctggaatgcttttgctttttctatgatccaacagatgttggcaatttgatctctggttttctactttttctaaatccagcttgaacatctggaagttcatggttcatgtattgctgaagcctggcttggagaattttgagcatcactttgctagaatgtgagatgagtgcaattgtgtggtagtttgaacattctttggcattgcctttctttgggattagagtgaaaactgactttttccagtcctgtggccactgctgagttctccaaatttgctggaattttgagtgtagcac…
>TUCP_000072
gaaggcatggcaacccacgccggtattcttgcctggagaatcccatggacagaggagccgtgTGAGCtgcatactgtccatggggtcgcagagaatcagacacaactgaagcgacttagcatgcgtgcatagCCAACTATgcagaaggacatggcacccagtacgctggcctggagaatcccatggacagaggggcctggtgggctacagtctgtggggtcacaaatgagtcggacacaacttatcgactaaacaacacatagccaattaacaatgttgtaatagtttcaggtggacagcaaagggactcagccatacctatacatgtgtccattcgcCCCCAAACtccgctcccatccaggctgtcacataatgttgacagagttccccgtgctgcgc…
>TUCP_000073
ggcggcggcggcggcggcggcggcggcgttGCTACTCCGGGCTGTGGAGTGGCCGGCGGGCGCGGCCGCGCGGCCCGGCCCCCTCCCCGCGGGACGGGCCCCCGAGGGCGGCCGCGGCCCGGGTCCCGCGCCGCTCGGCGCGAGGCTGTCCTGGACGGGAGTCTTCGCCCAGCCGGGGCGGCTGCGGTCCAGCCCGCGCCCGTCCAGCGCGTGCGCGCGAGCCCCCCGCCGCGGGCCTGGCGCTGCCCCAGCTGCTGGGGACACGGGGGCAGCTTGTCCTGCCCGAGCCTCCGCCCTGGCGGCCCCAGGGAGGGGGGCGGGCGCGCGCCGCACGGCCGGCCTGCGGGCCCCTGGCCAGCGTCAGGGCGCAGCCCCGGGGCCCGAGGGTAGGTGCCCTTC…
>TUCP_000074
CTGAAATCCTACCCACAGGCAGGTGGCCTGTCGTCAGAAGGCCTCTGACTCTCCAGTGGCCCTGACCAGTCGTCCAAGGGTGGTGACAGTCCCACACGTGGGCCGCCTAAGCCCCAGAGGCgggggctgaggggtggggagcGTTCTGGACTCTAGCTTCAGACAGGCAGGCCCAGCAGTGCTGCTCTGCCTGGCCACCCTGCTCCCCACGCTGGGCCTGGGCGCCAGAGGGCAGGCAGGAGGATGCCAGGAGAAATGGGGCTGCCTCCTGGCGCGGCCAGGAGACCTGCGCCTCCTTTGTGAATGATACTTCCTGACTTGGGTGCTAGAAGGCCCCAGCTCTGGGCCACACGGATGGACTAGGGCTCGGGGGCCGGGCTCCTGAGCTGCCTGCCAACT…
>TUCP_000075
caacaacttgagtgaaaatatgaagaaaggaaaaactaaagTTGATGAAGACCTAGTAAAAAGGCAGcgtgaaaaagatttttttaaatgaaaggctTTTGAAACAGAGTTTCTGTTTCGTTGGAAATAAACCCTGGCAGTCACTTGGGAAGGTAGCAGGACAGCAGCTGTACGAAGATGTAAATATGCTTTCTCTGCAAAATTGAGTATTGacataaagaaaatgatttgGCAAGGTGCGACTGTAAGAATAATTTTACCTGCAAGAAGTCAGTCTGCATACAAGTGCTAGGCAACGCTGGTGTCAAAGAACAAGCATTTGTTGTGCGGCTTTCATACACAGTGCCATCCAAAACCTGACTGCATTCGACCTGCGAGCTGTGTCCTCTGACCATCACA…
>TUCP_000076
TTGGAATATGATAAAGATCTAGGTAATTACACAGAGAGTTGCAAATCCGGGACTCATACATTGTTGTCGTGCACAGTGCTGTGAAATAACGTTCATGAGTGGATGGCTCAGCCAtggatgaaggagaaagaagaaaatgcagcTGTGCGTTCATTAATGAGTGGAGGTCAGAACGTTTGGATCCCCACGGCCTCTGCTGGAGGCAGCATTGCTGCCATCTGCTGGACTGTGCGTAGGAGAGCCCTATCAGATAGGAGTCAGTTCAAATTATGTCCCTCCCACATAGGCATTATGCTAGGCGCCAGGTAGGGGCACCTAAAGATTACAGACGATTTCTCTGCCCCCAGGAAGCCGGGAATTTAACAGGGGAGAGACACCTCGCTCAGGAGGCTGTGATAG…
>TUCP_000077
GGCCTCCAGTCTAGAGAGCGCAGAAAGCCATGGGCATTTTGTGGGGCTAAGAGGCCTGGTCGGTGTTTCTCTTGGTGGAGCTTCCTGTCTATCTCACAAAGCTCCAGCGGCAGCAGCCACTCAGCATGGCGCAGCATGTGAGTCTTCTGGTCTTTCTCCACGGAGTTCTCACATTTCAGATGAAAGGGGTGCTTGGTTTGTCCGAAGAGAGCAGTGACAGCAGTCCTGGCTACAGAAAAAGCTACTATATAGTTCCAGTGCTGCCAATTCAAAGACCGATGGAGCGACCAGAGTATGCTTACAACAGGGAGGCAGCGGCCTTGCTAGCTTTGTGGCCATCCAGCATTTTTGGAGTGCCAGATGGAATTAGGCCCAGAGTCAGCACGGTGGCACACGTCC…
>TUCP_000078
CCTGCGAGCGCGCAGGTGGTGTGGCTCCGAGGCAAGGTGCGGGCTGGAGCGCGCGGGAGGAgcaaggaggtggaggagggccGAGCTGCTCGCTCGAAAGTGAGGGCTGAGAACTTGTGGACTCGCCCCGGAGCCACTGGGGGCCGGAAGAACTCCTCGAAGGCCGCCAGGTCAGTATTGACCGCGCTCGGCCCCTACCCCTTCTCAGGGCTCTCCGGCCGCGGCAGCTTGACACACCTCGGCGTTCAAACCTCAGAGGTTAAGGAGGCGTCCAGAAGCAGAAACCTGTCGGGCAGGATGAACCCGACGGCTTGGAGGCATTCTGCCCGATCTCACCACCTGCAAAAATGGGAGCTGCGTCGGCCTCACTGGGCGTCCTGGGATGAACTGCTTCTCCAA…
>TUCP_000079
TATTGGCTCAGGTGGGTAGACTCAGACTCAGCACGAACATCTTAGCACACTCCTCTCAGGACAACTGTGGGAATCTTAATGGGCTACAGCTGCATAAACACCTAAGGGACTGCCTCATCCAGACCCAGAAAAAATGGGATATGAGGACAAGAAAGGAAGATGGAAGGTGGTTAGAGAAATCAGGTCAATTGGCCagagcacaaactggaatcaagattcctgggagaatatcaataacctcagatatgcagatgacaccacccttatggcagaaaacaaaggggaactacagagcttcttgatgaaggtgaaagaggagagtgagaaagctggcttaaaactcaacatccaaaaacctaagttcatggcatctggtcccatcacttcatggcaaacaat…
>TUCP_000080
AGCTCAGGCTAAGCAAGAAAGTACTGCTAACTGGGAGGttcaaacagcagaaatttatctTCTCACTACCCTGGAGGCCGGGAGTCTGGGATCAAGATGCGGACACGCCGGTTTCTTCCGGGGCCTCTCTCCCTGGTCTCAGCCCACCTGGGATTTATCgctgtgtatggtgtgaggtaggggtcaAGATCTTTTTTCCATCTGACTATCCAGCCGACTCAGTGCTGTTGTTTGAAGGATGGTCCTCCCCGTCCGTCCTGACATAGCACTGAGGTATCACCTTTGCTACAGGTCAAGTGACCCACCACACAGAGGTGGGTGGGTTTCTGGAATCTCTCATGCACCATCTATCAGTTTGTCTGTCCTTATACcgatgaagaagaactaaagagcctcttg…
>TUCP_000081
gttggagatgacttagcaactaaaaaaccaCTCATAAGTGTTCAGGTTGTTCCCAGGATTTAGGGTGGTAGTTGTCATTTTTACCAACAATACCACACGGGAAGTCCTCATTTGTGCTCTTCGTAATGCTCTGTGGACATTTCCTCTCTTCCGGCTTCCAGACTTTTCTTCTGGCATCATCTGTACACAGATCTCGTGATGGCTCCTTTTCGATGACTCATCCTTGCACGTGGTGAGGTTTTCTGGACAAGCATTTGCAGGAGATCCATTTAAGGAGAAGACTGAGGCCAGCTTCCAAGCCTTCTGGAATGTCCTTATGATCCAGGGTGTGGGTGAGAGACTCCTCCAGGTGCAGGACGCGCAGATGGAGGGCTTGTGCCCTGCAGACACTCTCTGTCC…
>TUCP_000082
CGGGGAAATTGGCAAAGGTGTAGAGCCAAGACTGAGGGCTGGCGCTTCGGGGGAGCCTGCGGCTGGACCCCGACGCATCGAAAGGGTAGTGGTGACCCCGGAGGGGCCCTGTGGGCCTGGGGCCGCCTGGAACCACCTTGAGTCGGCGCGCTGTGGAGCAGGAAGCCCGAGCGCCCTGCGGACCGAGACTGGATCTACACCGTCCACCCCTGGCGCCCGCAGGAGGTGCGGAACTTGGCGTTCCTAAAGCGGGTCagcaggaggaaactgaggcccaaagatgATGAAGCCCGGGCTGGGTCACGGAGCCACCGGTGGACATCCGGGACGAGAACTGCGAGCTCTGGGTTTTCTGAAAAGGAATGAAGAAGATTATGGAATGGCTTGGAAGATTGAGAA…
>TUCP_000083
CAAAGGTGTAGAGCCAAGACTGAGGGCTGGCGCTTCGGGGGAGCCTGCGGCTGGACCCCGACGCATCGAAAGGGTAGTGGTGACCCCGGAGGGGCCCTGTGGGCCTGGGGCCGCCTGGAACCACCTTGAGTCGGCGCGCTGTGGAGCAGGAAGCCCGAGCGCCCTGCGGACCGAGACTGGATCTACACCGTCCACCCCTGGCGCCCGCAGGAGGTGCGGAACTTGGCGTTCCTAAAGCGGGTCagcaggaggaaactgaggcccaaagatgATGAAGCCCGGGCTGGGTCACGGAGCCACCGGTGGACATCCGGGACGAGAACTGCGAGCTCTGGGTTTTCTGAAAAGGTTCTGACTAAGGAATGAAGAAGATTATGGAATGGCTTGGAAGATTGAGAA…
>TUCP_000084
AACACGGCGAGCCAGGCCCTGCGCGCATGCTCGCTTCATGCGGCGGCCCGCACCCGGTACTGGAACGGCCTGTAGCGGCTTCGACCCAGCTTCGGGTACCCCAGGGCTTCAGAGGTTGTCGAACGGTGCTGGCCCCGAGTCTCGCTGTTTTCTCGTCTTCCCAGCGACTCAGAGGCAGAGCAACCTTGGCCGTGGTGCAAACCGACCCGGGAACCAGATGAGCAGAGACACCTGCGTCCAAACCTGGCCGTGCTCCTATTATTTAGAGCTTGAGAAGCGGTGGGTCCCTGGAAGACTGTCATTAACTCCTCTCTCACTAAAGTTTACGACTGATAAAACTAGAGAGACCCTTGTCAGCTTTCCCCTCTCTAGTATAAATGAGGTCAAGAAAGAAGcttc…
>TUCP_000085
GCCAGGCCCTGCGCGCATGCTCGCTTCATGCGGCGGCCCGCACCCGGTACTGGAACGGCCTGTAGCGGCTTCGACCCAGCTTCGGGTACCCCAGGGCTTCAGAGGTTGTCGAACGGTGCTGGCCCCGAGTCTCGCTGTTTTCTCGTCTTCCCAGCGACTCAGAGGCAGAGCAACCTTGGCCGTGGTGCAAACCGACCCGGGAACCAGATGAGCAGAGACACCTGCGTCCAAACCTGGCCGTGCTCCTATTATTTAGAGCTTGAGAAGCGGTGGGTCCCTGGAAGACTGTCATTAACTCCTCTCTCACTAAAGTTTACGACTGATAAAACTAGAGAGACCCTTGTCAGCTTTCCCCTCTCTAGTATAAATGAGGTCAAGAAAGAAGcttctcattttatc…
>TUCP_000086
CAAAGACCTGGGAGCGGCAGCCCTGCCGCGGAGCGGTGTTGCTGCCCGCCCCCAGCACAGCAGCTGCAGGGGCCCTCGGTGCGGGCTGACCGTGGAAGACCCAGGAAGACCGCACTCAGCGACTGTTCTTCTGAggaaaatcctaaagactgAGATGACAGAGACTCGGTGTGGGTGTCTGTTCCTTACCTGAAACAGCTGCTGCTCGCCGTCTCCATGGATGTCTGGCGCAGGAGGAGACGCCCAGGAGGTGCCGCCGGGACCGCCGAGCCCCTGCGCGCTCTGGGCTGAGGGCCCGTGTGCTTCCCTCTCGGCAGCCCTCGAGGGTCTGGGGTGCCGGGTCCTGTCGGCACAGCCGGGCACACGAGAAGACAGGCCCTTGGGCGGCTGCACGGAGAG…
>TUCP_000087
ACTGAACATCCAACAACCAACTGGTTCTAATATGGAGGCTTTCATTTTCCTCCCCTTCATGTTCTTGGCCATGTTCTCAGTATCTTCAACCCAGCCTTTGAAGACTGGAAGTGTTTTTAAACTAGGAGACAGTCCAGAACTTGCACTTATTCTAGAGAGAGACAATGAAGCTAATCAGCAAGGAGGACAAAAAGAACCTGAAAGGGAAACAGGAAACAACACCCAAGGAAAACCAGGGCCACTCATTCTGCAAGGACAACCAGGATATTCTATTCAGCCAGGAAaaccagaaaattttaaacagaaagggAGGCCAGGAGTTTTCAATCAGCCTGGGAGTCTGCAAGGGAATTCAGGACAATCTAACCAAAAAGGGAATTCAGAAGCTTCTAATAAGCA…
>TUCP_000088
CAGCATGGTTTATTCAGAAAGTATCTACTGAACATCCAACAACCAACTGGTTCTAATATGGAGGCTTTCATTTTCCTCCCCTTCATGTTCTTGGCCATGTTCTCAGACTGGCCATACTAGCAACAAGAACCCAACCGGAAAAACAAAATGTCAGCCTAACTatgaaccagtctgtggttctgATGGAAAAACCTATGGCAACCACTGTGCATTTAATGAAGCAAAAAGGTTGAGTAATGGAAAACTGAGTCTGAACCATGAGGGGAAATGTTAAGCGTTTGCTACAACCAATTACCTGGAATCTCAGAATCCACTTTGAATTCTCTTTAAACAATGGATTTCCCTGGGTGTTCTACTGAGGCCAGCAGGAGtcttatatatacaatggatCTTACATTA…
>TUCP_000089
GTTCCTTCAcatgggtgggggcagggcttgCACCTCCTCTAGGCACTCGTCATAGGCCTCCTGGTATTCCTCGTGGGGCTTGACCATTATCACGCAGGTGGGGCGCTTAGAGCCAGCGGCTGCACCCAGGTcctgcagagaaggaagaaaggctgTTTGGAACAAAGGCCACACAACCTGTGCACCAAGGAGTCACAAACTGATGGTCCACCAGCCTAATGCAGCCCACAGACATGTGCTAGTCAGCCAATGTTAACATTTTGAATTGGTTGCCACCATCTAAACTCATCAGACTTTCAAGCTGTGGTCCAGCGACACTGGGCCTACAGTTCCATAGGGCAATTGTGAAAGGGCTCCAGCTCAGTAGGGGCTGTCCCCTTAAGCAGGGCCTATGCTTTC…
>TUCP_000090
aagagaagagtaggGACAGCTAAGGGAAAACTGGCTGCTGTTAGCACTGAAAACAATGAACAGaTTCCGAATCTGAGCCAAGCAGCAAGTAATTTGCCCTTCTGTCCTCCGCATCTCTATTCTTCAAGCTGTTTTCCTGCCCTTCTCAAAAACCGACTCTCCAGCCATTCTGGAAAGACTTCGGGCTGGCCACCGGCAAGTTCGAGCTGGAATTCAGTATTGGAGGGTGAGCTGGAGCCAGGGCCCACCTTCCAGTGGGTCGCTTATTGACACATGCTGAGCAGTACCCACCCAGTGTGACCACTGTAGCCTTCCATCGGATTTATGATGGAGTGGTGGGTCCTGTGGCGGGTGGTCCCCTGGGCTTGGGGGACAGATTGGTGGAGGTTCTCAACTGTA…
>TUCP_000091
cacacacaccccgcacTCTAATGAGCACATCTGTGTCCTACTAAGCAGACTGGTGGGTTTGGGTGCAGatcttatttgttaaaaaaacgTCCCCATGATGtccaagaaaggaaaactgagacAGCCATTGTAAATACATTGGTGAAGGGAAAACAGGCTCAAGAAGTACCAAATTATCTTCATCTGGGAGTGAGAGAGTTTCATCTGTTATTTACCTAAATGTGAATGTGCGACCTGTACCCCAAATACTCCCTCCCTTGCAGCCAGACAGGCTGCTGTCTGTTTTCTGATGCAGGACTGACTGTCCTGTCACCCATGAAGGAAATATTGGTGTGTTTGGGTCATTGGGCTGTTCTGTAGTGTCCTGGCCCACCAAACGTGGCGCTCACTCAGCCCAAC…
>TUCP_000092
GTGGAACGTCAGCGGCTCGGCCGCACGGCGCTTGGCCATGGGCCCCGGAGGCTCGGGCGGAGCCCGCCCGGCGCGGGAGGCCGAGTGCTGATAGCTGTGGGGGCGGAAGGCGAGGGCGGAGCGCGCAGCGCGCGAGGGAAGGCGAGGACCGCGTCCAGGCGAGGCCGCCGCTGGAAAGTGCAGAGGGCGGAGGGGGCGGGGCAGCCGATCCGGCCCAGCTCGCGCGCGCAGCCCTCGCCGCCGCCGCTGCCGCCTAAGTGCTGCCGGACGTTGGGGAGCAACCGCGAGGCGGCGGAGATTCGAACCTGCGCACAAATGTGCGCGCACGTACTCGCGCAAGCCAGGCAGAGCCGCTGGTTGGTGAAGGCTCGCCGGGGCGAGCTCCCGAGCGCCCCCGCG…
>TUCP_000093
ATGACTTTCTCTTTGTCAGGATTCTGATCTTGATAAAGCTTCAGGATGAAATCTCTGGCAGCTTTGACGTCTTGCTTTGGTCCTGTCATGAGGGCAGTCAGAATCAAAAAGAAAGATACCAGCTCACCACCAGGCCCTCTCAAAAGTCATATTCAGTGTACTCTCGTTTTTATTGGGAATCCTGTGAGCCATCTTATTTCTAGAGACTTTTTTACTTGGggcattattttattatgaacTTGCAGAAGGGGATTTTAAGTGTCTATTGGTATCTAAAAATCATACTTGAAGGAGATCTGTTGAAAAATAGTGACctaatttaattttctgatttggACCATTTTTGAAGAGGTaattactctttaaaaatatactgatttctttggctgcaccagatct…
>TUCP_000094
GCCCAGGGCGGCCTCCTGCTCGCTTCCCAAAGCCGCCCACCGACtcttaacatgcacacactggTAAGTTCTTTCCACACGGCCTGGCAGGGCCATGGAGAGATCACTCCCGGGTAATGAGACAATTAGCTCCTTGCATTCTTCCTGCAGGAACAAATCCGGGCCCCCAAGGCATCTGTCCCCTCCTTTCTTCCAGCTGGCCTCCTTGCCACGTGCACACCCTGCCCGGAACCCGGCCCAGCTGCTTGCTGCTCGCCTGCCCACTTCCGTTTCCAGGAAGGGTTCCGGAGGCTGGCGGAGCAGGGGGCGGAGTGATTGATGACAGCGCGCGTGCCCCTGAACTCCTCGTCAAAGTTCTTCTACAGGGTTGGCAGCCCTGTGCTGAAAGCTGCTCTGTAG…
>TUCP_000095
GCAGCGGTTACAGACGGGAGGATACCACCAGGAAAGGAGGCATTTCTCGTGGAAGTGCTAGAGATATGGTGAAAATTAAACGAAAAGCTCTTGGAAGAGTACAGGGCATACAGCAGCACTCCATCAACTCTGCTAATGGGTAACGCATACTGGAAGATGCCATAAATTGTTAAAATACTTCATATATAGTACAATACTATTATACATTTGTCTAAACCCACAGAATGTGCTATGCCAAGAATGAATCTTAAACAATGGActctgggtgataatgatgtgccTGTGTGGGTTCGTGGATTGTTAACAAACGTCCCACTCTGGTACAGCATGTGGACAGTGGTGGAGGTTGGGGCAACTGCACCACACTTAAGGGAACTCtgctttctgctcagttttacC…
>TUCP_000096
GCCAGTTTGGGTTGAACTTGGTTTTTCTTCCCCCGACCAGAATGCCCTAACCCGGAAGTGAAATCTCCTCTCCTTCCAGGGACTCAGTCTGGAAACAGTAAAAATCAAGGCATTCGAGACGGAAATGAAAAGGACCAGAAACtgtaggaagagaaaggaaaggggaagtAATTGTGCACAACATTCGAAGAGCTTTCAGAACTCTGCCTGAGTTACCAACAACCGAAGCTAAAGCTTGTTTGTCTCCACTTGGCTCGGTTTCTCCTCACGGTTTCTAGAGCGCAGTTCCCTAGCTCAGTATTTCCGCGGTTCTTCGCGTGGGAAGGGCACTTGCAAGCGCGGCTGCTCTCCTTCAGGGCTCTAGCCACCGGCGGTGGTACTGGAGGGGCACCACGCCCG…
>TUCP_000097
GGAATGGAAAGAAAACCCCACTGCTAGTTTCTCTCTGTAAGGCTGACAGTTCTTAAGCTGGGATACACATGTCCCTGGAACTGCATGCAAAGTCTGGAGTCTGTGTTTCTTGGCAGAATTTTCAAATTGATCCATGACTCAAAGATGACTCAGGATCTAAACAGCTTTCCTAGGAAGAACCTTGAGTATTTTAAGAGGGAGCTAGCTGTTATACAAGCCAGAAATAACAAATCGTTCagacaatattaaaagaaaagcagaaccTTTTTCCTTGTTAGAGGCAGTAGCAATGGCTCCATGGGctaaaggaggaaatgaattcagttcagtcgctcagtcaatatctgactctgcgaccgcatggactgcagcacaccggacctccctgtccattgccga…
>TUCP_000098
GCAGCTGTGGCGGCGCGGCGGGAACCACACGGTCCGAGCGCGGAGGGCGCTTGGAGATCTCCCCCGCCGGTCCTTTCTGCGCACCGACGGGGAGAATGAGGCCGAGAGAGGCAGGGACTGTCGGCGCGCAAACTCAGCGCTTCCGGACTTTACCAGCCTGTATAGAAGGCTGGTACCCGCAGGTGAAAGGAAGGGCTCGCTTCACTTTTTTGGCTGGAGAGGGTGAGAATTGACTGAAGGGGCGCTTGGTTCTTGTGGGTGGGGGCGAGGAAGGGAGAAGACGTCCCAAGTGATTGGCTCCCAAGGTCTTTGGGTTGATTCTTAAACCCTAAGTCAAGGCTGCCTGGCCATTCTCCATCCAGTCCCTCGTCTTTCAGACAGAATTCTTAGGTCTTATAG…
>TUCP_000099
CTTCTCTTCCAGGAGGTGGTGGGTGGGCAGGGAAGAAGGTGGAGGGGGTGGATGGAACTGAAAGTTTCAATCCTCAAATCCTATGGTTGGCTCCAATgccatgtcttttaaaaattacatcattaacataacaaaagatacTTTTAATCTCTTTCATCACTGGAAGTCCCAAGGactttaggagctctgtgccaggaaccaaGACAAAGactaaatatgtatttcttataataaatcaCAATATTACAACCATATTCCTTTTGGGATATTTTCCAGGGATACTTGTCATATATTTCCTTTGGGAAGAGCTACATTCTTTCCAATTTCCTCTCATCTCAGGCATCATCGTATATACTGGCAATCCAATTAGCTTTTTGATTGCATTTTTCAGTACTCTCT…
>TUCP_000100
tttcatttatataaaattctataaaatgcAAACTTAGCTTTAGTGAAAGTGTTCAAATCAGTAGTTCCCTGAGGGTGAGTTTTGGCAGTGGAGGCCAATGGGCAGGGGCAGAAGGAAGAGATTACAAAGAGACATAGTAGAAACTTTGGGTAATGagtatgtttattattttgactGTGTTAATACTTtcatggatatatatgtatagtatatatatgctttaaatatgtgcagttgAGTGTACCtttatgagggaaaaaaatccaaaattacaACATAGTCAGTTAAGTAGACTACAATTTcagaatttaaatattaattttttctttcatgaaataaaTTTAGAGTACAAGAGTAACTTACCCCTAATAGTAGACTCTCAAAAATTATTATTGGAAT…
>TUCP_000101
CTTATTTACAGGGGCTTAGAAGAAGAAATCATCCACTTAGTAGAATCAGTGTCATAGGAAAAGGGTCATAATTTTAGAAGTAACATCAATATTTCTTGAAATATGGAGCAATAAATTCAGAGACAGTGTCTTCTGCAGTTTATTCCATTCTTCAAGCTCAGGTTGGGATTTGAAGACCTGAGTTTACCTGGGCCCTCAGGAATATCATTTCAGAATGGATTCATGTAGGTGAAGAAGAACTGGTGGGTGTGGGACTATCCCAAATGAAAACCCTTCTTTGGTGTTTTATAACTGTTCTTTGAGTTGTAAGACATTAAtgactctttaccagctaaaACTCTTAACAGAACTTGCAAAacacctgaatattcattttaaaagccCATTATATAGCCTGGA…
AAGCCTTTCACTAAAGAAATGTCAGCATTAGGATCAAAAGCTCCTGGCACCTTCCTGAGAGTCCAAGTGTAAGGGCTGGGAGGGCTTCTCCCCGGGTGTTGTCCAAATAAGGCAAATAACAGGTTGGTTGGAGTGAACTTtgctggtgtttgtttttttgctgtttaAACTTTGAAGATGCCTGTGGTTTTCCAGTTCTATTAACTCTTCTGCTGAGTAAAGGTCTGTGTGAACCTTGAGTCTCATTCCTATTCTACATCATGCCCTGTAGTATTCAAGTGGTATAACTGAGCTTGCTTTTGTTTGTCCTACCTATGTGATGCTCTGGGAAGGAATCTTTCTGATTTCTTGTTTGGAATATAATTAGGAATTTCAGGGAACCAAGGTTGTTGGATGGGC…
acatttgcttcttagaaggaaagctatgaccaacgaacctagacagcatattaaaaagcagagacattactctgccaacaaaggtccatctagtcaaggctatggtttttccagtggtcatgtatggatgtgagagttggactataaagaaagccgagtgccaaagaattgatgcttttgaactgtggtgttggagaagactcttgagagtccgttggactgcaaggagatccaaccagtccattgtaaaggagatcagtcctgggtgttcataggaagaactgatgctgaagctgaaactccaatcctttggccacctaatgtgaagaaccgactcatttgaaaagagcctgatgctggggaagattgaaaacaggaggagaagggggtggcagagga…
CTTTCCCCTTGATCAGCCAGTTGCTCCAGAGTTACTGGAATCTTGAATATTAACTCTTggagaataaaaatttaatgtcaACCTGAAGCTCAAGATGTGTTTTATGGGGCCCCATGTTTCATGCCATCAGCATAACACTTTGAAAAAAGTTTAAGTAGATATTGGCTTTTGTTGCCGATATCAAGATTTATTGGTTCAAGAGTTATTGATCATGGGCAAATCTTGGCCATTATTATGCCTCGAGGACAAATAAATCTTTATCAGCTGAACATGAATCAATATAATTATGCTTCACTTATGCACATCTTTTTCCTAACCATATTGGGTTTTCAACCAAATCATGAAATATGAGAGAAACTACTTAGGGAGGCAGTTGTGAGGAATTATGCCAAGAACATT…
agaaaatgaaggaagACAATACTGCTGTTAAAAGTCTAGAGCCTTTTTATTAGTAGCTTATGGGAATTTGCTATTAAGCTCCTGGCTTCATGATGGAGCACTGAGAATATTTCATATCCAAAAACCAGACTGTTAATATGAAGGacgatttaaaatatttaaaattgtctgAGTGTCAGAAAATATAatatccaggggaaaaaaaaagaatgtcagtCTATGACATTTGAGTAATAAATGATTCAACTCAAGTAGAAGTTGGATTTTTACTTTTGAAGATCAAAGCATCAGCCCAGCTTTATACAGAGGggtggacttccctagtggctcagcagtgaagaatccgcctgccaatgcaggagactcaggttcaatatctgggtcaggaagatcccctgg…
>TUCP_000102
TTGGCATTTGATTCTCAGAGGATCCAGACTCATATACATTCCTATCCAGAAGGACTACAGAATATCTTCgtAAGTGATGTTTTCTCTTCGTTGCTTCAGGGAGTGGTGATTTGTCTGGTAAGTGTTCGTTTTATTGTGCCGCATGGTGTTGCTTCAAAGCTGCATGTGAATTGCCCGAGAGAACGAAATAGCAAACCTGAACACGTGAAGGGGCTTTGGACATGCTTTATATTGAAAGTGCTGGTATGTGTTCAATCTTTTTGAGATTAAAGTTTTTCCCTGAGATCTTACTTTGGAGTTGTGTCATAGCGTACATTGTATTCCATTCTGGAGAAGGGCCCAAGAGTTGGCTGAGTGAGGATGAAAACTTGgctttcataaattatttttgtgtgattt…
tttccgacccagggatagaacccgtgtctcctgcattagcaggtagattccttaccactgagccaccagggaagccccttcagtgCCATTAGAATATAGTGTTTTTCTCTTTGGgggttgttctttctttctttatttggtgGTGCCATGCtgcatgtggaatcctagttctctaaccagaaatcaaacctgccccctgcagtggaagcacagagtctttcttaaccactagactgctggGGTAGTCCTTTTTTATAAATTTActcctttcaattaaaaaaaaaaaaaaaaaaggtcttgcaGTACATAAAGATTTCATGCTTCAAATGGCTTGGCTATCTGAAATAGTCTAATAAGAGAACTTATagagaatttttgaaaataacttgGTGGCATTAA…
AGGTAAACCAAAGGATCAAAAGAAAAGCCTAGAGGGaggaaatgtatgtatatgtatagctgattcacttctttgtatagcagaaattaacaccacattgtaaagcaattcaactccaattaaaaaaagagaaaagtctaTTTTCTTAGTCTTTACATTATTTATAACATCCCTCTTCCtcatcctccccccaccccaacttgTTATCCTTTATTTCTGGAATGGAATTAAATAATGGATACTCTATCATAGGCATAACCTATTTTCATAAGGTTGAAGTAACCTCTTTAACAAGTATTTCATTAGGGAGAATAAAAAAAGGTAGACTGAGAAATTTCAGTAAAAgtttgttatataattttaaatgctttagaATAACGTCACAATATCCTGCTTAAA…
gaaaacaaaatagtgATATGCTGTCTTATAATTTTACAACAAAATGTGCTTTCTGTGATGTTCAGAAATCAAAGGATAGCACCTCAAATGTGGGTGGCGCAGGAACACAGCTCTTAGAAGCGGGCTGCTGTTGGACTACCAGCATGTACAGACTAACGTTCCTAAAGTGCACACAATAGCACTGTGGAGGGACACAAACATAGCTCAACATGCCAAGTGCCACATCTGGGATTTGCCACATGGCTACATGAACTGGTGTACCAAGTCAGAGAGCAGCTGGGAGTGGGAGACGTCTGTAAAGCATCCACGGTAATTTGTGGGTGTGGCTGTACTACAAGCGATTTGCCTCATCATGACAAAATCACAGCCAGCTATTACAGCCGTAGGTGACAATCTATG…
GAATAATAAAACTCACAGATAACTGACTCATAAATGAACTGTAGAACAGCTATTCTGTTTGCCTTTACATCAGTTCTGAAAGATGGCAGGAtaggtttattcattcattaaacaaacatGAACTGCGCACATGATAGAAAATTGAAAAGAGATTTCTACAAAGGAAATGTCATTCTGGGTTGAACAAGGCTGTGCAAGAAGAGCAAGACCATGAAGATGATGACAGCATCTTATATGGATGCAACGGCCAGTGGAAGAGGCTACTAGTGGGAAACTGGTAACTTAGGAAAATTAGCTAACTGTAAAGGCCAGGAGATTAATTGATACCATGGCATGTGGAGCCCAAAGTCTGAGAAATGTGTCCTCAAGGGACACATAAGAAAGCATACTCTATAGAAA…
>TUCP_000103
CCGCGCTTCGCTTTCGGGCTAGTTCCTGCCTGCCTTCGGCCCAGACCCGGGAGGTCGACTTGAAAGACCGGGAGACGGGGCTTTCGGGGCCCAGCAGTTAGTCCGTCAAGCTCTTCTGGGACAGGAGCAGCAGGACCTTTGGAGCTAAGCCTGCCGCCGGGACCATCAGCCTTCCTTGAGATCAGACAAATAGAAAATCAAGGCTGTGACTGCACCTAccaccagccagccagccagcgtCCTTAGTCCTAAGAACCGGGAGATGAAGACCCacaaggcagagggagagaggcaggcaggaagcTGGTGGAGGAGCCAGCAGACTCCCAAATGACGACCTTCCTGCCGCTGCCGCCTGCAGCTCAGGCCTGTAGCCCACCTTCCTTCCTCAGGAGCTAC…
>TUCP_000104
CTCTCCGGTGCTCCTGAACCACCTGCCAGGGAACGTGTCCTTGCCAAAGGCATCCTCAGCTTGCTTTCACTTGAAAAGTTGATCACATCGACCCTGGTGCGTGCGAGAGTCCTCAAACTTAGGTGAAATTTAGGATTTTGCTGGGATGCTGCGCATGCAGACGCTCCCACCCAGGACTTGAGATCGCGTGCGGGAAGGAACGACAGAGCCTCGCAGCGGAGCATTTCGGGACCATACTGGCCTCATCGGATTCCCTCTCCGCTTTTTCTGGCTGCGTAGCCATAGCCCATCGTTGATTAAACATTCAGTGTAAAGtgcttaaGCTTCACTTGGTCACTTTGGGACTTCaccaaaaactgaagaaaaaaaaaggtaacagaGCCTTCAAGGAACACACGA…
>TUCP_000105
GAACTCTTCGGGGAAGAACCACGCTTTTCTCTGCTCTCTTGGTGGAgtgtttctcctttctccttcggTCTGTTTTTCACTATCTGGGAATGTAGTGTTTCCATGTCATGTTTTCCAACCTTATTATGGTTTTCTGCGAccctttatgttttctttctgccCTTTCGTTGAAAACGTGGGAGAAAACAGAAGGAAGCCTCTGGTTTGATCCCCACAGAGGCTGGTATGAACATGGGCATGACTTCAATATTTCAACATGGTGATACAAGAGGAGATAAACAAGGTAGCGTTGGAAACTGGAAACATCACTTGACCACAGagcaaaaatgaaacatttgaCAGGGTATTCCAAAGGACCATGAAAGACTTTTCCCTTGAATTTCATCTGGGACATAAATG…
>TUCP_000106
GAGAAACCTGGCTAGAGCAGAACTGGGTGAAAGGGAGCACCTTGGAGCTGCTGAATTCATATGCTGATGGTGCTGAAGCAAGatgagaaaactgatgcaCATAGGATTGAATAACTTACAAGCAGCAAACTTGGAAGTTGCATAGTGAGACGGCATCCTCACAAGATGGCTGAGTCATGGGTGAAGGGGAGTCTCTGCCAGTCTCCATCAGTCTCTATGGGAGCAGTaaGAGCTGAATATGAAAATTATCTGCCAGACTGACTTTCAACCTGTGAATGATGGGCCGCACCATATGATTGAAACAGGCATGATGACAGAGTCTTGAATTTGGTCTGTGGAAGATCTCCTCCTGTCTGTAATTACACCAAAATGAAATGTCCTCAGTTGAAAAGAAccaat…
>TUCP_000107
GAGCAATGTGAGAGAAACCTGGCTAGAGCAGAACTGGGTGAAAGGGAGCACCTTGGAGCTGCTGAATTCATATGCTGATGGTGCTGAAGCAAGGAAACCATTGTTATCAAACAAATCTGCCTAGGCCAGAGCAGCCTGAtttaaaatcatagctttaaaatCCAGCAGAAGAAATCTCAAGTTGGAGGAAAATCAAGAAGAGAATGTGGAAGAGTAAACAAAGAAGATGTGTGCTTCACCACATAAATTAAATCTGCAAAGCATATGGAAACCTCAGcaATAAGAGCATACCTTTGGGACAATGGATGGCATCAGCATTGAACTGAAGCCAACTCtggtgttttaaagaaaaattttcatgaCACTTCTAAatgagaaaactgatgcaCATAGGATTGA…
>TUCP_000108
CGCCGACCTCGCCATCCCAGCCCGCGCGCATGTCCCTGCGACGGGTGCCCGCCGCCGCCACCCACTCCAGGCCACCCTCTGGAGCGCCCACCGGCGCCGCACCCCCTCCAGGCAGCCCTCCAGAGCGCCTGGCCCGGCGCGTTCAGTCGGGGGCTGCTCGGGCGGGAGCGCGGAGCAGCTGCGCGGTCATCTGATCCGGACAAAGGCGCCCGGAGCCGCGCCAGGTATTTGGGAGCCTGTTGCCTACCAGCTGGAGGGATGACCTTGGAGGACTTCAGCTGACTACTCGGTCTTTGAGGATTTCCCCTCTCCCCGGGCGTTACGTGGTCACTGTGATCTCAACATCTGCCTCAATGAAAGTCACGTTTTGCCAGGACAGTGCAGTCCTGACGGAGAGGC…
>TUCP_000109
CGGGCGCCGGGACCGGCGACAGGTGCCCGCGACCTCCGGGCGGGGCGTGTCCCGGAGCGAGACCTCGGGCGGGCCCGGGTCGCTCTCGCCGCCCTTCCTTTCCCACCCGCATTGTCGGACGCGGCCTCGGGCCGGAGACTCCCAGGTATTTGGGAGCCTGTTGCCTACCAGCTGGAGGGATGACCTTGGAGGACTTCAGCTGACTACTCGGTCTTTGAGGATTTCCCCTCTCCCCGGGCGTTACGTGGTCACTGTGATCTCAACATCTGCCTCAATGAAAGTCACGTTTTGCCAGGACAGTGCAGTCCTGACGGAGAGGCCGGCTGCAGCACACCTATAGCGAGGCCGCAGTGACCCGGCGCCCTGTGCGGTGCTCATCAACGTGACCTTTACTCCACG…
>TUCP_000110
TAAGGGTCTTGCCTGTGGCCATACAGACAGCAAGTGCCGGAGCAGGGATCTGACTGTTGCTGGGtcctttatatataaaactgCATTTCATCCTTACGGAAACTCCagggggaactgaggctcagagaggttaagaaacccGCCGGAAGTGACGCAGCCAGGAAGCCGCAGAGTCGGGCCCCAAATCCGGCTCTGATTCCAAAAGGCCGCTCTCTTCAAGGCTTAATGGCAATTTGACTTTTGGAAAGTGACTGAATGAAGTTCAGGTGACTGAGCCCGCAGGGTGTGAATCAAAATGAGAGATCCGATCCCCCGAACAGGAGCTGGAACTTCCTGCCGAGGCGGCGGGCGCCCCAGCCAGCTCGCGGTCCCCCGCACCTTCCCGCTGCCTCCGTCTCG…
>TUCP_000111
ctttttcctgtcttgcatacagggtcgtccttgctatcttcctaaattccatatatatgtgttagtatactgtattggtgtttttctttctggcttacttcactctgtataatcggctccagtttcatccatctcatcagaactgattcaaatgaattctttttaatggctgagtaatactccattgtgtatatgtaccacagctttcttatccattcatctgctgatggacatctaggttgtttccatgtcctggctattataaacagtgctgcgatgaacattggggtacatgtgtctctttcaattctggtttcctcggtgtgtatgcccagcagtgggattgctgggtcataagatagttctatttgcaattttttaaggaatctccacactgtt…
>TUCP_000112
CAGGGACTCTGCACTCAGCCACTCAGAGAAGGGCTGGTCTGTGCTGCAGTAAGAACAGGAGCAATTTCAGCCAGAGAAGAATGTCTGTCATGCTCTGCCCTGGCCTGCTGTGGGTGTTCATGGCTACCTTTGGCTTCGGATCCAGCATGGCTGACAAAGTAACCCAAGCTCAGACTACAGTaacagggcaggaaggagaagcTGCGACCATAGGCTGCACGTATGAAACCTCTCGGACTTATTATACTTTGTTTTGGTACAGACAGTTTCCCGGTGGAAGGATGGAATTCCTTATCTATCAGGATAGTAATCAAGCAAATGCAAGGAGGGATCGCTACTCTGTAAactttcaaaagggaaaaaaaaccatCAGCCTCACCATCTCTTCCTTGCACCTGG…
>TUCP_000113
CatcttttgagaaacctctgCGCCATGAGAGCGAAGTGGAGGAAGAAGCGAATGCGCAGCCACAGAAGCAGAAACAAGGGAAGCCAGAGGCCAGGGACGCTGGTACAAAGTGTGGACTGCATGCCTACTATCTAGAACTTCTCAATGGATCTGGAACATCTATGGCCATTCTGATCGCCTTGACCACCTTTGGAGACCTACCTTGCTCATATCAGAGCCGTCCCTTTTATTGCCTTGGACCTGTGATAACTATGGACTAGTTCTCTTCTCAGTTGTGGCTGAATGTAACGTGTACAATAAatcatctcttttgctgtcttagctgaagaaaaaaaaaaaaaaaagag
>TUCP_000114
CTGGACGCGCAGTCAGCTTCCTGATCGGGCAGCAGACCAAGGTGACGGCCCTCAGAGCCTCTTTGCTCCCACGGGCATTAGTCATGACCGCCTCCACTCTCCCAGCACCTGGTCTTCACCTCCCATGAGGGACAAATCACATTCTTTTGCAGCTGTTTGTTTACCCACCTGCCTATGTGTCCCTCAGGGCTGTGGGCCATCAGGGTGATGATGACGATCCAGGAAGCAGTTTACACTATAGCTGATGACCCAGCACCAAAATGACCCAGACTGAAGGGCCAAATCTGCTCTTCTTCTCATCTTCCCATGAGCAAGCCAGGGCTGAGGACCTCAGTTCTACAAAGAGGCCACAATTTAGGAGAAGGTTAGTTTTCAGAGAACACAGTTGTGTGCTTTCCT…
>TUCP_000115
ctcaagatcaaaCTACTAGCATGTGCAGCAGCCAAGATGCTcaggtctgaatgtttgtgtccctcccCCCATTCATATGTTGATTTCCTACCCTCCAAAGATCATAGTGGACAtcttggagatcaaaccagtcaatcctaaaggaaatcagtcctgaatattcataggaaggactgatgctgaagctgaagctccagtactttggccacctgatacaaagaattgactcattggaaaagaccttgatgctgggaaagattgaagaaggaggagaaggggacgacagaggatgagatggttggatggcatcaccgactcaatggacatgagtttgagcaagctccgggagctggtgatggacagggaagcctggcgtgctgcagtccatggggttgcaga…
>TUCP_000116
ggcaagaataccggtgtgggttgttatttccttctccaggggatcttttcaacccagggatcaaatctgagttcctgcattggcagGAAGAGTTGATAATATTTAGAGCAATTCGCCTGAGGACAGCTTGACAAGTAATtaatgAATAAGAATCTAAGAAGTGAGAAGTCAGTTGAGAACTCTATTACAAACTCAGATGACCTGGTTCCAGATTCAGTGCTCCAAACTGCCACTCTGTACTGCCTTGGTGTAGACATTGTTCCCTGGAAATCCAGAATCCATCTTACTGGTTCCACTTTCCTGAGATGTGGCACCCAAAAACATGATCTGGCTGAACACCTGTCATCAAAGGCCCACAGTCCTTCAGAAGACAGTTTGTTACTGAACCAGGTTTGTGCA…
>TUCP_000117
GAGAAGAACGCCAGCCATCTCTGCCTGCAGCGTCCTCCGCCTCACCCACTGTGGCAGCCTCCCGCCAGCCTCACCTAGAAACCCACTGTCAGCCTCAATGCCTTTCCTCCTGGATTCAAGGTTCAGGCACCTGCATGAAGTAAAGGGAGGAGACGCCCAAGCTCTGGGTCACTCATCCAAGCGTTTTCCTTCTTCCAGAGGAGAAGTTGAGCCTGGAGACTTCAGGGCGCCTCCCCACAGTCCCTCCTATACGGGGACCCAAGGCAGAGGGGTCACTGGGAATCAACGCACAGACAGCAATTTTCCTCCTGCTTGGTAAGCCCTTGGAACAATCTGatgacttgatttttaaaaatttgttctacaaaaaaaaaaaaaaaaagtgctctgcAGTAAGAG…
>TUCP_000118
gaaggaacCAGTGTGTGCTGAGCGCCCACAGCTGCCAGGTGCTGACACTGTGGTTCCCTCTTCAATACCTCCAGTAACGTAGCAGCATCTCCATTCTACGGGTGATGAAACTGAGACGGGCAGGTTGAGTAACCCAAGTTCACACACCAGGAAGAGCTTCGGTTCCGGATCTGTACCCCAAGCCTGTGCCGTTTCCGTCACATCTTCCTTCCCAAGAGAAAGGCTATGCACGCTCATCTGGCTTACCTTTGCACATCTTGGTCTCCCTGGCTGCCTGAGTGCTGTACTCCTGCTGGACCATCATGATGCGGCTCCAGGATGGCACTTCTCACCTCCAAAAGATGCACTGAAATGACCGATGAGAACAAGAGTTAGGAAAAGTCCATAAAACACTGATAA…
>TUCP_000119
CTTGGCTTTAGATTGCCTATATTTCTGTTGtctagtatatatatatcttccaaGGTTAGTATACTAATCTTCCTCTACATAAATCTTTAATTCCACCCTCCCCCCTCATTTTTAAAGATCATAAAAAGGAACtgtttgaatttgtttttcttggttttgcagattaatttttacttttgattGTTGTATGTATCAGAAGACTGATATTGATAAACCTGGGAAACAGACTTTTGAAAGTTTTATCTGAATGTTTAGATAAGGAGTTTATAATTGAATTTGAGTCTCAATCAAGTTTTGAGGGCCCCAGGGATGAAGTTGGGTTTATATATCCAGTTTTAGTTTTCCGCTGGACTCAAAACTACAGTAAAGTGAGAGACTAATCTTTAAGTATCTGCTTCA…
>TUCP_000120
CGCCCCTCGTCCCCCACTTCCTGCCCCGCGGCCGCGCTCCGAAGTTGCGCAGGGCGGGAGCAGCGGCGCGGCCGCGGCCCCAAGCCCGCGGACTCTCTCCAAGAGGCAGCAGGACTTTGGGGAACCTCTGCGCCCCGGGCGCGCGACCTCGCCTGTGGAGTGACGGCCGGTCGTGGTCTCTGCGCCCCTCCTGCGTTTCAGGAGGAGCTCGGGAGGTGGCCCTTGTCGCGCTGGGGGCCTCTGCGTGGTCCTTCGGGCAGGACAGACCCTGGAGGGGGCACAGGCTAGGCGGACTCGTCCGGCGCCCTCTCGGTCCACGAAGCGGCCCTGGAGGAGAACTCGAGGCGGGAGGCACACGGGCCAGAGACTCGCCCAGAGCCCCTTCCTGTCCTGTGCCCT…
>TUCP_000121
tgcgtgtgtgcgcgtgcgcgtgtgtgtgtgtgcgtgcgtgcgtgtgtgtggtggggggtgggtatGTGTGGTTCCCAGGAGACCTGAATCTTTGGGAGCTCTGCTGTTGCTGAAAGCCTCAGATCTGGGTCAGGCCAGGCCCGCGCCCCGGGCCTGTGCACTCCAACCCCCCCGCCAGCGCCCGTGGGCCTTCCAGGCCGGTGATGAGCACGGGCCTGCCCCAGCGCTGCGGGGTGTCCAGACGAGGGGGACTCCTGGGGCTGGCTCCCTTGCCCGCAGGGAGCTCAAGAGTTGGGTCTGTGTTCCAGAAGCGCCGGGACCTGTGATTGCAGGAGGGGTGTGCGTCCTTTCTTGGCCTCTGGGGTTCAGGGTGGCTGGGGCCGCTCTCCCTGCAGGCAT…
>TUCP_000122
GGCTGAGATGCCTGTCTCTCCTCAAAGGAACAGGGGGCCCTGAGAAGTACATTTCAGCTAAGCCATGAGGTCATTACTGAACTATCACTGACTTCTGTGAAGTCTTTCTTCCTTAATTTGGCTACCATGTCGTTCTTTGGGCTCCTACCCTGCCCACATTTTGAACAAGATTCAGGGCCAGTAAGATTGAGGGAATAGAGAGCAAACGGCCACAGAGCTGAAAACATAGATCTGGTTGGCCACATTTTCCCTTCAAAACATCctgagtggacttccctggtggtacagtgggtaggaatctgcctgcatatgcaggggacatgggttccatccctggtctgggaagattccaggcGCTGCAAGGaaactaagtctgtgcaccacaaccgctgagcctgc…
>TUCP_000123
cgccgccgcagCCGCCGCCACCGCCGCTCGGCTACCCTGTCCGGCCTCCCGCTCCACTTGGGGACCCGTAGCCGGAAAGGGAAAGTCGCCCCGCTTCCGGCGGAAGGGAAGCCGGGACGCTCGCCGACGCGAGAGGAGCCGCGTCTGCGGGGCTGGGTCGGGGCACGTGACCGCGGTCCAGCCGGAAGTGGAGGGGCTGGCCCTGTCGTCTGGTCTTGAGGGCACCGGTCGCTCCCTGGCCATTTCCAGACGCGACTTCATCTAGGGCCGTCGACGATGTCGTGACAGACTTTTTGAGGCGTGTGTCTGTGGTCCGAGATGCCCGGCTGTCGGCTGTTTGGAAACCCAGAGAGGAGTGACGTGGCTTTCCCTAGACGGCACCCTGGCTGTCCCTCTCAG…
>TUCP_000124
CGGCAGCCAGCCGGCAGCCAGCCACTGGTGGCCGCCGGCCCGACCTGATCCCGGGATTAAACCAAGCCGGGAGGACACGAGAGAGTTCTGGCTGCCGCTGATCCGCGCCTGTTTGGGGTAAATTCCGACTGTACCTGCACTCCGTCTGGCAACCTGCACGCAGTCCTGCCAGCGATCGTCAGTGAGTCACCTCCGCCCTTGACCACCGCTCGCCCTAGGGCCACGTAAGAGAGTCCCTGAACTTCAGCTGAGCACATGGCCACCCAGCTGTAGGCTGCATTATCAGCCCTCCCTAACAAAGTGTGGACTTGTGACTATGGTGTACCTAATGGAGTGGAAGAACTATGCCCTTAAAAAgtagtcattactttgccaacaaaggtccatctagtcaaagct…
>TUCP_000125
gaagtcTGGAAAAGCTGGTGTGTTTTCAAACGTGCCCCCTTCACCCAGGACCAAGGTGGAGAAAGACAGCTCACTGGGGGCGTTCATTCCTCCACAGCAAGCCCCCTCCTCTTTCCCGCTTGGCAGTGGACTCCGCCGGTTTTCCCAGTGGGGAGGGCGCTGGGCCAGAGGGAAGCCTGAGAAAGGCCAGGGAGTTCTGCCAGGCTGTGTCCCCCAACCCCGCTCTGCACGCAGGCCCACGCAGCCCTCCAGGAAGGAGCCACGATTCCAGGCTTTGGCCTAAGGGGAGAACACTTTTGCCGAAAACAAGGATTTCTGCTTTCCTTTAGCTTTGGCCTCTGTGGAttggtttttttcattttttccaatctCATGCTATCTCCAgagtgcatttaaaaa…
>TUCP_000126
CGGGGTGCCCGGGGCTCGGGGGCCGCGCCTTGCCACCTGCAGCGCCCGGGGCGGGCGGGACGAGCTCGGCCCGGTCGGGGGGCTCACGCGGGGGGCATCCTTGCAGGTGGGAGTCGAGAGCGTTTCCTGGCGCCCGAGCCATGGTGGCCAAACAGCGGATCCGGATGGCCAACGAGAAGCACAGCAAAAACATCACCCAGAGGGGCAACGTAGCCAAAACCCTGAGGCCGCAAGAAGAGAAATATCCTGTGGGACCATGGCTGTTGGCGCTGTTCGTTTTTGTTGTCTGCGGCTCAGGTTGACCACGTAAACACTGGCCTTTCCTGGAGACTGCCTGAACTATCTTGAAATTGTGATACCCAGAGGGTGTCACAGCCCCAAGACTGGAAAGTGGGATGT…
>TUCP_000127
CGAGGCGCATGCAGGCGGTCCTCGCTGGCTCCGTTTACCTGAGGGACCTGCGGCCGCCCGCGGCCGGCGCCGCAAACCCCCGGGAGCCCGGCCCCGAGGTGTGAGTTTTGCAAAGTCTGCATGTTCCTCGGCTGCCCCCTTGGACGCTCCGTGTGTTTGCCCTGGGGTACTGCGGGGAAGTTCATCCATAGCCTCTGAAATAAGatggcagaaagtgaagagggactaaaaagcctcttgatgaacgtgaaagaggagagtaaaaaagttggcttaaagctcaacattcagaaaacgaagatcatggcatccagtcccatcacttcatggcaaatagatggggaaacagtgccagactttatttgggggggctccaaaatcactgcagatggtgactgc…
>TUCP_000128
GAGAAGAAGGCCAAGATCTCTGAAGCCTACTCTTTGCTCTCCAGGGTATGGCCACTCTACAGGATCTGGAGAGCTGTCCCAGGGAGGCCTAAGGTGGCAGGAGCCGGTGGAAGGTTTTCACCTTGAGGAGGGGAAGAGTGGAAGGCAGTGAGCACGCCCTGTGGATCCCCACTCATGGAGAGCTGAGGTTGGATGCCAGGGAAGCTCCAACTTGCTTGATACCGTTCATACGgtgaataatgaaataattatctgGTGACTCATTAGCTGTCTGGAGGGCCTTATCGCATCCTCAAGTGAAAACAGCATGGACTACTTAGTAAGAGAGCGGGGTTTTCTGAGCCAACAGGAAGCCCATGAGAAACCATGGGATGCCTAGCGCCGGGCAGGGGACCCAGT…
>TUCP_000129
GTTATCTTGGGCTCAGTTCCTTGTATGTTTTAGAGCTTGAGGAACCCTTTGCTGATACTTCTCTACCAGCTCTTCCCACTGAGTATATGAGTCCCACGTCAACAAGTATTTTCTTCCTGATGCTCCTTTTTGATAACTCTCAAATGATGAATAGTAGTCAGTATCATACAATTTAATTCAGTGCCCACCAGTGTGCTGCTGTGGTATTTTGAGAGGCAGTTCCTCCAAAGTACCTCATGTGTTGGggggaataaaaaaagaattgcatAGAGAAGGAGGGAAGTTCTGTGTACTCTTGACTGTTGCCCAGATGAACATGATAATGACTTCATCTCTGCTACCCATTCATAATCTGTCTCCCACACATTTTATAATGCTTTATTTTACTAGCCATTGACT…
>TUCP_000130
CTCCAAATCCACTGCATAAAGCAGGAATGTCCAGCCCAGACACTCTCTGAAGACGAGGGCGCACTTGTGGGGTCTCAGAGGTTATGCCTCAGAGGTTATTACAGTTCCTTTTTCAAGGATGGGAGACTTGATACTTCCTGGTCAAATGCAGGCGCTTTTGACCTTGGACCCTGGGAACTACAGCTCCCCCTGCTGGCCGCCGCCTGCCAGAGTCGATATAAACAAGACATCCAGTCTCCGCGTTCACCGACACTCTTTGCTTCCACAATGAAGATGAGCAGCTTCTCTGCGCTCTCCGTGATCTTCCTCCTGCTCTGCTTGCACACGGCGCAGCCGGGACCCCGCAAGGGCGTCCAGAAACCTGGATATTGCccagaattttttctttcctgcccttTC…
>TUCP_000131
TGGCAACCTGGGCAACAAGTAGATGTAATTATCAGCCGGACGATGGAAATATGAGCGGAGTTCAGCGGGAGAGACAGGAAGGCGTTCATTTCTACCCGCCGAGCGGAAACGGCCTGAATCTCCAGCGGAACTGGGCGTAATATGAGTAATGAAGAGCGGCAGTTGATGCGATGTTATTAGCAACTAAGGGTAATAAGAAAAATGCAAGCCTCAAAGAAGATGCGTGAGAGagttttcccttctctcctccagttACCCTCCGGCCGCCCCTTCCGCTGTGCGGGCGCCTCTCGGCCGCAGGAGCAGACTTCGCGGCTCTCGGGTTTCTGCTCGGCGCAGCCAATGGCAGGCGGCCGTGGAAGAGCCGGGAGGAGGAAGCTGCGGGTGCGGGCGTCTCTC…
>TUCP_000132
CGGGGCGGCCCGCTGGCCCTGGGCCGGCTCGCGCGGCGGCGGGGACGCAGGGAGCGCGGCCCGGGCCTCCCTCCCCAGTTCTGCAAAATGGTGTCCGCGCCGCGGGCGCCGGAGGCTGAGGCGCTGCGCGCCGCGGGGCGCGGCTCCCCGCACGCCGCCTGCGCCTCGCGGCTCTCGGCTCCAGGCTCGGACGCCGTGTCCTCAGAGCGACCTGTGCTATCTGGGGCCTCGCACTGCTGCTCACAAAGACTTCACACCGAAAGGAAGTCTCCCTCACGCTTGTGTAGCCTTCACCGAGAAGAAGAAACGCAGgtTTTGAAACAGCAGCGGAAGTGGTGGTGTGGCCGCACGATGGAGCTGAAGAGCTCTGTGTCGGAGGGCTGAGGCAGACTGGCGGCT…
>TUCP_000133
CTCGTCTTCGCGGGCTCGTGCCGCCTGTGACTGGACCTGCGGTGGTGGTCCCCGGGGTTCACCTAGTCTTTCTCCTCAAAGTGAAACCAGTGCGGGCGGTAGTCTCCGCGCGTGCGTTCGCTGCGGCCCGCGGGTCGCGTGGTCTGCCGGGAACCTCAGGGTTGGGTCGGGGGAAGGTCGGGGCGTCTGAGGAAGGGTCCTGACAGGCAGGGTGGAGGAGGACCTCGGAGGCGGGGCCCGGAGGAGGGTCGCGGGGCGTTCCCGCCGGACCCGAGACCGTGGCCTTGACCGCGCTCCGGGTTCCGCGGCGGCTGTGCTGGTTGGTGCTGGATGAGAGGAGCTGCACCCGGCTGGGCGCGCCGACTGCGCGGGGCCTGCCGGAGATACGCTCCTGCACAC…
>TUCP_000134
CTGGACCTGCGGTGGTGGTCCCCGGGGTTCACCTAGTCTTTCTCCTCAAAGTGAAACCAGTGCGGGCGGTAGTCTCCGCGCGTGCGTTCGCTGCGGCCCGCGGGTCGCGTGGTCTGCCGGGAACCTCAGGGTTGGGTCGGGGGAAGGTCGGGGCGTCTGAGGAAGGGTCCTGACAGGCAGGGTGGAGGAGGACCTCGGAGGCGGGGCCCGGAGGAGGGTCGCGGGGCGTTCCCGCCGGACCCGAGACCGTGGCCTTGACCGCGCTCCGGGTTCCGCGGCGGCTGTGCTGGTTGGTGCTGGATGAGAGGAGCTGCACCCGGCTGGGCGCGCCGACTGCGCGGGGCCTGCCGGAGATACGCTCCTGCACACGCTACGCGCCACAGCCGCTGGGACATCTTG…
>TUCP_000135
TGAAAACTTATTTAGCACCTTCTTCCTCGTTCTGACAGGCTGGATGCAGGCTTACTGCCCTCCCAAAAGCCGTCTGGACTCCCCTCCGGCCTCTACTTTTTCCCTCACCCAATGAGGTGGGAAGATAACCTGGCCTGCCCAGTCTCCCAAATCTGCGTGCTGGATTCTGCCTTTCAGGGGCTGTTAGCATAAAGCTCTCCAGGCTGGGGAGAGCAAATAGGGGATCTTGCTAAACTGACTAAATCGACAAACCCAAATTCCACCGTGAATTTCTAAGGAACCTCTCAAAGTTGGGGCCTATCACCAAAGGCAAACAGCACCACGTCAAGAAGAAATATGTTTGAAGAACTGTACATAGGAGAGGTCTATTGGGGTCAAAGGAATCAAACTCAAACCTTC…
>TUCP_000136
TGATGGTGCTGAGCCAGCTCTCCCAGTGGGGCCAGGAGGCAGAGTGAAGGTTCTGCTTCAGCTCCCACAGGTACTGGGCTGTCCCGTCTTGGACAGAATTGGGTCTAGCAGTGTCTGAGCCCCAGCTGCCAGTGCCCACACTCGCCTCTCAGGCTGGAAATGCTGGCCTTTGCCAAGCCTGCCAATGTCTTTCCCCTCTTGGAAGCATTTGGCTCAGAGCACTACGTGGGCAGAGAAGGGAGGCACACCACCGTCTCCAACACTGAGAGACAAAGACGCACAGGCTTTCTGTTAGCAGTGACCCCAACGTGAGGAAGTGCTTGTCTCtagcaccccctcccccccaaaaaaaaacccaagaggcAAAGTTGACCTTTCTTTCCCACCCTGGATACCACC…
>TUCP_000137
GGAGGCGCCCGCTGGGACTTCGTAGCCGTCCAATCAGAGGGGACCTGGTGACCGCCTCTTTCCGGAGCCCGGCAGCTTAGGCGGCGCAGACCGACGGCCAAGGGACCTACGTCCGGCGTCGCGCAGGCAGGGATCAGAGCAGGGAGCGCGCAGAACACCACGGAGATCGACCAGCCGACTCCGCATCAGGTGCCGGGCGTACGCCTGGGGCGCTCCTCCCGGGTGGGCGTCCTAGTAGCACCACACAGCCAGTTGTTGGCAATTGTGAATAAcgttgctataaacatccatgtgcttTATGGCTGATACCACAGAAACACGGAGTATCATGAGAGATGACCACATAAGTTGGACCGACCTGAAGAAATGGGGAATTCCAAGGAACAGACAGCCTACTGA…
>TUCP_000138
CCAGTTTCCAAAAGAGCTTATCCTTCCAAAAGAGAGGAACAGGGGCAGGGATCTTTTAAGTGATTTTGGCAGGACCGgtgagtaccaaagaatttatgctttcaaactgtggtgctggagaagactcctgacagtCCTTGgccagcaagaagatcaaaccagtcaatcttaaaagaaatcaaccctgaatatgcattggaaggactggtgctgaagctgaagctccaataccttggccacctgatgtgaagagctgattcatcggaaaagacccATAACCTCCCTGAGGATGACTTGTAGTTAAATTCCCTCTCTGGGGAAAGCCTGGCAGAACCAAGATTGGAAGCATTGCCCAGAGGATGGGGCATTGCTGAGTGTGGATGGTTGGTGTCTTCCTGA…
>TUCP_000139
CGTCAGGACGCCAGTGCCTCCGGACGCTGCCTCGCTGGCGAGCGGGGAGCGGAGACCCGCGCTGGGACGGTTCCGACCCGCGGCTCCGGCGTTGCGAGAACATGGGCGCTCAGCTGAGCGGTGGCCAGGGCTCCACGGAGCCGCCGCAGCCCCAGccgcagccccagccccagcctgcgGCGCCGGAGGACCCTGCTCGGCCCCGGCCAGAGCCCAGCCCCTGGGGGCCGCTGGACGACGTGCGCTTCCTCATCGCCTGCACCTCCTGGTACTGACTCGCCGCCCTCCGCAGTTAGCGCCTGCCGCCTCCTGTCGTCCAGTTCGCTTCTCCTGGTCGGGCCCTTGTCTCCCCACCTTCGCCCACCCTGGAGGCGCTCGGAGAGTCGGGGAGTGGAGGGG…
>TUCP_000140
GGATATTAAAAGCTCAGTCCACCCCAGGATCCTCAGGAGCCCTACTGCAAGGCCACGAAGATGCACCGGCTCTGCCTCTCTGCAGCCCTTCTCGTCCTCTTGGTCATCCTGGTGGATGGAACCACAAATGATACTAACAAGAGCCGTGACCACGCATCTTCTAGCCCTAGCATCTGCCTGGACCCAGCATTCCCGGGTCCCTGTCATAAGCAGAAGATGAGGTACTTCTACAACGCCAAGACCAGGCGCTGTGAAGTCTTTATATACGGCGGCTGCAGAGGGAACAAGAACAGATTCCGCACAGAAAGGGGCTGCAAGAAGATCTGTGGTGAAGGGATAGTGTCCCCGTGAGGACATGCAAAGAGTGGTCCCCAGAAAATGTGAGTCCGAGGAAGACTC…
>TUCP_000141
ACTAGTCAACCAATTGAAATCATCACCGAGATACCATCTCCACTTTGCCACACCCACACATCACCAGGAAAAGCCCTTACTCCAGGGGTGCGCACATGTGTTCTAGGAAGGGTCAGAGAGTAACTCTGAGGCTGGGTGAGGCACCTGCTTTCTACTGCGGCTTCTTCACTCTTCTTAGCCGGAGACAACATGTAAATGAACCAGCATGGCAGTGTTCCGGTAATGTTTCATTTACACAAACAGgaagaagaaaacaacagaaggctTAGCTGAAAGTGTGAATTCATGTCCAAGGATTCATGAAAGCAGCATAgactgagaaagggaaagatgggtAGATGTCCCAGAAAATTCAGGGTAAAGAGACTTTTATTGGAAGCATCATAGTCATCCAGGCAC…
>TUCP_000142
ggagaataaATCCCTCCCGGTTGCAGAACTCATTAACATAGAGACTGAATAGGGATGCCGGGGCTCGAAGACTTCAGGTCCCCGAGAGTCCATGGTAACTTTAAAAATTGGGGACCAAGACATTGATTTTATGGCAGACACCGGGGCAGAATTGTCCATGGTaactaaacccgtgtgccacTGTCTGAAAGGACCGCCGCCCTAACTGTGGTTTCAGGAGTAGAAATAGTTACGCCATTTTGCCAACCCAGGAAATGTCAAATGAGGGGTCACCAAGTGACTCATGAGTTCCTCTCTATCTCTGAGTGCCCAGTACCCCTGCTGGGGAGAGACTTAGTCTCCAAGCTGGGAGCACAAGTGACTTTCTCTCCTGAAGGGAGGCCCGCTTTTCGGGTGGGC…
>TUCP_000143
GAGACTTAGTCTCCAAGCTGGGAGCACAAGTGACTTTCTCTCCTGAAGGGAGGCCCGCTTTTCGGGTGGGCACAACAACCTACTTACTCTCCCTCTCTGTGTCCCCTCAAGACGTTGGAGGCTACATGAGCCCCCTGGAGATAAACAAGACCAGGCAACAGAGTTGGAGAGAAGGCTAACTCAGCAGttccctgaggtctgggctgAAGATAACGCCCCTGGACTGGCCAACCACCAAGCCCCTGTAATAACAGAACTCACACCTGGTGCCACCCCAGGGAGAAAGCGTCAATACCCAATGCCCGTAGGCGCCCGAACTGGGATTCTGCCTCCCATCAGCAGGCCTAAACAGGCAGGCATCCTGGCGGAATGTCAGTCAGCCTGGAACACACCAATGTC…
>TUCP_000144
CAGGAGTAGAAATAGTTACGCCATTTTGCCAACCCAGGAAATGTCAAATGAGGGGTCACCAAGTGACTCATGAGTTCCTCTCTATCTCTGAGTGCCCAGTACCCCTGCTGGGGAGAGACTTAGTCTCCAAGCTGGGAGCACAAGTGACTTTCTCTCCTGAAGGGAGGCCCGCTTTTCGGGTGGGCACAACAACCTACTTACTCTCCCTCTCTGTGTCCCCTCAAGACGTTGGAGGCTACATGAGCCCCCTGGAGATAAACAAGACCAGGCAACAGAGTTGGAGAGAAGGCTAACTCAGCAGttccctgaggtctgggctgAAGATAACGCCCCTGGACTGGCCAACCACCAAGCCCCTGTAATAACAGAACTCACACCTGGTGCCACCCCAGGGAGAAA…
>TUCP_000145
TTTAGTCAACAAATACCAAGCgcctcctatgtgccaggccctgtgctaggcTCTGGACATAGTGAACAGGACAGACAGGGCCCATGTGCTCCgctgggagagacagagaagaaatgagCAAATACATGAATGAACAGGACCGATGCGCCTACAGTGCTGCTGATTAGGACTGGGAGGTCAAGCAGATGGCCCGGTGTGGTGGACACCTGGGGAGAAGTCAGTGGACAGGCTTTAGCCGGGGAGACATGATTCCTCCACTCACGCAACACGGAGGTCCCTGCGCCTCGCCCTGCAGATGGCACGTTTACCGGCTCACAGTTTGCCCGtttctctgggtctctgttggctgctgctgctgcttagtcacccggtcgtgtccaactctgtgcgaccccacgg…
>TUCP_000146
CCTCATAGCTGCTTTCCCTGTGACAGTCTGCCTCTCCAGGACGATCCTGGTGTGGCCGCTCACAGAGAGACGGGCCCTCTGGGAAGGAGAAGCTCCGGAGCCAGGGCCCGCAGCTGCAATCTTGCCTCATCGCAGTTGCCAGCAATAGGGGGGCGGGCTTCACCCTGCCTGCTAGTCTCCCAAGTTCCTCTTTTGGGCATGTGCCTGCCCCTCCGTGTTCCCGTGGCTGCGTGGAAGTGGACCGAGGCCCAGAGGGTGACTAAGAGGGGAAGCCCCTGCGCCGAGGCTCCCAGCGGCTCCTGGATTGCGTAAGGGCTATTTTTGAGGCAATTGCAGACCATCTGATGAATCATAGCAAACACACATGGCCCTGGTGGTGGGGACAATCCTTCCTCATGA…
[truncated: 415 more rows]

[truncated: 2 more sheets: Novel lncRNAs, Novel lncRNAs fasta]
