# Supplementary material for: Integrative analysis reveals ncRNA-mediated molecular regulatory network driving secondary hair follicle regression in cashmere goats
Source: BMC Genomics. 2018 Mar 27;19:222. doi: 10.1186/s12864-018-4603-3 (PMC5870523; doi:10.1186/s12864-018-4603-3)
Supplement: Supplementary file 5 — TMP for total miRNAs and novel miRNAs information. (XLSX 108 kb) [file 12864_2018_4603_MOESM5_ESM.xlsx]

## Sheet: total miRNAs
sRNA.readcount	A0315.readcount	A1327.readcount	A2095.readcount	CT0315.readcount	CT1327.readcount	CT2095.readcount	A0315.tpm	A1327.tpm	A2095.tpm	CT0315.tpm	CT1327.tpm	CT2095.tpm
chi-let-7a-3p	394	427	418	357	436	350	41.983	53.0993	44.319	38.0671	38.8423	41.1928
chi-let-7a-5p	277899	353466	418932	437284	363208	266182	29611.8	43955	44417.9	46627.8	32357.4	31327.9
chi-let-7b-3p	3228	5126	4220	3980	4280	4232	343.962	637.44	447.431	424.389	381.296	498.079
chi-let-7b-5p	329251	376812	407194	488744	437247	314588	35083.6	46858.2	43173.3	52115	38953.4	37025
chi-let-7c-3p	111	182	132	75	83	87	11.8277	22.6325	13.9955	7.99729	7.39429	10.2393
chi-let-7c-5p	64338	74065	95690	94813	74316	52273	6855.59	9210.3	10145.7	10110	6620.65	6152.2
chi-let-7d-3p	5467	4957	5029	4725	4511	5290	582.541	616.424	533.207	503.829	401.875	622.599
chi-let-7d-5p	9368	8175	9868	9204	7165	6820	998.215	1016.6	1046.27	981.427	638.315	802.671
chi-let-7e-3p	203	202	215	145	207	132	21.6308	25.1196	22.7957	15.4614	18.4412	15.5356
chi-let-7e-5p	28154	22637	30036	26481	32928	16895	2999.97	2815.01	3184.61	2823.68	2933.49	1988.43
chi-let-7f-3p	67	74	84	57	90	59	7.13924	9.20221	8.90622	6.07794	8.01791	6.94392
chi-let-7f-5p	183673	151154	210743	235483	216222	174566	19571.4	18796.6	22344.3	25109.7	19262.8	20545.3
chi-let-7g-3p	9	8	8	3	16	3	0.959003	0.994834	0.848211	0.319892	1.42541	0.353081
chi-let-7g-5p	125471	135717	173614	199319	203577	147314	13369.7	16877	18407.7	21253.5	18136.2	17337.9
chi-let-7i-3p	122	66	95	66	95	63	12.9998	8.20738	10.0725	7.03761	8.46335	7.4147
chi-let-7i-5p	218034	171165	226797	232191	352351	176247	23232.8	21285.1	24046.5	24758.6	31390.2	20743.2
chi-miR-1	6670	4393	5290	6393	5025	4257	710.727	546.288	560.88	681.689	447.666	501.022
chi-miR-100-3p	0	1	3	2	10	1	0	0.124354	0.318079	0.213261	0.890879	0.117694
chi-miR-100-5p	137685	142012	133809	193379	206988	164661	14671.1	17659.8	14187.3	20620.1	18440.1	19379.6
chi-miR-101-3p	36242	22243	32636	31631	46925	41945	3861.8	2766.01	3460.28	3372.83	4180.45	4936.66
chi-miR-101-5p	1	2	1	2	7	5	0.106556	0.248708	0.106026	0.213261	0.623615	0.588468
chi-miR-103-3p	86701	84654	88814	78022	86368	72993	9238.5	10527.1	9416.63	8319.53	7694.34	8590.81
chi-miR-103-5p	18	10	10	8	16	12	1.91801	1.24354	1.06026	0.853044	1.42541	1.41232
chi-miR-105a	122	79	235	130	64	149	12.9998	9.82398	24.9162	13.862	5.70162	17.5364
chi-miR-105b-3p	8	6	10	5	0	6	0.852447	0.746125	1.06026	0.533153	0	0.706162
chi-miR-105b-5p	22	7	29	19	6	25	2.34423	0.87048	3.07477	2.02598	0.534527	2.94234
chi-miR-106a-3p	0	1	1	0	2	1	0	0.124354	0.106026	0	0.178176	0.117694
chi-miR-106a-5p	83	43	79	38	87	34	8.84413	5.34723	8.37609	4.05196	7.75064	4.00158
chi-miR-106b-3p	18212	20218	21755	14384	15936	15979	1940.59	2514.19	2306.6	1533.77	1419.7	1880.63
chi-miR-106b-5p	3335	1303	1626	1652	2162	2050	355.364	162.034	172.399	176.154	192.608	241.272
chi-miR-107-3p	4873	4201	4788	3942	4840	4821	519.247	522.412	507.654	420.337	431.185	567.401
chi-miR-10a-3p	220	178	212	258	329	271	23.4423	22.1351	22.4776	27.5107	29.3099	31.895
chi-miR-10a-5p	82605	75536	85048	112327	119858	122457	8802.04	9393.22	9017.33	11977.5	10677.9	14412.4
chi-miR-10b-3p	235	218	241	264	368	194	25.0406	27.1092	25.5524	28.1505	32.7843	22.8326
chi-miR-10b-5p	448517	390638	350828	444801	613108	461480	47792.1	48577.5	37197	47429.4	54620.5	54313.3
chi-miR-1185-3p	1	3	0	3	2	2	0.106556	0.373063	0	0.319892	0.178176	0.235387
chi-miR-1185-5p	3	5	4	1	2	1	0.319668	0.621771	0.424106	0.106631	0.178176	0.117694
chi-miR-1197-3p	12	11	21	15	11	20	1.27867	1.3679	2.22655	1.59946	0.979966	2.35387
chi-miR-122	37	14	14	18	17	5	3.94257	1.74096	1.48437	1.91935	1.51449	0.588468
chi-miR-1224	5	10	4	8	8	6	0.532779	1.24354	0.424106	0.853044	0.712703	0.706162
chi-miR-1248-5p	94	101	126	76	148	91	10.0162	12.5598	13.3593	8.10392	13.185	10.7101
chi-miR-124a	3	1	1	8	1	3	0.319668	0.124354	0.106026	0.853044	0.0890879	0.353081
chi-miR-125a-3p	352	360	352	190	337	187	37.5077	44.7675	37.3213	20.2598	30.0226	22.0087
chi-miR-125a-5p	88106	109583	101093	78388	93234	91949	9388.21	13627.1	10718.5	8358.55	8306.02	10821.8
chi-miR-125b-3p	5624	6037	7002	5013	4302	4419	599.27	750.726	742.397	534.539	383.256	520.088
chi-miR-125b-5p	104269	136864	134683	116963	114939	119153	11110.5	17019.6	14280	12471.8	10239.7	14023.6
chi-miR-126-3p	68373	57507	61929	82482	136461	79210	7285.54	7151.24	6566.11	8795.1	12157	9322.51
chi-miR-126-5p	651	383	539	617	962	660	69.3679	47.6277	57.1482	65.791	85.7025	77.6778
chi-miR-1271-3p	7	9	9	7	1	9	0.745891	1.11919	0.954238	0.746414	0.0890879	1.05924
chi-miR-1271-5p	2423	1846	2279	2313	2250	1893	258.185	229.558	241.634	246.636	200.448	222.794
chi-miR-127-3p	30134	44409	45484	18493	50998	22610	3210.95	5522.45	4822.51	1971.92	4543.3	2661.05
chi-miR-127-5p	587	613	681	300	825	469	62.5483	76.2291	72.204	31.9892	73.4975	55.1983
chi-miR-128-3p	6190	5161	5756	6803	6977	4279	659.581	641.792	610.288	725.407	621.566	503.611
chi-miR-128-5p	93	97	114	57	79	55	9.90969	12.0624	12.087	6.07794	7.03794	6.47315
chi-miR-129-3p	203	228	117	160	223	232	21.6308	28.3528	12.4051	17.0609	19.8666	27.3049
chi-miR-129-5p	237	327	188	281	364	237	25.2537	40.6638	19.933	29.9632	32.428	27.8934
chi-miR-1296	625	467	643	405	321	513	66.5974	58.0734	68.175	43.1854	28.5972	60.3768
chi-miR-1306-3p	49	37	37	42	45	34	5.22124	4.60111	3.92298	4.47848	4.00895	4.00158
chi-miR-1306-5p	489	525	528	370	420	394	52.1058	65.286	55.9819	39.4533	37.4169	46.3713
chi-miR-1307-3p	3171	3764	4443	2625	2744	2221	337.889	468.069	471.075	279.905	244.457	261.398
chi-miR-1307-5p	77	44	77	47	73	33	8.2048	5.47159	8.16403	5.01163	6.50341	3.88389
chi-miR-130a-3p	1273	865	838	969	1021	867	135.646	107.566	88.8501	103.325	90.9587	102.04
chi-miR-130a-5p	277	107	142	123	130	120	29.516	13.3059	15.0558	13.1156	11.5814	14.1232
chi-miR-130b-3p	392	213	216	168	139	129	41.7699	26.4875	22.9017	17.9139	12.3832	15.1825
chi-miR-130b-5p	2068	3081	2467	1573	1025	1463	220.357	383.135	261.567	167.73	91.3151	172.186
chi-miR-133a-3p	3421	1886	2199	2135	2408	2436	364.528	234.532	233.152	227.656	214.524	286.702
chi-miR-133a-5p	74	41	53	37	40	46	7.88513	5.09852	5.6194	3.94533	3.56351	5.41391
chi-miR-133b	103	48	55	68	72	50	10.9753	5.969	5.83145	7.25087	6.41433	5.88468
chi-miR-134	16	18	18	13	10	6	1.70489	2.23838	1.90848	1.3862	0.890879	0.706162
chi-miR-1343	1845	1583	1434	1366	1606	1327	196.596	196.853	152.042	145.657	143.075	156.179
chi-miR-135a	49	27	34	46	46	32	5.22124	3.35756	3.6049	4.905	4.09804	3.7662
chi-miR-135b-3p	9	10	2	5	3	1	0.959003	1.24354	0.212053	0.533153	0.267264	0.117694
chi-miR-135b-5p	76	51	53	45	41	31	8.09824	6.34207	5.6194	4.79837	3.6526	3.6485
chi-miR-136-3p	132	83	114	67	215	105	14.0654	10.3214	12.087	7.14424	19.1539	12.3578
chi-miR-136-5p	6	3	2	6	19	6	0.639335	0.373063	0.212053	0.639783	1.69267	0.706162
chi-miR-137	5	0	3	1	0	2	0.532779	0	0.318079	0.106631	0	0.235387
chi-miR-1388-3p	71	68	51	98	99	92	7.56546	8.45609	5.40735	10.4498	8.8197	10.8278
chi-miR-1388-5p	267	245	249	285	404	270	28.4504	30.4668	26.4006	30.3897	35.9915	31.7773
chi-miR-140-3p	58520	55287	59881	53520	67771	68355	6235.65	6875.17	6348.97	5706.86	6037.57	8044.95
chi-miR-140-5p	357	265	302	372	528	328	38.0404	32.9539	32.02	39.6665	47.0384	38.6035
chi-miR-141	278	160	221	253	408	302	29.6225	19.8967	23.4318	26.9775	36.3478	35.5435
chi-miR-143-3p	643065	421067	645643	584490	771365	589356	68522.3	52361.5	68455.2	62324.5	68719.3	69363.5
chi-miR-143-5p	1933	1516	2069	1469	1834	1577	205.972	188.521	219.369	156.64	163.387	185.603
chi-miR-144-3p	11	7	1	1	5	15	1.17211	0.87048	0.106026	0.106631	0.445439	1.7654
chi-miR-144-5p	308	163	101	77	109	411	32.8192	20.2697	10.7087	8.21055	9.71058	48.3721
chi-miR-145-3p	4667	3633	4757	4924	6211	5156	497.296	451.779	504.368	525.049	553.325	606.828
chi-miR-145-5p	245026	182048	188504	160316	234178	153314	26109	22638.4	19986.4	17094.6	20862.4	18044.1
chi-miR-1468-5p	3083	3410	3092	4068	4123	3697	328.512	424.048	327.834	433.773	367.309	435.113
chi-miR-146a	2492	1673	1957	1885	2724	1593	265.537	208.045	207.494	200.999	242.675	187.486
chi-miR-146b-3p	4070	3985	4286	2316	1489	1793	433.682	495.552	454.429	246.956	132.652	211.025
chi-miR-146b-5p	83854	67482	83726	53087	31838	37934	8935.13	8391.67	8877.17	5660.69	2836.38	4464.59
chi-miR-147-3p	72	47	65	32	138	14	7.67202	5.84465	6.89172	3.41218	12.2941	1.64771
chi-miR-147-5p	43	34	50	26	101	25	4.5819	4.22804	5.30132	2.77239	8.99787	2.94234
chi-miR-148a-3p	292271	245704	283299	357043	811630	264979	31143.2	30554.3	30037.2	38071.7	72306.4	31186.3
chi-miR-148a-5p	2600	2178	2787	2038	4004	1849	277.045	270.844	295.496	217.313	356.708	217.616
chi-miR-148b-3p	21990	34047	39256	35350	35971	28040	2343.16	4233.89	4162.17	3769.39	3204.58	3300.13
chi-miR-148b-5p	134	83	139	134	227	126	14.2785	10.3214	14.7377	14.2885	20.2229	14.8294
chi-miR-150	6324	5350	3230	5739	6205	5582	673.859	665.295	342.465	611.952	552.79	656.966
chi-miR-151-3p	55755	42629	50994	54086	83728	40147	5941.02	5301.1	5406.71	5767.22	7459.15	4725.05
chi-miR-151-5p	4947	1962	2301	3142	3423	2616	527.132	243.983	243.967	335.033	304.948	307.887
chi-miR-153	4	1	4	2	18	1	0.426223	0.124354	0.424106	0.213261	1.60358	0.117694
chi-miR-154a-3p	26	24	26	20	43	27	2.77045	2.9845	2.75669	2.13261	3.83078	3.17773
chi-miR-154b-3p	0	0	0	0	0	1	0	0	0	0	0	0.117694
chi-miR-154b-5p	212	215	310	99	438	127	22.5898	26.7362	32.8682	10.5564	39.0205	14.9471
chi-miR-155-5p	15617	12669	14466	12470	18014	10852	1664.08	1575.44	1533.78	1329.68	1604.83	1277.21
chi-miR-15a-3p	1	0	1	0	0	0	0.106556	0	0.106026	0	0	0
chi-miR-15a-5p	848	333	377	528	632	537	90.3593	41.41	39.972	56.3009	56.3035	63.2015
chi-miR-15b-3p	119	70	83	71	82	99	12.6801	8.7048	8.80019	7.57077	7.3052	11.6517
chi-miR-15b-5p	5866	9226	8095	7399	5680	7149	625.057	1147.29	858.284	788.959	506.019	841.392
chi-miR-16a-3p	22	9	21	9	14	12	2.34423	1.11919	2.22655	0.959675	1.24723	1.41232
chi-miR-16a-5p	66618	44327	46906	57688	53586	50093	7098.54	5512.25	4973.27	6151.3	4773.86	5895.63
chi-miR-16b-3p	26	17	19	15	25	20	2.77045	2.11402	2.0145	1.59946	2.2272	2.35387
chi-miR-16b-5p	27554	19576	17521	21904	20331	22301	2936.04	2434.36	1857.69	2335.63	1811.25	2624.69
chi-miR-17-3p	56	37	37	24	32	25	5.96713	4.60111	3.92298	2.55913	2.85081	2.94234
chi-miR-17-5p	11080	6641	9328	6604	5694	6328	1180.64	825.836	989.014	704.188	507.266	744.765
chi-miR-1814	4	3	8	6	4	6	0.426223	0.373063	0.848211	0.639783	0.356351	0.706162
chi-miR-181b-3p	3	1	2	1	3	0	0.319668	0.124354	0.212053	0.106631	0.267264	0
chi-miR-181b-5p	4790	3923	4046	4617	4063	3740	510.402	487.842	428.983	492.313	361.964	440.174
chi-miR-181c-3p	93	93	96	75	104	67	9.90969	11.5649	10.1785	7.99729	9.26514	7.88547
chi-miR-181c-5p	98	84	71	79	138	70	10.4425	10.4458	7.52788	8.42381	12.2941	8.23855
chi-miR-181d	347	337	295	376	403	214	36.9749	41.9074	31.2778	40.0931	35.9024	25.1864
chi-miR-182	19293	15967	16313	14026	15483	14457	2055.78	1985.56	1729.61	1495.6	1379.35	1701.5
chi-miR-183	13046	13299	15367	11025	10190	10717	1390.13	1653.79	1629.31	1175.6	907.805	1261.32
chi-miR-1839	16	12	11	17	23	11	1.70489	1.49225	1.16629	1.81272	2.04902	1.29463
chi-miR-184	4250	3000	5828	4281	1476	3146	452.862	373.063	617.922	456.485	131.494	370.264
chi-miR-186-3p	7	2	2	2	6	3	0.745891	0.248708	0.212053	0.213261	0.534527	0.353081
chi-miR-186-5p	36819	22054	21765	26011	32506	23977	3923.28	2742.51	2307.66	2773.57	2895.89	2821.94
chi-miR-187	234	175	240	168	74	90	24.9341	21.762	25.4463	17.9139	6.5925	10.5924
chi-miR-188-3p	7	2	1	1	1	3	0.745891	0.248708	0.106026	0.106631	0.0890879	0.353081
chi-miR-188-5p	59	36	52	41	60	42	6.28679	4.47675	5.51337	4.37185	5.34527	4.94313
chi-miR-18a-3p	268	186	180	144	93	198	28.557	23.1299	19.0848	15.3548	8.28517	23.3033
chi-miR-18a-5p	202	70	114	68	83	69	21.5243	8.7048	12.087	7.25087	7.39429	8.12086
chi-miR-18b-3p	0	3	4	2	10	2	0	0.373063	0.424106	0.213261	0.890879	0.235387
chi-miR-18b-5p	0	1	0	2	0	2	0	0.124354	0	0.213261	0	0.235387
chi-miR-190a-3p	0	0	0	0	0	1	0	0	0	0	0	0.117694
chi-miR-190a-5p	11	8	4	6	3	3	1.17211	0.994834	0.424106	0.639783	0.267264	0.353081
chi-miR-190b	0	1	2	2	1	0	0	0.124354	0.212053	0.213261	0.0890879	0
chi-miR-191-3p	268	140	168	170	244	173	28.557	17.4096	17.8124	18.1272	21.7374	20.361
chi-miR-191-5p	55966	55178	52849	54083	53502	49793	5963.5	6861.62	5603.39	5766.9	4766.38	5860.32
chi-miR-192-3p	9	1	2	2	3	2	0.959003	0.124354	0.212053	0.213261	0.267264	0.235387
chi-miR-192-5p	2854	1988	3030	2722	3153	2539	304.11	247.216	321.26	290.248	280.894	298.824
chi-miR-193a	42748	18619	21653	18094	33031	23771	4555.05	2315.35	2295.79	1929.37	2942.66	2797.7
chi-miR-193b-3p	43595	19122	22122	18405	33989	24291	4645.3	2377.9	2345.52	1962.53	3028.01	2858.9
chi-miR-193b-5p	728	722	585	487	627	646	77.5726	89.7838	62.0255	51.9291	55.8581	76.0301
chi-miR-194	1446	852	1231	1101	1283	1175	154.08	105.95	130.519	117.4	114.3	138.29
chi-miR-195-3p	1666	1989	1984	1605	2155	1422	177.522	247.341	210.356	171.142	191.984	167.36
chi-miR-195-5p	94	19	28	45	88	57	10.0162	2.36273	2.96874	4.79837	7.83973	6.70854
chi-miR-196a	59	61	71	88	76	104	6.28679	7.58561	7.52788	9.38348	6.77068	12.2401
chi-miR-196b	24	11	12	12	5	4	2.55734	1.3679	1.27232	1.27957	0.445439	0.470775
chi-miR-197-3p	15653	6985	8863	6454	7830	8621	1667.92	868.614	939.712	688.193	697.558	1014.64
chi-miR-197-5p	1	0	0	0	1	1	0.106556	0	0	0	0.0890879	0.117694
chi-miR-199a-3p	191575	124863	178361	141360	229488	164211	20413.4	15527.2	18911	15073.3	20444.6	19326.6
chi-miR-199a-5p	135365	101632	130030	107552	191342	119315	14423.9	12638.4	13786.6	11468.3	17046.2	14042.6
chi-miR-199b-5p	67557	49365	61689	61866	98753	72132	7198.59	6138.75	6540.66	6596.8	8797.69	8489.48
chi-miR-19a	18	14	17	15	14	17	1.91801	1.74096	1.80245	1.59946	1.24723	2.00079
chi-miR-19b-3p	1140	585	621	695	925	913	121.474	72.7472	65.8424	74.1082	82.4063	107.454
chi-miR-19b-5p	5	6	10	3	4	5	0.532779	0.746125	1.06026	0.319892	0.356351	0.588468
chi-miR-200a	31545	21076	25787	26552	32135	27278	3361.3	2620.89	2734.1	2831.25	2862.84	3210.45
chi-miR-200b	224059	217960	244340	175850	170009	183510	23874.8	27104.2	25906.5	18751	15145.7	21598
chi-miR-200c	99508	103720	118042	84245	99791	110259	10603.2	12898	12515.6	8983.09	8890.17	12976.8
chi-miR-202-3p	3	5	11	3	2	3	0.319668	0.621771	1.16629	0.319892	0.178176	0.353081
chi-miR-202-5p	106	90	95	125	74	137	11.2949	11.1919	10.0725	13.3288	6.5925	16.124
chi-miR-204-3p	10	10	22	8	21	27	1.06556	1.24354	2.33258	0.853044	1.87085	3.17773
chi-miR-204-5p	1557	2085	3286	1404	2677	3855	165.907	259.279	348.403	149.709	238.488	453.709
chi-miR-206	6	3	11	20	8	4	0.639335	0.373063	1.16629	2.13261	0.712703	0.470775
chi-miR-208b	0	0	0	1	0	0	0	0	0	0.106631	0	0
chi-miR-20a-3p	27	12	19	10	16	13	2.87701	1.49225	2.0145	1.06631	1.42541	1.53002
chi-miR-20a-5p	13524	8626	11032	8260	8322	9898	1441.06	1072.68	1169.68	880.768	741.389	1164.93
chi-miR-20b	207	106	174	84	212	68	22.0571	13.1815	18.4486	8.95696	18.8866	8.00317
chi-miR-211	4049	2300	2169	5774	1575	3579	431.445	286.015	229.971	615.685	140.313	421.226
chi-miR-21-3p	20	9	11	5	16	7	2.13112	1.11919	1.16629	0.533153	1.42541	0.823855
chi-miR-214-3p	33384	26855	33100	29691	36692	28368	3557.26	3339.53	3509.47	3165.97	3268.81	3338.73
chi-miR-214-5p	1038	799	990	1030	1872	868	110.605	99.359	104.966	109.829	166.772	102.158
chi-miR-215-5p	8	3	6	21	12	7	0.852447	0.373063	0.636158	2.23924	1.06905	0.823855
chi-miR-21-5p	230959	134492	176228	147230	329004	156054	24610	16724.6	18684.8	15699.2	29310.3	18366.6
chi-miR-216b	122	90	124	63	153	46	12.9998	11.1919	13.1473	6.71772	13.6304	5.41391
chi-miR-217-3p	5	3	2	1	5	2	0.532779	0.373063	0.212053	0.106631	0.445439	0.235387
chi-miR-217-5p	307	149	263	215	282	115	32.7126	18.5288	27.8849	22.9256	25.1228	13.5348
chi-miR-218	1636	885	1504	1609	1676	1124	174.325	110.053	159.464	171.568	149.311	132.288
chi-miR-219	0	0	0	1	0	0	0	0	0	0.106631	0	0
chi-miR-221-3p	19489	14186	16656	15647	15480	12946	2076.67	1764.09	1765.98	1668.45	1379.08	1523.66
chi-miR-221-5p	4320	4995	5260	5093	4992	5038	460.321	621.149	557.699	543.069	444.727	592.941
chi-miR-222-3p	16954	18766	18199	13914	13936	14172	1806.55	2333.63	1929.57	1483.66	1241.53	1667.95
chi-miR-223-3p	2373	696	1367	478	1699	623	252.857	86.5505	144.938	50.9694	151.36	73.3231
chi-miR-223-5p	254	117	269	109	305	78	27.0652	14.5494	28.5211	11.6227	27.1718	9.1801
chi-miR-22-3p	10028	6196	8381	6403	11991	6690	1068.54	770.499	888.607	682.755	1068.25	787.37
chi-miR-224-3p	3	1	1	4	5	2	0.319668	0.124354	0.106026	0.426522	0.445439	0.235387
chi-miR-224-5p	5657	6207	6234	6547	9072	5841	602.786	771.867	660.969	698.11	808.205	687.449
chi-miR-22-5p	606	342	475	486	632	369	64.5728	42.5291	50.3625	51.8224	56.3035	43.429
chi-miR-2284b	0	0	2	0	1	0	0	0	0.212053	0	0.0890879	0
chi-miR-2284d	0	0	0	0	0	1	0	0	0	0	0	0.117694
chi-miR-2284e	1	1	0	0	1	0	0.106556	0.124354	0	0	0.0890879	0
chi-miR-2290	8	5	6	9	3	4	0.852447	0.621771	0.636158	0.959675	0.267264	0.470775
chi-miR-2318	36	30	26	23	15	22	3.83601	3.73063	2.75669	2.4525	1.33632	2.58926
chi-miR-2320	0	1	0	0	1	0	0	0.124354	0	0	0.0890879	0
chi-miR-2331	15	7	8	5	5	3	1.59834	0.87048	0.848211	0.533153	0.445439	0.353081
chi-miR-2332	13	16	14	18	17	18	1.38523	1.98967	1.48437	1.91935	1.51449	2.11849
chi-miR-2335	1	1	2	0	0	4	0.106556	0.124354	0.212053	0	0	0.470775
chi-miR-23a	157345	148833	146315	152485	235828	139842	16766	18508	15513.3	16259.6	21009.4	16458.5
chi-miR-23b-3p	107325	98611	107902	119129	135467	112560	11436.1	12262.7	11440.5	12702.8	12068.5	13247.6
chi-miR-23b-5p	691	821	820	551	636	581	73.6301	102.095	86.9417	58.7534	56.6599	68.38
chi-miR-2404	72	96	168	44	89	76	7.67202	11.938	17.8124	4.69174	7.92882	8.94472
chi-miR-2411-3p	20	26	22	19	25	21	2.13112	3.23321	2.33258	2.02598	2.2272	2.47157
chi-miR-2411-5p	20	29	49	36	48	32	2.13112	3.60627	5.19529	3.8387	4.27622	3.7662
chi-miR-2432	2	7	4	3	1	3	0.213112	0.87048	0.424106	0.319892	0.0890879	0.353081
chi-miR-24-3p	94302	68539	88021	78591	125034	65595	10048.4	8523.11	9332.55	8380.2	11139	7720.11
chi-miR-24-5p	304	279	346	342	441	328	32.393	34.6948	36.6851	36.4676	39.2877	38.6035
chi-miR-2483-3p	25	18	33	36	27	28	2.6639	2.23838	3.49887	3.8387	2.40537	3.29542
chi-miR-2483-5p	317	144	211	281	335	186	33.7782	17.907	22.3716	29.9632	29.8444	21.891
chi-miR-25-3p	58135	47190	52658	51534	46171	51447	6194.62	5868.28	5583.14	5495.1	4113.28	6054.98
chi-miR-25-5p	299	337	315	191	200	208	31.8602	41.9074	33.3983	20.3664	17.8176	24.4803
chi-miR-26a-3p	26	28	26	32	30	32	2.77045	3.48192	2.75669	3.41218	2.67264	3.7662
chi-miR-26a-5p	855720	686616	775168	1083620	946470	877752	91182	85383.6	82188.3	115547	84319	103306
chi-miR-26b-3p	135	80	79	82	92	80	14.385	9.94834	8.37609	8.7437	8.19608	9.41549
chi-miR-26b-5p	22489	18646	21682	40647	39898	28165	2396.33	2318.71	2298.86	4334.21	3554.43	3314.84
chi-miR-27a-3p	29434	19438	26092	23607	40030	20993	3136.36	2417.2	2766.44	2517.23	3566.19	2470.74
chi-miR-27a-5p	4139	9248	3588	2054	3568	2010	441.035	1150.03	380.423	219.019	317.865	236.564
chi-miR-27b-3p	530586	402707	652392	484886	504733	497402	56537	50078.3	69170.8	51703.6	44965.6	58541.1
chi-miR-27b-5p	2306	2462	2674	1596	1677	1423	245.718	306.16	283.515	170.182	149.4	167.478
chi-miR-28-3p	20233	16769	18117	16495	21623	16631	2155.94	2085.3	1920.88	1758.87	1926.35	1957.36
chi-miR-28-5p	2086	1389	1527	1550	2231	1495	222.275	172.728	161.902	165.277	198.755	175.952
chi-miR-296-3p	1534	1796	2063	788	831	907	163.457	223.34	218.732	84.0248	74.032	106.748
chi-miR-29a-3p	38082	23486	27808	44072	39877	39895	4057.86	2920.58	2948.38	4699.42	3552.56	4695.39
chi-miR-29a-5p	83	54	81	96	74	91	8.84413	6.71513	8.58814	10.2365	6.5925	10.7101
chi-miR-29b-3p	350	171	201	419	361	438	37.2945	21.2646	21.3113	44.6782	32.1607	51.5498
chi-miR-29b-5p	110	65	75	87	72	64	11.7211	8.08302	7.95198	9.27685	6.41433	7.53239
chi-miR-29c-3p	0	1	2	0	0	1	0	0.124354	0.212053	0	0	0.117694
chi-miR-29c-5p	935	357	447	712	746	626	99.6297	44.3945	47.3938	75.9209	66.4595	73.6762
chi-miR-301a-3p	3	0	2	2	3	2	0.319668	0	0.212053	0.213261	0.267264	0.235387
chi-miR-301a-5p	61	38	53	41	32	43	6.49991	4.72546	5.6194	4.37185	2.85081	5.06083
chi-miR-301b	2	0	0	1	2	2	0.213112	0	0	0.106631	0.178176	0.235387
chi-miR-30a-3p	3201	3457	3670	3940	4385	3663	341.085	429.893	389.117	420.124	390.65	431.112
chi-miR-30a-5p	58329	51298	52695	65769	78581	61960	6215.3	6379.12	5587.06	7012.98	7000.61	7292.3
chi-miR-30b-3p	153	169	143	138	135	129	16.303	21.0159	15.1618	14.715	12.0269	15.1825
chi-miR-30b-5p	5295	2565	2833	4426	5984	4199	564.213	318.969	300.373	471.947	533.102	494.196
chi-miR-30c-3p	224	187	217	155	194	175	23.8685	23.2542	23.0077	16.5277	17.283	20.5964
chi-miR-30c-5p	33113	31851	35678	27978	22536	25693	3528.38	3960.81	3782.81	2983.31	2007.68	3023.9
chi-miR-30d-3p	50	47	43	53	77	60	5.32779	5.84465	4.55914	5.65142	6.85977	7.06162
chi-miR-30e-3p	7902	7533	9740	9018	8714	8400	842.004	936.76	1032.7	961.594	776.312	988.627
chi-miR-30e-5p	4008	2685	3397	2999	4256	4013	427.076	333.891	360.172	319.785	379.158	472.305
chi-miR-30f-3p	391	569	460	395	726	413	41.6633	70.7576	48.7722	42.1191	64.6778	48.6075
chi-miR-30f-5p	4632	7049	4533	4317	5758	4587	493.567	876.573	480.618	460.324	512.968	539.861
chi-miR-320-3p	34359	36575	34284	25673	30098	29171	3661.15	4548.26	3635.01	2737.53	2681.37	3433.24
chi-miR-323a-3p	76	153	195	71	127	144	8.09824	19.0262	20.6752	7.57077	11.3142	16.9479
chi-miR-323b	88	110	198	30	45	101	9.37691	13.679	20.9932	3.19892	4.00895	11.8871
chi-miR-324-3p	114	58	101	74	74	64	12.1474	7.21255	10.7087	7.89066	6.5925	7.53239
chi-miR-324-5p	264	236	146	247	211	241	28.1307	29.3476	15.4799	26.3377	18.7975	28.3642
chi-miR-326-3p	550	371	463	324	964	340	58.6057	46.1354	49.0902	34.5483	85.8807	40.0158
chi-miR-326-5p	2	8	5	5	4	2	0.213112	0.994834	0.530132	0.533153	0.356351	0.235387
chi-miR-328-3p	11876	11611	12429	10804	12788	11118	1265.46	1443.88	1317.8	1152.04	1139.26	1308.52
chi-miR-329a-3p	7	3	12	3	6	0	0.745891	0.373063	1.27232	0.319892	0.534527	0
chi-miR-329b-3p	120	107	116	51	136	76	12.7867	13.3059	12.2991	5.43816	12.1159	8.94472
chi-miR-330-3p	592	666	652	382	404	424	63.0811	82.8199	69.1292	40.7329	35.9915	49.9021
chi-miR-330-5p	188	134	129	115	181	118	20.0325	16.6635	13.6774	12.2625	16.1249	13.8878
chi-miR-331-3p	7162	3589	5359	3507	5185	4081	763.153	446.307	568.196	373.953	461.921	480.308
chi-miR-331-5p	508	406	467	421	563	373	54.1304	50.4878	49.5143	44.8914	50.1565	43.8997
chi-miR-335-3p	3541	4256	4266	3154	1924	2542	377.314	529.252	452.309	336.313	171.405	299.177
chi-miR-335-5p	340	182	179	263	216	177	36.229	22.6325	18.9787	28.0438	19.243	20.8318
chi-miR-338-3p	136	101	93	158	180	117	14.4916	12.5598	9.86046	16.8476	16.0358	13.7702
chi-miR-338-5p	823	567	673	1120	611	604	87.6955	70.5088	71.3558	119.426	54.4327	71.087
chi-miR-33a-3p	25	20	28	20	27	27	2.6639	2.48708	2.96874	2.13261	2.40537	3.17773
chi-miR-33a-5p	1	0	0	0	0	2	0.106556	0	0	0	0	0.235387
chi-miR-33b-3p	8	12	8	7	2	6	0.852447	1.49225	0.848211	0.746414	0.178176	0.706162
chi-miR-340-3p	119	140	161	116	189	110	12.6801	17.4096	17.0703	12.3691	16.8376	12.9463
chi-miR-340-5p	2941	2389	2852	3305	3623	2790	313.381	297.082	302.387	352.414	322.765	328.365
chi-miR-342-3p	23739	12199	14352	14347	12777	13342	2529.53	1517	1521.69	1529.83	1138.28	1570.27
chi-miR-342-5p	155	148	150	128	111	131	16.5162	18.4044	15.904	13.6487	9.88875	15.4179
chi-miR-3431-3p	1757	2263	2327	1981	1949	1439	187.219	281.414	246.723	211.235	173.632	169.361
chi-miR-3431-5p	13852	13211	13106	12228	14726	10735	1476.01	1642.84	1389.58	1303.88	1311.91	1263.44
chi-miR-3432-3p	38	55	68	60	42	68	4.04912	6.83948	7.2098	6.39783	3.74169	8.00317
chi-miR-3432-5p	7561	6202	8208	7261	9571	6364	805.669	771.245	870.265	774.244	852.66	749.002
chi-miR-345-3p	50	49	58	67	62	52	5.32779	6.09336	6.14953	7.14424	5.52345	6.12007
chi-miR-345-5p	77	42	31	47	76	45	8.2048	5.22288	3.28682	5.01163	6.77068	5.29621
chi-miR-346-5p	0	2	4	2	0	6	0	0.248708	0.424106	0.213261	0	0.706162
chi-miR-34a	528	255	357	331	355	292	56.2615	31.7103	37.8514	35.2947	31.6262	34.3665
chi-miR-34b-3p	61	63	61	55	94	53	6.49991	7.83432	6.46761	5.86468	8.37426	6.23776
chi-miR-34b-5p	0	0	0	0	3	0	0	0	0	0	0.267264	0
chi-miR-34c-3p	25	16	17	15	20	13	2.6639	1.98967	1.80245	1.59946	1.78176	1.53002
chi-miR-34c-5p	115	157	170	88	192	152	12.2539	19.5236	18.0245	9.38348	17.1049	17.8894
chi-miR-361-3p	18811	22645	19837	16036	22351	19790	2004.42	2816	2103.25	1709.93	1991.2	2329.16
chi-miR-361-5p	3542	3070	2810	3449	3231	3247	377.421	381.767	297.934	367.769	287.843	382.151
chi-miR-362-3p	7	6	7	6	7	5	0.745891	0.746125	0.742185	0.639783	0.623615	0.588468
chi-miR-362-5p	2068	1238	1271	1112	1616	1164	220.357	153.951	134.76	118.573	143.966	136.995
chi-miR-363-3p	240	116	210	128	256	118	25.5734	14.4251	22.2655	13.6487	22.8065	13.8878
chi-miR-363-5p	3	9	5	2	6	5	0.319668	1.11919	0.530132	0.213261	0.534527	0.588468
chi-miR-365-3p	24634	20771	19702	17030	23973	20403	2624.9	2582.96	2088.93	1815.92	2135.7	2401.3
chi-miR-369-3p	153	148	177	96	150	103	16.303	18.4044	18.7667	10.2365	13.3632	12.1224
chi-miR-369-5p	39	46	53	26	67	26	4.15568	5.72029	5.6194	2.77239	5.96889	3.06003
chi-miR-374a-3p	976	710	780	889	1108	816	103.998	88.2915	82.7006	94.7945	98.7093	96.038
chi-miR-374a-5p	2845	1831	2317	2490	3422	2334	303.151	227.693	245.663	265.51	304.859	274.697
chi-miR-374b-3p	51	27	42	47	54	28	5.43435	3.35756	4.45311	5.01163	4.81074	3.29542
chi-miR-374b-5p	24136	19231	27022	18810	28588	19749	2571.83	2391.46	2865.05	2005.72	2546.84	2324.33
chi-miR-376a	18	16	24	9	28	20	1.91801	1.98967	2.54463	0.959675	2.49446	2.35387
chi-miR-376b-3p	4	0	1	0	5	0	0.426223	0	0.106026	0	0.445439	0
chi-miR-376b-5p	17	10	17	12	28	17	1.81145	1.24354	1.80245	1.27957	2.49446	2.00079
chi-miR-376c-3p	68	30	23	26	48	30	7.2458	3.73063	2.43861	2.77239	4.27622	3.53081
chi-miR-376d	1	0	1	0	1	1	0.106556	0	0.106026	0	0.0890879	0.117694
chi-miR-376e-3p	66	16	19	21	25	23	7.03269	1.98967	2.0145	2.23924	2.2272	2.70695
chi-miR-377	0	0	0	0	4	0	0	0	0	0	0.356351	0
chi-miR-378-3p	74731	50688	65983	46870	48696	41854	7963.02	6303.27	6995.94	4997.77	4338.22	4925.95
chi-miR-378-5p	854	613	612	502	459	434	90.9987	76.2291	64.8882	53.5285	40.8913	51.079
chi-miR-379-3p	302	357	360	160	271	148	32.1799	44.3945	38.1695	17.0609	24.1428	17.4187
chi-miR-379-5p	2936	2876	3284	2151	5201	1883	312.848	357.643	348.191	229.362	463.346	221.617
chi-miR-380-3p	915	993	1090	563	783	629	97.4986	123.484	115.569	60.033	69.7558	74.0293
chi-miR-380-5p	1	3	4	1	2	0	0.106556	0.373063	0.424106	0.106631	0.178176	0
chi-miR-381	279	194	222	157	555	148	29.7291	24.1247	23.5379	16.741	49.4438	17.4187
chi-miR-382-3p	199	186	303	110	284	154	21.2046	23.1299	32.126	11.7294	25.301	18.1248
chi-miR-382-5p	180	316	492	210	455	219	19.1801	39.2959	52.165	22.3924	40.535	25.7749
chi-miR-383	2	16	8	10	13	8	0.213112	1.98967	0.848211	1.06631	1.15814	0.941549
chi-miR-3955-3p	0	3	2	0	2	0	0	0.373063	0.212053	0	0.178176	0
chi-miR-3955-5p	121	264	175	187	352	164	12.8933	32.8295	18.5546	19.9399	31.3589	19.3018
chi-miR-3958-3p	512	507	919	333	758	602	54.5566	63.0476	97.4383	35.508	67.5286	70.8516
chi-miR-3959-3p	41	18	30	18	76	22	4.36879	2.23838	3.18079	1.91935	6.77068	2.58926
chi-miR-3959-5p	288	252	326	166	409	221	30.6881	31.3373	34.5646	17.7007	36.4369	26.0103
chi-miR-409-3p	1409	2154	2720	686	2311	1033	150.137	267.859	288.392	73.1485	205.882	121.578
chi-miR-409-5p	417	703	858	318	704	441	44.4338	87.421	90.9707	33.9085	62.7179	51.9029
chi-miR-410-3p	51	46	78	37	52	21	5.43435	5.72029	8.27006	3.94533	4.63257	2.47157
chi-miR-411a-3p	197	225	255	96	176	96	20.9915	27.9797	27.0367	10.2365	15.6795	11.2986
chi-miR-411a-5p	1382	1296	1632	1048	2230	1223	147.26	161.163	173.035	111.749	198.666	143.939
chi-miR-411b-3p	1	4	4	3	2	3	0.106556	0.497417	0.424106	0.319892	0.178176	0.353081
chi-miR-411b-5p	34	33	60	49	65	43	3.6229	4.10369	6.36158	5.22489	5.79071	5.06083
chi-miR-412-3p	4	3	2	4	7	4	0.426223	0.373063	0.212053	0.426522	0.623615	0.470775
chi-miR-412-5p	103	211	300	184	257	180	10.9753	26.2387	31.8079	19.62	22.8956	21.1849
chi-miR-421-3p	543	428	470	509	426	418	57.8598	53.2236	49.8324	54.2749	37.9514	49.1959
chi-miR-423-3p	40796	55881	58945	36406	44488	51806	4347.05	6949.04	6249.73	3881.99	3963.34	6097.24
chi-miR-423-5p	63000	62236	62546	40696	42468	53926	6713.02	7739.31	6631.53	4339.44	3783.38	6346.75
chi-miR-424-3p	431	494	460	353	158	333	45.9256	61.431	48.7722	37.6406	14.0759	39.192
chi-miR-424-5p	245	154	165	157	112	131	26.1062	19.1506	17.4944	16.741	9.97784	15.4179
chi-miR-425-3p	161	115	117	96	131	113	17.1555	14.3007	12.4051	10.2365	11.6705	13.2994
chi-miR-425-5p	1307	758	901	952	1938	898	139.268	94.2605	95.5298	101.512	172.652	105.689
chi-miR-429	2929	1454	2034	1922	1703	1542	312.102	180.811	215.658	204.944	151.717	181.484
chi-miR-432-3p	5	3	2	0	0	2	0.532779	0.373063	0.212053	0	0	0.235387
chi-miR-432-5p	315	299	346	183	338	205	33.5651	37.1819	36.6851	19.5134	30.1117	24.1272
chi-miR-433	92	154	157	72	140	78	9.80314	19.1506	16.6461	7.6774	12.4723	9.1801
chi-miR-449a-5p	1	1	1	1	0	2	0.106556	0.124354	0.106026	0.106631	0	0.235387
chi-miR-450-3p	7	3	4	3	2	2	0.745891	0.373063	0.424106	0.319892	0.178176	0.235387
chi-miR-450-5p	724	553	516	461	527	387	77.1464	68.7679	54.7096	49.1567	46.9493	45.5474
chi-miR-451-3p	2	2	0	0	2	8	0.213112	0.248708	0	0	0.178176	0.941549
chi-miR-451-5p	103683	29961	21068	30669	30364	101455	11048	3725.78	2233.76	3270.25	2705.06	11940.6
chi-miR-454-3p	260	196	198	180	190	148	27.7045	24.3734	20.9932	19.1935	16.9267	17.4187
chi-miR-454-5p	20	32	40	25	19	33	2.13112	3.97934	4.24106	2.66576	1.69267	3.88389
chi-miR-455-3p	7910	6297	5540	3344	6332	3282	842.857	783.059	587.386	356.572	564.104	386.271
chi-miR-455-5p	2079	1587	1627	1415	4876	1395	221.53	197.35	172.505	150.882	434.392	164.183
chi-miR-483	38	39	44	28	31	25	4.04912	4.84981	4.66516	2.98565	2.76172	2.94234
chi-miR-485-3p	67	55	52	26	87	43	7.13924	6.83948	5.51337	2.77239	7.75064	5.06083
chi-miR-485-5p	142	222	198	88	221	140	15.1309	27.6066	20.9932	9.38348	19.6884	16.4771
chi-miR-487a-3p	9	3	2	6	6	6	0.959003	0.373063	0.212053	0.639783	0.534527	0.706162
chi-miR-487b-3p	140	85	100	79	120	75	14.9178	10.5701	10.6026	8.42381	10.6905	8.82702
chi-miR-490	178	215	190	127	400	228	18.9669	26.7362	20.145	13.5421	35.6351	26.8341
chi-miR-491-3p	75	50	43	47	34	34	7.99169	6.21771	4.55914	5.01163	3.02899	4.00158
chi-miR-491-5p	597	347	361	414	401	377	63.6138	43.1509	38.2755	44.145	35.7242	44.3705
chi-miR-493-3p	277	329	442	136	405	152	29.516	40.9125	46.8637	14.5017	36.0806	17.8894
chi-miR-493-5p	1110	2118	2283	782	1907	1089	118.277	263.382	242.058	83.3851	169.891	128.168
chi-miR-494	966	1007	1369	521	1138	652	102.933	125.225	145.15	55.5545	101.382	76.7363
chi-miR-495-3p	375	230	228	161	303	117	39.9584	28.6015	24.174	17.1675	26.9936	13.7702
chi-miR-496-3p	3	1	2	4	0	0	0.319668	0.124354	0.212053	0.426522	0	0
chi-miR-496-5p	0	0	1	0	2	1	0	0	0.106026	0	0.178176	0.117694
chi-miR-497-3p	0	19	0	1	36	0	0	2.36273	0	0.106631	3.20716	0
chi-miR-497-5p	2236	1329	1641	1635	2183	1914	238.259	165.267	173.989	174.341	194.479	225.266
chi-miR-499-5p	271	146	235	182	218	156	28.8766	18.1557	24.9162	19.4068	19.4212	18.3602
chi-miR-500-3p	7126	9147	8707	7101	7195	7639	759.317	1137.47	923.172	757.183	640.987	899.062
chi-miR-500-5p	842	560	520	636	818	716	89.72	69.6384	55.1337	67.817	72.8739	84.2686
chi-miR-502a	11	3	4	3	3	3	1.17211	0.373063	0.424106	0.319892	0.267264	0.353081
chi-miR-502b-3p	124	149	154	92	113	150	13.2129	18.5288	16.3281	9.81001	10.0669	17.654
chi-miR-502b-5p	89	60	55	100	133	85	9.48347	7.46125	5.83145	10.6631	11.8487	10.004
chi-miR-504	5415	6128	6520	4710	3868	5313	577	762.043	691.292	502.23	344.592	625.306
chi-miR-505-3p	943	900	898	894	1083	750	100.482	111.919	95.2117	95.3277	96.4822	88.2702
chi-miR-532-3p	1369	1055	1031	799	1225	775	145.875	131.194	109.313	85.1978	109.133	91.2126
chi-miR-532-5p	31788	26176	30174	23524	34364	21430	3387.2	3255.1	3199.24	2508.38	3061.42	2522.17
chi-miR-542-3p	850	483	506	482	332	380	90.5725	60.0631	53.6494	51.3959	29.5772	44.7236
chi-miR-542-5p	53	36	27	43	32	32	5.64746	4.47675	2.86271	4.58511	2.85081	3.7662
chi-miR-543-3p	136	202	240	115	181	86	14.4916	25.1196	25.4463	12.2625	16.1249	10.1217
chi-miR-543-5p	1	1	0	0	0	0	0.106556	0.124354	0	0	0	0
chi-miR-544-5p	4	0	0	0	1	0	0.426223	0	0	0	0.0890879	0
chi-miR-545-3p	1	1	0	0	1	1	0.106556	0.124354	0	0	0.0890879	0.117694
chi-miR-582-5p	43	12	12	16	19	15	4.5819	1.49225	1.27232	1.70609	1.69267	1.7654
chi-miR-592	23	21	26	24	30	21	2.45078	2.61144	2.75669	2.55913	2.67264	2.47157
chi-miR-628-5p	16	9	14	15	29	18	1.70489	1.11919	1.48437	1.59946	2.58355	2.11849
chi-miR-655	355	185	190	106	226	118	37.8273	23.0055	20.145	11.3028	20.1339	13.8878
chi-miR-656	3	6	12	6	9	6	0.319668	0.746125	1.27232	0.639783	0.801791	0.706162
chi-miR-660	8698	9504	9493	7382	10082	8068	926.823	1181.86	1006.51	787.146	898.184	949.552
chi-miR-665	44	57	65	30	64	34	4.68846	7.08819	6.89172	3.19892	5.70162	4.00158
chi-miR-671-3p	298	316	311	206	311	210	31.7536	39.2959	32.9742	21.9659	27.7063	24.7157
chi-miR-671-5p	51	27	29	34	23	21	5.43435	3.35756	3.07477	3.62544	2.04902	2.47157
chi-miR-708-3p	3931	2551	3545	3998	6124	4456	418.871	317.228	375.864	426.309	545.574	524.443
chi-miR-708-5p	4943	3220	3686	4374	3969	3666	526.706	400.421	390.813	466.402	353.59	431.465
chi-miR-7-3p	205	110	139	176	135	111	21.8439	13.679	14.7377	18.767	12.0269	13.064
chi-miR-758	190	216	361	110	203	188	20.2456	26.8605	38.2755	11.7294	18.0848	22.1264
chi-miR-7-5p	7047	4289	4877	4933	7624	4655	750.899	533.355	517.091	526.008	679.206	547.864
chi-miR-767	268	191	503	271	117	413	28.557	23.7517	53.3313	28.8969	10.4233	48.6075
chi-miR-873-3p	6	12	10	9	17	2	0.639335	1.49225	1.06026	0.959675	1.51449	0.235387
chi-miR-873-5p	32	26	26	37	65	39	3.40979	3.23321	2.75669	3.94533	5.79071	4.59005
chi-miR-874-3p	389	308	293	311	336	296	41.4502	38.3011	31.0657	33.1621	29.9335	34.8373
chi-miR-874-5p	49	12	18	30	36	21	5.22124	1.49225	1.90848	3.19892	3.20716	2.47157
chi-miR-876-3p	0	1	0	2	1	1	0	0.124354	0	0.213261	0.0890879	0.117694
chi-miR-876-5p	0	0	0	0	1	0	0	0	0	0	0.0890879	0
chi-miR-877-3p	55	49	60	42	54	36	5.86057	6.09336	6.36158	4.47848	4.81074	4.23697
chi-miR-877-5p	1496	1288	1387	981	754	886	159.408	160.168	147.059	104.605	67.1722	104.277
chi-miR-92a-3p	206164	243466	244185	171321	167281	187558	21968	30276	25890.1	18268	14902.7	22074.4
chi-miR-92a-5p	133	208	187	104	80	90	14.1719	25.8657	19.8269	11.0896	7.12703	10.5924
chi-miR-93-3p	162	112	148	99	105	99	17.262	13.9277	15.6919	10.5564	9.35423	11.6517
chi-miR-93-5p	12422	9467	11382	9238	8805	9300	1323.64	1177.26	1206.79	985.053	784.419	1094.55
chi-miR-9-3p	18	10	20	19	18	15	1.91801	1.24354	2.12053	2.02598	1.60358	1.7654
chi-miR-9-5p	335	229	358	539	557	603	35.6962	28.4771	37.9575	57.4738	49.6219	70.9693
chi-miR-96	312	235	224	253	477	330	33.2454	29.2232	23.7499	26.9775	42.4949	38.8389
chi-miR-98-3p	9	9	7	3	13	15	0.959003	1.11919	0.742185	0.319892	1.15814	1.7654
chi-miR-98-5p	4342	2653	3428	4554	4501	2945	462.665	329.912	363.459	485.595	400.984	346.608
chi-miR-99a-3p	310	222	237	258	268	303	33.0323	27.6066	25.1283	27.5107	23.8755	35.6612
chi-miR-99a-5p	475224	453364	517725	583781	679140	472619	50637.9	56377.7	54892.5	62248.9	60503.1	55624.2
chi-miR-99b-3p	1033	1306	1440	1034	1185	731	110.072	162.407	152.678	110.256	105.569	86.034
chi-miR-99b-5p	42198	47515	46515	37232	47367	38798	4496.44	5908.69	4931.82	3970.07	4219.82	4566.28
novel_1000	1	2	0	0	0	2	0.106556	0.248708	0	0	0	0.235387
novel_1004	1	1	2	1	1	0	0.106556	0.124354	0.212053	0.106631	0.0890879	0
novel_1006	51	26	49	42	16	35	5.43435	3.23321	5.19529	4.47848	1.42541	4.11928
novel_1007	2	1	2	5	19	7	0.213112	0.124354	0.212053	0.533153	1.69267	0.823855
novel_1008	16	9	3	0	1	0	1.70489	1.11919	0.318079	0	0.0890879	0
novel_1009	0	2	0	1	5	1	0	0.248708	0	0.106631	0.445439	0.117694
novel_1010	0	0	0	0	0	2	0	0	0	0	0	0.235387
novel_1011	2	0	0	1	0	1	0.213112	0	0	0.106631	0	0.117694
novel_1012	3	4	5	3	4	1	0.319668	0.497417	0.530132	0.319892	0.356351	0.117694
novel_1013	2	2	0	0	2	0	0.213112	0.248708	0	0	0.178176	0
novel_1014	0	1	2	1	1	1	0	0.124354	0.212053	0.106631	0.0890879	0.117694
novel_1016	1	2	0	0	2	0	0.106556	0.248708	0	0	0.178176	0
novel_1017	0	0	0	1	7	1	0	0	0	0.106631	0.623615	0.117694
novel_1020	1	0	0	0	2	3	0.106556	0	0	0	0.178176	0.353081
novel_1022	2	1	0	0	0	0	0.213112	0.124354	0	0	0	0
novel_1023	1	2	1	0	0	0	0.106556	0.248708	0.106026	0	0	0
novel_1027	0	0	0	0	2	1	0	0	0	0	0.178176	0.117694
novel_103	827	824	893	630	655	803	88.1217	102.468	94.6816	67.1772	58.3525	94.508
novel_1032	1	2	3	1	23	4	0.106556	0.248708	0.318079	0.106631	2.04902	0.470775
novel_1034	2	1	1	0	0	0	0.213112	0.124354	0.106026	0	0	0
novel_1036	2	11	9	4	4	5	0.213112	1.3679	0.954238	0.426522	0.356351	0.588468
novel_1037	5	1	4	3	22	11	0.532779	0.124354	0.424106	0.319892	1.95993	1.29463
novel_1040	3	0	2	1	1	0	0.319668	0	0.212053	0.106631	0.0890879	0
novel_1043	1	0	2	0	0	0	0.106556	0	0.212053	0	0	0
novel_1049	1	1	0	0	0	0	0.106556	0.124354	0	0	0	0
novel_1052	0	0	0	1	0	0	0	0	0	0.106631	0	0
novel_1054	0	0	0	1	0	0	0	0	0	0.106631	0	0
novel_1055	0	0	3	0	0	1	0	0	0.318079	0	0	0.117694
novel_1061	3	8	7	1	5	3	0.319668	0.994834	0.742185	0.106631	0.445439	0.353081
novel_1064	0	1	0	1	21	2	0	0.124354	0	0.106631	1.87085	0.235387
novel_1066	0	0	1	0	5	3	0	0	0.106026	0	0.445439	0.353081
novel_1071	0	2	0	3	0	1	0	0.248708	0	0.319892	0	0.117694
novel_1072	0	1	0	0	2	4	0	0.124354	0	0	0.178176	0.470775
novel_1074	0	0	0	0	4	1	0	0	0	0	0.356351	0.117694
novel_1076	2	1	0	0	4	2	0.213112	0.124354	0	0	0.356351	0.235387
novel_1077	0	0	2	0	0	0	0	0	0.212053	0	0	0
novel_1080	0	1	1	0	2	3	0	0.124354	0.106026	0	0.178176	0.353081
novel_1081	1	3	0	0	1	1	0.106556	0.373063	0	0	0.0890879	0.117694
novel_1082	1	0	0	0	1	1	0.106556	0	0	0	0.0890879	0.117694
novel_1083	0	0	2	0	0	0	0	0	0.212053	0	0	0
novel_1084	0	0	1	0	0	0	0	0	0.106026	0	0	0
novel_1086	1	0	0	1	1	0	0.106556	0	0	0.106631	0.0890879	0
novel_1087	0	1	4	1	2	0	0	0.124354	0.424106	0.106631	0.178176	0
novel_1089	0	0	0	1	0	2	0	0	0	0.106631	0	0.235387
novel_1090	1	1	1	0	0	1	0.106556	0.124354	0.106026	0	0	0.117694
novel_1091	27	32	35	15	13	11	2.87701	3.97934	3.71092	1.59946	1.15814	1.29463
novel_1092	0	0	0	0	0	1	0	0	0	0	0	0.117694
novel_1093	2	0	0	0	0	3	0.213112	0	0	0	0	0.353081
novel_120	757	174	1178	1051	249	1741	80.6628	21.6376	124.899	112.069	22.1829	204.905
novel_123	488	293	453	347	391	424	51.9992	36.4358	48.03	37.0008	34.8334	49.9021
novel_134	222	308	469	121	150	163	23.6554	38.3011	49.7264	12.9023	13.3632	19.1841
novel_137	1	1	3	0	1	1	0.106556	0.124354	0.318079	0	0.0890879	0.117694
novel_140	383	149	312	282	237	319	40.8109	18.5288	33.0802	30.0698	21.1138	37.5443
novel_149	196	170	127	239	207	152	20.8849	21.1402	13.4654	25.4847	18.4412	17.8894
novel_151	206	183	215	104	196	180	21.9505	22.7568	22.7957	11.0896	17.4612	21.1849
novel_154	21	24	21	12	16	18	2.23767	2.9845	2.22655	1.27957	1.42541	2.11849
novel_16	330	471	493	419	576	288	35.1634	58.5708	52.271	44.6782	51.3146	33.8958
novel_162	191	163	236	154	51	151	20.3522	20.2697	25.0222	16.4211	4.54348	17.7717
novel_172	10	2	8	6	7	5	1.06556	0.248708	0.848211	0.639783	0.623615	0.588468
novel_181	92	99	97	66	26	65	9.80314	12.3111	10.2846	7.03761	2.31628	7.65009
novel_184	66	45	47	99	88	113	7.03269	5.59594	4.98324	10.5564	7.83973	13.2994
novel_195	1	1	0	0	1	3	0.106556	0.124354	0	0	0.0890879	0.353081
novel_197	31	30	21	35	39	28	3.30323	3.73063	2.22655	3.73207	3.47443	3.29542
novel_2	704667	547207	677172	570689	699532	519322	75086.4	68047.5	71798.1	60852.9	62319.8	61120.9
novel_208	33	24	51	36	50	38	3.51634	2.9845	5.40735	3.8387	4.45439	4.47236
novel_225	6	7	4	1	5	0	0.639335	0.87048	0.424106	0.106631	0.445439	0
novel_228	33	14	16	14	12	6	3.51634	1.74096	1.69642	1.49283	1.06905	0.706162
novel_231	16	22	19	22	21	17	1.70489	2.73579	2.0145	2.34587	1.87085	2.00079
novel_232	31	14	16	30	20	17	3.30323	1.74096	1.69642	3.19892	1.78176	2.00079
novel_234	3	2	4	2	4	2	0.319668	0.248708	0.424106	0.213261	0.356351	0.235387
novel_235	14	9	9	16	21	5	1.49178	1.11919	0.954238	1.70609	1.87085	0.588468
novel_236	17	15	30	12	23	8	1.81145	1.86531	3.18079	1.27957	2.04902	0.941549
novel_241	0	1	2	1	0	0	0	0.124354	0.212053	0.106631	0	0
novel_250	17	19	29	6	18	15	1.81145	2.36273	3.07477	0.639783	1.60358	1.7654
novel_254	5	2	9	6	4	14	0.532779	0.248708	0.954238	0.639783	0.356351	1.64771
novel_255	11	17	17	11	6	8	1.17211	2.11402	1.80245	1.17294	0.534527	0.941549
novel_257	15	11	15	13	24	13	1.59834	1.3679	1.5904	1.3862	2.13811	1.53002
novel_262	0	0	0	4	1	0	0	0	0	0.426522	0.0890879	0
novel_266	11	9	21	11	15	8	1.17211	1.11919	2.22655	1.17294	1.33632	0.941549
novel_270	4	10	6	2	7	4	0.426223	1.24354	0.636158	0.213261	0.623615	0.470775
novel_274	0	0	1	1	0	0	0	0	0.106026	0.106631	0	0
novel_275	4	8	5	6	1	6	0.426223	0.994834	0.530132	0.639783	0.0890879	0.706162
novel_277	5	5	5	2	2	6	0.532779	0.621771	0.530132	0.213261	0.178176	0.706162
novel_279	14	14	19	11	20	7	1.49178	1.74096	2.0145	1.17294	1.78176	0.823855
novel_284	38	28	36	28	30	29	4.04912	3.48192	3.81695	2.98565	2.67264	3.41312
novel_285	6	13	5	6	7	4	0.639335	1.6166	0.530132	0.639783	0.623615	0.470775
novel_286	0	2	1	0	0	0	0	0.248708	0.106026	0	0	0
novel_290	6	9	4	10	7	6	0.639335	1.11919	0.424106	1.06631	0.623615	0.706162
novel_295	0	0	2	1	0	0	0	0	0.212053	0.106631	0	0
novel_297	3	2	1	0	1	0	0.319668	0.248708	0.106026	0	0.0890879	0
novel_298	9	3	2	4	8	3	0.959003	0.373063	0.212053	0.426522	0.712703	0.353081
novel_301	9	3	5	2	4	1	0.959003	0.373063	0.530132	0.213261	0.356351	0.117694
novel_308	4	3	5	5	8	4	0.426223	0.373063	0.530132	0.533153	0.712703	0.470775
novel_309	0	1	0	0	0	0	0	0.124354	0	0	0	0
novel_312	0	1	0	2	1	3	0	0.124354	0	0.213261	0.0890879	0.353081
novel_317	0	0	2	0	1	2	0	0	0.212053	0	0.0890879	0.235387
novel_324	1	2	1	1	8	2	0.106556	0.248708	0.106026	0.106631	0.712703	0.235387
novel_326	1	1	0	0	2	2	0.106556	0.124354	0	0	0.178176	0.235387
novel_331	0	1	1	0	0	0	0	0.124354	0.106026	0	0	0
novel_333	8	6	4	2	10	1	0.852447	0.746125	0.424106	0.213261	0.890879	0.117694
novel_338	3	3	2	4	4	5	0.319668	0.373063	0.212053	0.426522	0.356351	0.588468
novel_342	3	1	4	0	16	2	0.319668	0.124354	0.424106	0	1.42541	0.235387
novel_345	2	4	2	2	5	5	0.213112	0.497417	0.212053	0.213261	0.445439	0.588468
novel_362	3	2	4	0	8	1	0.319668	0.248708	0.424106	0	0.712703	0.117694
novel_364	0	0	2	1	0	0	0	0	0.212053	0.106631	0	0
novel_371	0	2	4	4	4	2	0	0.248708	0.424106	0.426522	0.356351	0.235387
novel_373	10	0	0	8	0	0	1.06556	0	0	0.853044	0	0
novel_375	2	4	1	1	5	3	0.213112	0.497417	0.106026	0.106631	0.445439	0.353081
novel_384	2	0	1	1	4	0	0.213112	0	0.106026	0.106631	0.356351	0
novel_397	4	3	2	2	3	2	0.426223	0.373063	0.212053	0.213261	0.267264	0.235387
novel_400	2	1	2	1	2	1	0.213112	0.124354	0.212053	0.106631	0.178176	0.117694
novel_402	0	2	0	3	1	0	0	0.248708	0	0.319892	0.0890879	0
novel_404	6	1	0	4	0	3	0.639335	0.124354	0	0.426522	0	0.353081
novel_409	1	0	1	0	3	0	0.106556	0	0.106026	0	0.267264	0
novel_410	3	1	1	0	7	1	0.319668	0.124354	0.106026	0	0.623615	0.117694
novel_412	1	1	1	0	1	4	0.106556	0.124354	0.106026	0	0.0890879	0.470775
novel_414	1	0	0	0	1	1	0.106556	0	0	0	0.0890879	0.117694
novel_415	2	3	4	0	3	0	0.213112	0.373063	0.424106	0	0.267264	0
novel_421	0	0	0	1	0	0	0	0	0	0.106631	0	0
novel_425	0	1	0	1	0	0	0	0.124354	0	0.106631	0	0
novel_426	1	0	2	0	0	1	0.106556	0	0.212053	0	0	0.117694
novel_427	0	0	0	1	0	0	0	0	0	0.106631	0	0
novel_435	2	0	0	1	0	0	0.213112	0	0	0.106631	0	0
novel_440	4	0	0	2	2	0	0.426223	0	0	0.213261	0.178176	0
novel_442	2	1	0	0	0	0	0.213112	0.124354	0	0	0	0
novel_447	3	2	0	5	1	2	0.319668	0.248708	0	0.533153	0.0890879	0.235387
novel_448	0	1	0	0	2	0	0	0.124354	0	0	0.178176	0
novel_450	1	1	2	0	0	1	0.106556	0.124354	0.212053	0	0	0.117694
novel_453	1	1	2	3	3	0	0.106556	0.124354	0.212053	0.319892	0.267264	0
novel_454	0	0	0	2	3	1	0	0	0	0.213261	0.267264	0.117694
novel_467	1	0	2	1	0	1	0.106556	0	0.212053	0.106631	0	0.117694
novel_468	1	0	1	0	6	0	0.106556	0	0.106026	0	0.534527	0
novel_474	0	0	3	0	1	0	0	0	0.318079	0	0.0890879	0
novel_480	3	0	1	3	0	0	0.319668	0	0.106026	0.319892	0	0
novel_482	2	1	0	0	2	0	0.213112	0.124354	0	0	0.178176	0
novel_483	0	0	1	0	0	0	0	0	0.106026	0	0	0
novel_484	0	1	0	0	0	0	0	0.124354	0	0	0	0
novel_490	0	0	2	0	2	0	0	0	0.212053	0	0.178176	0
novel_497	2	0	5	0	1	1	0.213112	0	0.530132	0	0.0890879	0.117694
novel_506	0	1	0	1	0	1	0	0.124354	0	0.106631	0	0.117694
novel_512	1	1	0	1	1	4	0.106556	0.124354	0	0.106631	0.0890879	0.470775
novel_513	0	4	0	0	4	5	0	0.497417	0	0	0.356351	0.588468
novel_519	2	2	3	2	0	4	0.213112	0.248708	0.318079	0.213261	0	0.470775
novel_520	0	0	1	1	0	0	0	0	0.106026	0.106631	0	0
novel_527	27	21	9	7	5	5	2.87701	2.61144	0.954238	0.746414	0.445439	0.588468
novel_537	1	3	0	3	0	0	0.106556	0.373063	0	0.319892	0	0
novel_538	2	5	1	2	5	2	0.213112	0.621771	0.106026	0.213261	0.445439	0.235387
novel_539	0	3	1	0	0	0	0	0.373063	0.106026	0	0	0
novel_541	3	1	2	1	2	2	0.319668	0.124354	0.212053	0.106631	0.178176	0.235387
novel_543	0	0	1	0	0	1	0	0	0.106026	0	0	0.117694
novel_544	0	0	0	0	1	0	0	0	0	0	0.0890879	0
novel_547	3	0	0	0	1	2	0.319668	0	0	0	0.0890879	0.235387
novel_552	21	26	21	9	18	12	2.23767	3.23321	2.22655	0.959675	1.60358	1.41232
novel_553	0	0	2	0	0	1	0	0	0.212053	0	0	0.117694
novel_557	0	2	1	2	1	1	0	0.248708	0.106026	0.213261	0.0890879	0.117694
novel_559	2	2	2	2	3	2	0.213112	0.248708	0.212053	0.213261	0.267264	0.235387
novel_568	0	0	2	1	0	0	0	0	0.212053	0.106631	0	0
novel_569	1	1	1	0	0	0	0.106556	0.124354	0.106026	0	0	0
novel_570	2	1	1	2	4	1	0.213112	0.124354	0.106026	0.213261	0.356351	0.117694
novel_575	1	2	5	0	1	0	0.106556	0.248708	0.530132	0	0.0890879	0
novel_580	24	33	19	31	14	22	2.55734	4.10369	2.0145	3.30555	1.24723	2.58926
novel_583	23	31	35	24	36	29	2.45078	3.85498	3.71092	2.55913	3.20716	3.41312
novel_584	95	76	47	26	8	28	10.1228	9.45092	4.98324	2.77239	0.712703	3.29542
novel_586	2	3	0	1	1	1	0.213112	0.373063	0	0.106631	0.0890879	0.117694
novel_587	0	0	1	0	0	0	0	0	0.106026	0	0	0
novel_590	0	0	1	0	7	1	0	0	0.106026	0	0.623615	0.117694
novel_594	0	0	0	0	1	0	0	0	0	0	0.0890879	0
novel_596	1	0	3	3	2	1	0.106556	0	0.318079	0.319892	0.178176	0.117694
novel_597	1	2	4	0	0	1	0.106556	0.248708	0.424106	0	0	0.117694
novel_598	0	4	2	3	5	1	0	0.497417	0.212053	0.319892	0.445439	0.117694
novel_605	1	1	5	1	1	0	0.106556	0.124354	0.530132	0.106631	0.0890879	0
novel_610	2	1	2	5	1	0	0.213112	0.124354	0.212053	0.533153	0.0890879	0
novel_620	0	0	1	3	1	1	0	0	0.106026	0.319892	0.0890879	0.117694
novel_621	0	2	2	1	4	1	0	0.248708	0.212053	0.106631	0.356351	0.117694
novel_623	0	1	2	0	0	3	0	0.124354	0.212053	0	0	0.353081
novel_629	0	1	0	0	0	0	0	0.124354	0	0	0	0
novel_631	0	1	0	0	0	0	0	0.124354	0	0	0	0
novel_633	1	0	1	1	3	1	0.106556	0	0.106026	0.106631	0.267264	0.117694
novel_635	277	150	172	137	103	134	29.516	18.6531	18.2365	14.6084	9.17605	15.7709
novel_640	1	0	0	0	0	0	0.106556	0	0	0	0	0
novel_641	3	7	1	1	1	5	0.319668	0.87048	0.106026	0.106631	0.0890879	0.588468
novel_643	0	0	0	1	0	2	0	0	0	0.106631	0	0.235387
novel_650	5	3	5	8	7	4	0.532779	0.373063	0.530132	0.853044	0.623615	0.470775
novel_652	0	0	1	0	1	0	0	0	0.106026	0	0.0890879	0
novel_654	8	7	3	4	5	0	0.852447	0.87048	0.318079	0.426522	0.445439	0
novel_658	3	4	1	0	2	1	0.319668	0.497417	0.106026	0	0.178176	0.117694
novel_665	4	1	2	1	15	3	0.426223	0.124354	0.212053	0.106631	1.33632	0.353081
novel_666	1	2	13	5	0	2	0.106556	0.248708	1.37834	0.533153	0	0.235387
novel_668	3	1	0	0	1	0	0.319668	0.124354	0	0	0.0890879	0
novel_669	1	1	0	1	0	0	0.106556	0.124354	0	0.106631	0	0
novel_671	5	2	5	4	7	3	0.532779	0.248708	0.530132	0.426522	0.623615	0.353081
novel_675	1	0	0	0	0	0	0.106556	0	0	0	0	0
novel_676	9	40	31	5	64	12	0.959003	4.97417	3.28682	0.533153	5.70162	1.41232
novel_679	1	3	1	1	2	2	0.106556	0.373063	0.106026	0.106631	0.178176	0.235387
novel_680	0	1	1	0	1	0	0	0.124354	0.106026	0	0.0890879	0
novel_682	0	0	1	0	0	0	0	0	0.106026	0	0	0
novel_683	1	1	0	0	0	0	0.106556	0.124354	0	0	0	0
novel_685	0	0	1	0	0	0	0	0	0.106026	0	0	0
novel_686	2	1	1	2	1	0	0.213112	0.124354	0.106026	0.213261	0.0890879	0
novel_688	1	3	4	0	0	3	0.106556	0.373063	0.424106	0	0	0.353081
novel_690	0	2	1	0	7	0	0	0.248708	0.106026	0	0.623615	0
novel_692	684	1081	1108	931	923	962	72.8842	134.427	117.477	99.273	82.2281	113.221
novel_693	0	1	1	1	1	1	0	0.124354	0.106026	0.106631	0.0890879	0.117694
novel_70	3133	2253	2825	1786	2632	2741	333.839	280.17	299.525	190.442	234.479	322.598
novel_702	2	0	0	0	1	0	0.213112	0	0	0	0.0890879	0
novel_707	4	6	5	2	1	1	0.426223	0.746125	0.530132	0.213261	0.0890879	0.117694
novel_717	0	1	2	0	0	2	0	0.124354	0.212053	0	0	0.235387
novel_719	4	0	2	3	3	1	0.426223	0	0.212053	0.319892	0.267264	0.117694
novel_72	5264	4168	5041	3297	2668	3407	560.91	518.308	534.479	351.561	237.686	400.982
novel_720	1	0	0	0	0	0	0.106556	0	0	0	0	0
novel_724	1	0	0	0	0	1	0.106556	0	0	0	0	0.117694
novel_729	0	0	2	3	2	3	0	0	0.212053	0.319892	0.178176	0.353081
novel_733	0	0	0	0	1	0	0	0	0	0	0.0890879	0
novel_735	15	28	37	11	13	13	1.59834	3.48192	3.92298	1.17294	1.15814	1.53002
novel_739	1	0	0	0	0	0	0.106556	0	0	0	0	0
novel_741	0	0	2	2	3	1	0	0	0.212053	0.213261	0.267264	0.117694
novel_751	7	4	5	1	1	3	0.745891	0.497417	0.530132	0.106631	0.0890879	0.353081
novel_752	0	2	1	0	0	0	0	0.248708	0.106026	0	0	0
novel_760	3	2	0	0	2	1	0.319668	0.248708	0	0	0.178176	0.117694
novel_762	2	2	0	1	0	3	0.213112	0.248708	0	0.106631	0	0.353081
novel_764	4	1	6	1	1	0	0.426223	0.124354	0.636158	0.106631	0.0890879	0
novel_766	0	0	0	1	0	0	0	0	0	0.106631	0	0
novel_778	0	2	0	0	1	0	0	0.248708	0	0	0.0890879	0
novel_781	0	1	0	0	0	1	0	0.124354	0	0	0	0.117694
novel_787	15	18	21	14	7	9	1.59834	2.23838	2.22655	1.49283	0.623615	1.05924
novel_788	14	13	19	12	20	12	1.49178	1.6166	2.0145	1.27957	1.78176	1.41232
novel_791	0	0	0	0	0	1	0	0	0	0	0	0.117694
novel_793	1	1	2	2	5	1	0.106556	0.124354	0.212053	0.213261	0.445439	0.117694
novel_794	13	16	9	13	17	8	1.38523	1.98967	0.954238	1.3862	1.51449	0.941549
novel_795	0	0	0	1	2	0	0	0	0	0.106631	0.178176	0
novel_797	0	0	1	0	0	0	0	0	0.106026	0	0	0
novel_798	0	0	0	1	0	0	0	0	0	0.106631	0	0
novel_802	0	0	0	0	1	0	0	0	0	0	0.0890879	0
novel_805	108	168	195	133	156	124	11.508	20.8915	20.6752	14.1819	13.8977	14.594
novel_807	1	4	3	1	1	3	0.106556	0.497417	0.318079	0.106631	0.0890879	0.353081
novel_810	2	5	5	9	6	4	0.213112	0.621771	0.530132	0.959675	0.534527	0.470775
novel_811	1	1	2	2	0	0	0.106556	0.124354	0.212053	0.213261	0	0
novel_813	1	1	5	3	1	0	0.106556	0.124354	0.530132	0.319892	0.0890879	0
novel_819	2	3	4	2	0	1	0.213112	0.373063	0.424106	0.213261	0	0.117694
novel_822	0	0	0	2	0	0	0	0	0	0.213261	0	0
novel_825	0	0	5	2	3	4	0	0	0.530132	0.213261	0.267264	0.470775
novel_828	71	43	39	35	48	23	7.56546	5.34723	4.13503	3.73207	4.27622	2.70695
novel_833	3	2	6	4	12	6	0.319668	0.248708	0.636158	0.426522	1.06905	0.706162
novel_835	1	0	0	1	0	1	0.106556	0	0	0.106631	0	0.117694
novel_844	0	1	0	0	3	3	0	0.124354	0	0	0.267264	0.353081
novel_845	6	3	6	1	2	2	0.639335	0.373063	0.636158	0.106631	0.178176	0.235387
novel_847	2	0	0	0	2	1	0.213112	0	0	0	0.178176	0.117694
novel_857	0	0	2	2	11	7	0	0	0.212053	0.213261	0.979966	0.823855
novel_862	3	0	0	0	0	0	0.319668	0	0	0	0	0
novel_865	3	4	4	1	17	4	0.319668	0.497417	0.424106	0.106631	1.51449	0.470775
novel_866	1	0	1	0	2	0	0.106556	0	0.106026	0	0.178176	0
novel_870	3	1	1	4	4	6	0.319668	0.124354	0.106026	0.426522	0.356351	0.706162
novel_871	1	3	2	1	3	0	0.106556	0.373063	0.212053	0.106631	0.267264	0
novel_876	0	0	0	0	0	1	0	0	0	0	0	0.117694
novel_877	0	0	1	1	6	0	0	0	0.106026	0.106631	0.534527	0
novel_880	0	0	0	0	10	0	0	0	0	0	0.890879	0
novel_883	652	508	438	495	345	377	69.4744	63.1719	46.4396	52.7821	30.7353	44.3705
novel_885	2	1	1	1	7	2	0.213112	0.124354	0.106026	0.106631	0.623615	0.235387
novel_889	5	7	1	2	15	17	0.532779	0.87048	0.106026	0.213261	1.33632	2.00079
novel_890	4	3	3	4	5	1	0.426223	0.373063	0.318079	0.426522	0.445439	0.117694
novel_891	0	1	2	4	0	0	0	0.124354	0.212053	0.426522	0	0
novel_892	1	5	10	2	0	5	0.106556	0.621771	1.06026	0.213261	0	0.588468
novel_894	0	0	0	0	0	1	0	0	0	0	0	0.117694
novel_895	0	0	1	0	0	0	0	0	0.106026	0	0	0
novel_897	0	0	4	0	0	0	0	0	0.424106	0	0	0
novel_898	1	0	0	0	0	2	0.106556	0	0	0	0	0.235387
novel_901	3	2	2	0	2	1	0.319668	0.248708	0.212053	0	0.178176	0.117694
novel_902	174	252	294	69	141	68	18.5407	31.3373	31.1718	7.35751	12.5614	8.00317
novel_903	3	2	6	1	0	6	0.319668	0.248708	0.636158	0.106631	0	0.706162
novel_910	0	0	0	1	1	1	0	0	0	0.106631	0.0890879	0.117694
novel_911	0	0	0	0	2	0	0	0	0	0	0.178176	0
novel_912	2	1	3	1	4	4	0.213112	0.124354	0.318079	0.106631	0.356351	0.470775
novel_913	4	5	12	4	14	8	0.426223	0.621771	1.27232	0.426522	1.24723	0.941549
novel_917	4	1	1	3	0	0	0.426223	0.124354	0.106026	0.319892	0	0
novel_919	0	0	3	1	2	2	0	0	0.318079	0.106631	0.178176	0.235387
novel_923	3	5	3	1	3	3	0.319668	0.621771	0.318079	0.106631	0.267264	0.353081
novel_924	2	0	2	1	7	3	0.213112	0	0.212053	0.106631	0.623615	0.353081
novel_925	2	0	4	1	0	2	0.213112	0	0.424106	0.106631	0	0.235387
novel_926	4	4	1	0	0	0	0.426223	0.497417	0.106026	0	0	0
novel_930	0	0	1	1	4	0	0	0	0.106026	0.106631	0.356351	0
novel_931	0	0	1	0	7	0	0	0	0.106026	0	0.623615	0
novel_936	0	1	0	0	0	0	0	0.124354	0	0	0	0
novel_938	2	2	0	0	3	0	0.213112	0.248708	0	0	0.267264	0
novel_943	0	0	1	0	5	0	0	0	0.106026	0	0.445439	0
novel_947	1	1	8	0	6	0	0.106556	0.124354	0.848211	0	0.534527	0
novel_949	3	4	4	3	5	4	0.319668	0.497417	0.424106	0.319892	0.445439	0.470775
novel_950	0	0	0	1	3	0	0	0	0	0.106631	0.267264	0
novel_953	2	0	3	3	0	0	0.213112	0	0.318079	0.319892	0	0
novel_955	3	1	5	3	33	7	0.319668	0.124354	0.530132	0.319892	2.9399	0.823855
novel_957	17	14	18	10	7	12	1.81145	1.74096	1.90848	1.06631	0.623615	1.41232
novel_959	0	0	0	0	3	0	0	0	0	0	0.267264	0
novel_960	185	140	235	137	131	121	19.7128	17.4096	24.9162	14.6084	11.6705	14.2409
novel_963	3	2	2	0	4	4	0.319668	0.248708	0.212053	0	0.356351	0.470775
novel_965	5	12	13	2	2	0	0.532779	1.49225	1.37834	0.213261	0.178176	0
novel_967	1	0	2	1	6	0	0.106556	0	0.212053	0.106631	0.534527	0
novel_968	3	1	0	1	8	4	0.319668	0.124354	0	0.106631	0.712703	0.470775
novel_973	5	2	2	1	1	2	0.532779	0.248708	0.212053	0.106631	0.0890879	0.235387
novel_976	0	2	0	0	2	3	0	0.248708	0	0	0.178176	0.353081
novel_977	2	0	3	0	3	1	0.213112	0	0.318079	0	0.267264	0.117694
novel_980	10	5	11	10	10	12	1.06556	0.621771	1.16629	1.06631	0.890879	1.41232
novel_981	0	0	0	0	2	0	0	0	0	0	0.178176	0
novel_984	1	0	0	0	0	0	0.106556	0	0	0	0	0
novel_987	5	1	1	4	1	1	0.532779	0.124354	0.106026	0.426522	0.0890879	0.117694
novel_992	0	0	0	0	10	1	0	0	0	0	0.890879	0.117694
novel_993	0	0	0	0	4	2	0	0	0	0	0.356351	0.235387
novel_996	2	3	2	0	0	0	0.213112	0.373063	0.212053	0	0	0
novel_997	2	0	0	0	0	0	0.213112	0	0	0	0	0

## Sheet: 307 novel miRNAs information
name	position	precursor	mature
novel_1000	NC_030825.1:46806974..46807084:+	ugggggcagggggcugggaaugcaggguuuugcuccugacagccaaucucccccagu	cugacagccaaucucccccagu
novel_1004	NC_030831.1:37853943..37854054:-	aggaaagaagccauggcuggaggggagaaccccuaaagcccugguucucuccauu	uaaagcccugguucucuccauu
novel_1006	NC_030812.1:41990886..41990993:+	uagaaucccacuccugacaccauagaugucacgcgaguguauauuccucg	uagaaucccacuccugacacca
novel_1007	NC_030816.1:30534722..30534833:+	cauaggaaaugggcugucucuagagaucuggggagcaccaacccugaagagcc	cauaggaaaugggcugucucuag
novel_1008	NC_030831.1:13233461..13233568:-	guggccauuggcuuacuccauccaguggagccucaggcuccucugccuccuggguauccugccgacuacacca	auccugccgacuacacca
novel_1009	NC_030811.1:119252654..119252761:-	aagaaacaaaucaccaguccagucuugauacagaaugcuuggggcugguucacugggaugacucugaa	cacugggaugacucugaa
novel_1010	NW_017211629.1:50299..50409:-	cccgcccgccgccgccuccagcucucgcaaguuugagcucccccagccuccgcucacccuccgcugcggcgccucggcggguggggu	cccgcccgccgccgccucc
novel_1011	NW_017189668.1:8248..8360:+	ugcagcuagggugcugggcucagccagcccgcuuggccggcccgcaccccggcagcugg	ugcagcuagggugcugggcuca
novel_1012	NC_030808.1:68177474..68177581:+	cgugaugauuggguguucaugcugcugcgugacaugucccuccccacaaaccuuguuacgacaccagcacauuacccgucugacgua	accagcacauuacccgucugacgua
novel_1013	NC_030826.1:50740167..50740279:+	ucuggcaggcucugggccgaaguucguuucaauaagcaaaccucgagccuggccggccgauu	ucuggcaggcucugggccgaaguu
novel_1014	NC_030836.1:46471992..46472101:-	agagccaacgcagccaaagaaauaacaaaaguguauucugugguuguuuggcuuuuc	ucugugguuguuuggcuuuuc
novel_1016	NC_030831.1:56984621..56984730:-	uggauggaggccugauuuccagcaucagaggccuggaaagcagggcuuccuucagc	uggauggaggccugauuucc
novel_1017	NC_030808.1:24082171..24082283:+	gaucaaugcauaguaaagguauuugcauuuuuauaguaucuacuucaaaaugcaaauaacuuuacuguaggucug	caaauaacuuuacuguaggucug
novel_1020	NC_030821.1:16285896..16286006:-	auguguguggaauauaauugagaggcucuugcagaaaccucucaauuauauucuacacacacaa	auguguguggaauauaauuga
novel_1022	NC_030819.1:27020897..27021006:+	uuagaguuuacuugcauuuuucuguaaugguuuauggaaaggccugaaugaacuuuuugg	aaaggccugaaugaacuuuuugg
novel_1023	NC_030831.1:48804702..48804809:-	uggaguuggcuggaaggaguccagucccacucucccucugcaaacacucuuccagaucucua	cacucuuccagaucucua
novel_1027	NC_030828.1:4482408..4482518:-	ugcccucaccagugaucacaccaucaugguuaccuggugugaucacuggugagggca	gugugaucacuggugagggca
novel_103	NC_030810.1:104707161..104707269:+	agggacgggacgcggugcaguguuguucuuucccccgccaauauugcacucgucccggccucc	uauugcacucgucccggccucc
novel_1032	NC_030808.1:96363340..96363448:+	ccauuguggaaaaggaacucagauuggaggggacaccaacccacaaccacacaucaccuaguaccacacaauggag	ccauuguggaaaaggaacuc
novel_1034	NC_030824.1:25735713..25735820:+	agccuuggagagcugagcugagugauccucccagagggaggaucaccagcaccucaucucgccuggagcugg	agccuuggagagcugagc
novel_1036	NC_030820.1:67331582..67331693:+	uugcauguggaaaugucugcuucucauuccuuuggaagcaggaauacauccagaacaugcuaca	uugcauguggaaaugucugcuucuc
novel_1037	NC_030831.1:54121449..54121557:+	cuaucuugggcuguuccugaagucagauggaagaguucugugaaaugcugugauagga	cuaucuugggcuguuccugaaguc
novel_1040	NC_030813.1:94319617..94319726:+	gcuuucagccuuauguugaaaguuaaagcugauaauaauuuucaacauaaggcugagaguua	uucaacauaaggcugagaguua
novel_1043	NC_030821.1:2792556..2792664:+	ccgaccucaauaggccuccugugucacucucucugaaaugccacauacaccagagucccuguucaggcgcca	agucccuguucaggcgcca
novel_1049	NC_030810.1:104515397..104515510:-	ugucugagaaaggggccugaaggggucaggaguaggguggggcuguacaguuuagcuaacuggccucuucugccucuguccaccccagg	cucuucugccucuguccaccccagg
novel_1052	NC_030816.1:74375887..74375996:-	caccugucucuuuucugcaggagacagugcucccaggaagccugacaggugcu	caccugucucuuuucugcag
novel_1054	NC_030832.1:41556077..41556187:+	uggcuugcacccucuggccuccgagacuccaggugagggugcccgaggucgccagccggagc	uggcuugcacccucuggccucc
novel_1055	NC_030810.1:85838880..85838990:+	aaaugcccuagugguccagugguuagagcucugcgcucucacugcugagguccuagguuc	ucacugcugagguccuagguuc
novel_1061	NC_030833.1:45095640..45095749:+	gaucccggacgagccccaaaauguuuugcccaguguccgaguccc	gaucccggacgagcccca
novel_1064	NC_030818.1:60711264..60711373:+	aaugucuuuauuuugcuuucauuuuugaaggcuacucuggguguagaauucu	cuacucuggguguagaauucu
novel_1066	NC_030821.1:32595778..32595886:-	gaggacuguccacucugguugaucgauacuugacuguuugagaacaggacugacuguucucag	gaggacuguccacucuggu
novel_1071	NC_030825.1:66012244..66012355:+	uggaaacuacucuacccacaaggcugugcagcuaugaccaugcaccagagagacuucuggguaauguagcuuccucu	ucuggguaauguagcuuccucu
novel_1072	NC_030809.1:13130893..13131004:-	uacaggaucggacuuggguuuuaggaaggaagagaccaaauucugggacccauaaaaaggcuggugau	uacaggaucggacuuggguuuu
novel_1074	NC_030823.1:57121370..57121481:-	uggaggcagcugagaacuuuggagaugggagaagaguacugauuauucucacucuuucaucaucuuagcuuuuggcugcauuugugu	uggaggcagcugagaacuuugg
novel_1076	NC_030810.1:35791901..35792012:+	ccucauaggaugucuaaggacccugcugagauucugcaggagugcugggaagauggacuguggguu	cugggaagauggacuguggguu
novel_1077	NC_030809.1:45368982..45369092:+	uucuuccccugggccacgacuucucacaauaggggcuuugucguguauccuguggaagugaccc	uucuuccccugggccacgacu
novel_1080	NC_030810.1:8213479..8213586:+	cauugcugaauauggcauugccgacucaauggacgugagcucuggg	auggacgugagcucuggg
novel_1081	NC_030825.1:15953522..15953634:-	uugaggcccaggagguuggggagugggccaggcaggcugaugcugugacccagccuccuuaccucagu	ugacccagccuccuuaccucagu
novel_1082	NC_030809.1:2391916..2392024:+	gguucuagacugggugucaggggaaccugugaacauccuacacucua	ugugaacauccuacacucua
novel_1083	NC_030829.1:8542672..8542780:+	uuccuguccuccaggagcuuuaugugaaucacuggagggagaaguugg	uuccuguccuccaggagcuuu
novel_1084	NC_030826.1:39729003..39729115:+	aggagggggcggccaggaggugggggaggugcgcaggggcuccuuccagaccccuucacuggcugugcucccuucagg	uucacuggcugugcucccuucagg
novel_1086	NC_030810.1:68804232..68804344:-	uggagaguggggaggacuucagucugagcuuucagaucaagucuuccucucucuccacc	ucaagucuuccucucucuccacc
novel_1087	NC_030825.1:15034307..15034417:+	aguggauucaacuaaccaaagauggaaauuuugaucugcaguugguggaauucaagga	gcaguugguggaauucaagga
novel_1089	NC_030823.1:59978060..59978171:+	aaggaggcauuuaucuacagggucccaguagggcagaccagccucugagagugagugccuccuuaa	aaggaggcauuuaucuacaggg
novel_1090	NC_030816.1:71905813..71905924:+	agcucugggaacagucauacaaaugucauuugggaaaaggaugguugucaucagggcucu	ggaugguugucaucagggcucu
novel_1091	NC_030831.1:36371129..36371236:+	guucaaauccucuuauuucuagaauuauaggaauugaaccu	aauuauaggaauugaaccu
novel_1092	NC_030836.1:43550092..43550203:-	uggggcuggguaggaggaggcaacagggcccucuucugcuuucugccucaga	ccucuucugcuuucugccucaga
novel_1093	NW_017189517.1:11405..11515:-	ugcuuagacugguacugaucacguagaccauguguaaucgguaucugucugaguaga	aaucgguaucugucugaguaga
novel_120	NW_017189517.1:29175681..29175792:-	uucauucggcuguccagauguauccaaguacccugauauuuggcaauaaauacaucugggcaacugauugaacu	uucauucggcuguccagaugua
novel_123	NC_030836.1:43538980..43539092:-	uguaacagcaacuccauguggaaguaccacuaguuccaguggggcugcuguuaucug	uguaacagcaacuccauguggaa
novel_134	NC_030830.1:18829984..18830096:-	auagccaguuggggaagaaugcccgugucuuaaagugagaaggcuuguucuccaaccuggcucuuu	cuuguucuccaaccuggcucuuu
novel_137	NC_030825.1:54474719..54474830:-	ucaaaaguucguucggguuuuaaaaaucuuuggaaaacuggaacgaacuuuuuggc	ucaaaaguucguucggguuuua
novel_140	NC_030828.1:67916493..67916603:-	uagugguccuaaacauuucacaauugcgcuacagaacuguugaacuguuaagaaccacugg	uugaacuguuaagaaccacugg
novel_149	NC_030826.1:22866937..22867048:-	accguggcuuucgauuguuacugugggaaccggagguaacagucuacagccauggucgc	uaacagucuacagccauggucgc
novel_151	NC_030828.1:65188529..65188636:+	ugguuuaccgucccacauacauucugaauauguaugugggacgguaaaccgcuu	uaugugggacgguaaaccgcuu
novel_154	NC_030826.1:47698393..47698502:-	aggaagugaggaaggagccagagcugcagcugaaaugagcugauggauccuugcucccuccacacuuccaga	uugcucccuccacacuuccaga
novel_16	NC_030815.1:85207493..85207601:+	ugagguaguagguuguauaguuuuagggucacacccaccacugggagauaacuauacaaucuacugucuuucc	ugagguaguagguuguauaguu
novel_162	NW_017189517.1:11100382..11100494:-	uagcagcgggaacaguacugcagugggcgaucggugaucuggaguauuguuucugcugcccgg	uagcagcgggaacaguacugcag
novel_172	NC_030836.1:45108287..45108396:-	cugcugacuuugaagguggaagcacggugcuaacaucugcuuccucuuccggucggcaga	cuuccucuuccggucggcaga
novel_181	NW_017192021.1:17123..17234:-	uguguguggauggcaguagcugacagcuuuacagcaguacuggagcuccacaugcaug	aguacuggagcuccacaugcaug
novel_184	NC_030812.1:25778992..25779104:-	uagguaguuucauguuguugggauugaguuuugaacucggcaacaagaaacugccugagu	uagguaguuucauguuguuggga
novel_195	NW_017217253.1:6622..6731:-	uccggggaaagcaggagugagggucugcaucccaguaagccucguccugcuuuccccacagg	ucguccugcuuuccccacagg
novel_197	NW_017189516.1:32393680..32393791:+	aaaaaguucaguuggauucauccguaagaugguauggaaaauccgaacgaacuuuuugg	aaaauccgaacgaacuuuuugg
novel_2	NC_030828.1:67916484..67916591:+	agugguucuuaacaguucaacaguucuguagcgcaauugugaaauguuuaggaccacuaga	ugaaauguuuaggaccacuaga
novel_208	NC_030829.1:15815082..15815194:+	agcugguguugugaaucaggccgucgccaaucagagaacggcuacuucacaacaccagggu	agcugguguugugaaucaggccgu
novel_225	NC_030822.1:58030227..58030338:+	gaaaguguaaggcaaggucugguuccuuccuacuucaccagccuucccuuaaacuuucuu	cagccuucccuuaaacuuucuu
novel_228	NC_030812.1:60455621..60455729:+	uauggcuuuuuauuccuaugugauaguaauaaagucucauguagggauggaagccaugaaa	uguagggauggaagccaugaaa
novel_231	NC_030825.1:26498117..26498224:+	augacaaagaagcggugaacuggcuacccgacucucacuccuguucccugcuccuuugccagu	uguucccugcuccuuugccagu
novel_232	NC_030816.1:83072643..83072753:-	aaaaguucguucugguuuucccgugcacaguauggaagaacccgagcgaacuuuugg	aagaacccgagcgaacuuuugg
novel_234	NC_030836.1:44554663..44554773:+	aggcgggagggagacaaaaggauacggcugggcagaugguauccugugcucuuucuccugcaga	uccugugcucuuucuccugcaga
novel_235	NC_030826.1:22867354..22867465:-	accuuggcucuagacugcuuacugcccgggccgcccucaguaacagucuccagucacggcc	accuuggcucuagacugcuuacu
novel_236	NC_030825.1:37651006..37651116:-	aaggaguugcccgcgguccaguggguuacaguucacuggacgugggcagcucgcgu	cuggacgugggcagcucgcgu
novel_241	NC_030826.1:54998216..54998325:+	uggggguggggagggcgugugccugggccuggcaccccucccugcucacggccucucugcccccagg	ucacggccucucugcccccagg
novel_250	NC_030828.1:65227037..65227148:+	cucggagaguggagcugugggugucagggucaggcacacgcacagcaccucacugagc	cucggagaguggagcugugggugu
novel_254	NC_030814.1:102777566..102777675:-	agcuugcagggaggggagcgcggggcuuggacucacaggcucuucccucccugccugcaga	cucuucccucccugccugcaga
novel_255	NC_030830.1:41288478..41288588:-	ugauuguccaaacgcaauucucgagucuuuagcucuggccgagaguugagucuggacgucccg	agaguugagucuggacgucccg
novel_257	NC_030836.1:28047165..28047276:+	aaaagcucauucggguuuuuccguaagaaguuaugaagaaaccuggaugaacuuuuugg	agaaaccuggaugaacuuuuugg
novel_262	NC_030833.1:32116630..32116739:+	ugcugacaggcuguugggccaguauuuacauuuucccacuguuucuguuauuacccacggucugucugcagg	uuacccacggucugucugcagg
novel_266	NC_030825.1:26273610..26273721:+	agcugguguugugaaucaggccgacgagcagcgcauccucuuacccggcuauuucacgacaccagggu	agcugguguugugaaucaggccg
novel_270	NC_030812.1:111422257..111422367:+	ucgugggacagaguggagggaggauccaugcucacuaggcccuccgucccuucuugcccaccagu	uccgucccuucuugcccaccagu
novel_274	NC_030817.1:37585667..37585777:+	ugcgaguucggugggauuugcuuuccuuugggggagugacgcugacgagagccauuuccuccgugcucgcagg	ccauuuccuccgugcucgcagg
novel_275	NC_030833.1:32601273..32601382:+	aggugccauucugagggccaggagucugauuaugugccacucuggcugcuauggcccccucc	ucuggcugcuauggcccccucc
novel_277	NC_030826.1:43562370..43562481:-	ucuggggugggagaggggagccugguauccuaacaguagugcuugcuccccuucccccaccucacagu	cuccccuucccccaccucacagu
novel_279	NC_030830.1:17116728..17116839:-	uugcuuucagggaccugcaaguauugguccaucaucugcaugacucugagaguaagu	cugcaugacucugagaguaagu
novel_284	NC_030828.1:65188546..65188653:-	cgguuuaccgucccacauacauauucagaauguaugugggacgguaaaccau	uaugugggacgguaaaccau
novel_285	NC_030815.1:22024036..22024147:-	aaaaguucguuuggguuuugcuguuauauuguauggaaugcccuggaugaacuuuuug	aaugcccuggaugaacuuuuug
novel_286	NC_030826.1:14720153..14720263:-	ugggggguuggaggagcauccuggccugaccucagcucuucuguccccucagg	ucagcucuucuguccccucagg
novel_290	NC_030820.1:37592610..37592721:-	aggagagaaacccgcucgggcucugaaccagcccgaacgggcguugucuccucu	cccgaacgggcguugucuccucu
novel_295	NC_030832.1:37885700..37885811:-	uggugggaugucugcaggacagcugagaaccagccugucuguccugcuugucuccucccaga	uguccugcuugucuccucccaga
novel_297	NC_030826.1:34616254..34616363:-	agcaggggcugggccugguggugggggccccacccgaccacugucucuggccccugcagc	cacugucucuggccccugcagc
novel_298	NC_030822.1:735688..735797:+	cgcgccccgccgcgggacccgcugaccggagccggaccgcgcgcggggcgaagc	cggaccgcgcgcggggcgaagc
novel_301	NC_030818.1:38237388..38237498:-	uaaucucagcuggcaacugugagauguucauacagcccuccacaguggucucugggauuau	cacaguggucucugggauuau
novel_308	NC_030824.1:66108090..66108201:+	aaagguucguuuggguuuuuccauaagaucuaacagaaaaacccagugaacuuuuugg	aaaaacccagugaacuuuuugg
novel_309	NC_030814.1:92754441..92754551:+	uagggggagcgguuggaggacugggggcucagccuuccugccucucuccguagg	ccuuccugccucucuccguagg
novel_312	NC_030820.1:51665086..51665198:-	cugggggagccagugggagacccugaaaagucagucagucugguguucccccuggcccugccccaga	uguucccccuggcccugccccaga
novel_317	NW_017190161.1:95165..95274:-	ucccgagagguacuggguggaggcaguuaaaguggucuucuccccuugcccucgucagc	uucuccccuugcccucgucagc
novel_324	NC_030808.1:148088813..148088924:+	cagggagcugagcugaagaggaaguccacugaaaaugguuuggaauagucuucucuuccucuucaacucaacucccuua	cagggagcugagcugaagagga
novel_326	NW_017189674.1:91841..91948:+	cauuccaaggcuugccauucaucuggcuaaacuugugauuggcacgucuuggaaugc	auuggcacgucuuggaaugc
novel_331	NC_030830.1:41215868..41215978:+	uuggaaggaugccaggccaaggucaccauuacguuaauugcucuuuuggucugcuguccugccagg	uuuggucugcuguccugccagg
novel_333	NC_030809.1:65414623..65414734:-	aaugggagugcugguucagugggaaaguugcaccacagaccagucugcuucccuuuu	acagaccagucugcuucccuuuu
novel_338	NC_030824.1:36741763..36741873:+	cggcuccgugacucguccguggacgccgguucgagccccgucccgggcgccgcggagccuca	cggcuccgugacucguccguggac
novel_342	NW_017189674.1:137750..137859:+	uacucaggaaggcauuauucacuuauauugauuuuugaguagugccucucugaguguag	aguagugccucucugaguguag
novel_345	NC_030818.1:14516921..14517031:-	acagucguuugcuuuggccucuaccacggaucuguuuagaggccaaagcaaacgacugugc	aggccaaagcaaacgacugugc
novel_362	NW_017189517.1:33464184..33464295:-	acaucucuggggaauugcugaguuggcaaaacuacacuagcucugaugccccuguggaugagc	acaucucuggggaauugcugagu
novel_364	NC_030808.1:77902204..77902315:-	aaaaaguccauuugaguuuucccauaacauccuauggaaaccccaauggacuuuuugg	gaaaccccaauggacuuuuugg
novel_371	NC_030817.1:73111100..73111210:+	agaggagccuagccuagcagguggugugaaagaaagucugcuaggcuaggcuccucugu	cugcuaggcuaggcuccucugu
novel_373	NC_030812.1:118197546..118197656:+	uaaagauuccuacauacuguacaagaaagugaaucagcuguacagcacauggaaucuuuagu	uacagcacauggaaucuuuagu
novel_375	NC_030835.1:10495897..10496007:-	uuggggcaagcgucagggacagaauucaguucauaaugugucccucugucuucccucuagu	ucccucugucuucccucuagu
novel_384	NW_017189517.1:46379641..46379749:-	aaaaaguucguccggguuuuccauaagauguuauggaaaaaccuaaacgaacuuuuuga	aaaaaccuaaacgaacuuuuuga
novel_397	NC_030823.1:79058757..79058869:+	ugggaggaggggcgagcagcuggagugugccguguccugccccugacugcucucucuccuucccagu	ugacugcucucucuccuucccagu
novel_400	NC_030809.1:9344165..9344276:+	acucuccgaccuggguuucuuggaaagagccaggaaaucuugguuggggcuugau	acucuccgaccuggguuucuugg
novel_402	NC_030820.1:47599455..47599566:-	ugaggauuuugcuuguuucaugucuuggauuuuuggcugugaaacaugugggauccuaucu	ugaggauuuugcuuguuucaug
novel_404	NC_030821.1:51472587..51472698:+	uugccaaacagucggacaugagugaucgagucgcuuagucaugucugacucuuuggcga	uugccaaacagucggacaugag
novel_409	NC_030814.1:97162734..97162843:-	ucgggggaagggcggccacaaguaagccccccacuggacuggaccucucuaccccuaga	cuggaccucucuaccccuaga
novel_410	NC_030814.1:92646552..92646663:+	aagguauaaggaagguugagaagugcuugcaaaugaggcucucaaccuuccuuacgccuugu	cucaaccuuccuuacgccuugu
novel_412	NC_030826.1:5240260..5240371:-	ggggcagaggggugcagccugcaggcuuccugagcucccugcagccugggccccucacccucu	cagccugggccccucacccucu
novel_414	NC_030808.1:7973345..7973456:+	uggguuuccgacugccucuccgcuuccucgggggaaagcggggagaggucggggaccccua	uggguuuccgacugccucuccgc
novel_415	NC_030816.1:59575913..59576025:+	agagacaggacggacuucagagcugcuugucaucagucgccaggucugaucugucuuugucucugau	ucugaucugucuuugucucugau
novel_421	NC_030814.1:102132271..102132380:-	cugagugaaugggugacgggcacaggaacugcuuuucacucucuccucuccuuuucacucagcu	cuccucuccuuuucacucagcu
novel_425	NC_030821.1:81187511..81187621:+	uuggagguagagggaggaagggccuggcucauguguucuccuccacccuaccccaga	uucuccuccacccuaccccaga
novel_426	NC_030835.1:31727954..31728066:+	uucagccagguauuccgaguuccacucagguucuuggaguaauggcuguagc	uucuuggaguaauggcuguagc
novel_427	NC_030810.1:110658892..110659002:+	ucagggggaagaugagaggugggagccugguccacaccccuugucucccccagg	cacaccccuugucucccccagg
novel_435	NC_030818.1:98958936..98959046:-	uaggggaggaagugaugggucccugcucccucccagggcacccgugcugcuccucagga	ggcacccgugcugcuccucagga
novel_440	NC_030830.1:11253941..11254052:-	ucucuuccucuaaacagucagcacaauucugccgacuguuuagaggaaggcau	ucucuuccucuaaacagucagc
novel_442	NC_030809.1:111961562..111961673:-	guucugagucuuagcuguggcacgcaggaucucugaucucuguugccucaugugggaucuuuaguugc	ccucaugugggaucuuuaguugc
novel_447	NC_030833.1:30218407..30218518:-	cggggaagguucaggaguugaacucagauuuaguugauucaaaaccugugccuuuuccaaga	aaaaccugugccuuuuccaaga
novel_448	NC_030815.1:79529030..79529139:+	uaaggucaggccugcucgugcccucgcuucacaagggcaggaggguaccgagaccugag	uaaggucaggccugcucgugc
novel_450	NC_030813.1:22465634..22465744:+	aagaaguucauucggguuuuucuguaagauguuguaggaaaaccugagugaacauuugg	gaaaaccugagugaacauuugg
novel_453	NC_030830.1:11645726..11645836:+	cugggccaugacugaaucagucaugauuauuaugguacugcugaaucagccagggucguaga	cugggccaugacugaaucagu
novel_454	NC_030825.1:56382505..56382616:-	auggacuacaauucccagaagccuuugguggagcucccugguaucuucgugcuccacuauccugaagcuuccagggaguuguaguccaauc	uuccagggaguuguaguccaauc
novel_467	NC_030812.1:64213237..64213347:+	agauucccaggccccauccacaggcuacuaaacugugugggcggagacugggaaucugc	ugggcggagacugggaaucugc
novel_468	NC_030828.1:1409001..1409112:+	uuguccuacuucucagcugucuugacuccuuaacaagauagcagaggaguaggag	uuguccuacuucucagcugucu
novel_474	NC_030815.1:101677412..101677523:+	uaguucauucagguuuuuccauaacaucuuauagaaaaacccgaaggaacucu	uagaaaaacccgaaggaacucu
novel_480	NC_030812.1:60381897..60382007:+	acucuagcugccaaaggcgcuucuccuucugaaccgagcgcuuugcucagccaguguaga	acucuagcugccaaaggcgcu
novel_482	NC_030812.1:96567099..96567211:-	aagucuucucagguggcgcuagugguaaagaacgcacuugccaaugcaggagacuuaag	aagucuucucagguggcgcuagu
novel_483	NC_030836.1:17081449..17081559:+	gcgcgggcgcgcgcgaggcagccgggccgcgccgccucguccucgcccucgcccu	cgccucguccucgcccucgcccu
novel_484	NC_030826.1:26350713..26350823:-	ugagggcaggaacugcugacggggggccggacugcugacgucugucauuggucccugcuccaga	ugucauuggucccugcuccaga
novel_490	NW_017189516.1:35247008..35247120:-	accggcgcuucuauucucugagcucgccuauuuucgcgcccccuaggaagggcgcuugcucagggaaagaacgcaggagc	accggcgcuucuauucucugagc
novel_497	NC_030826.1:42652896..42653003:+	gucugucagggggcugauguugucguccaggucagagaagauagcaucagcccccugacagacc	caucagcccccugacagacc
novel_506	NC_030827.1:59084125..59084237:+	ugguuggaguaacauggugauguuuaggauaucuuagucaucagcugucugauuccaaccggu	ucagcugucugauuccaaccggu
novel_512	NC_030819.1:50560193..50560303:-	ugcgcucgucugccucgcggcguacaaggccgcggggcaggagggugcgca	ugcgcucgucugccucgcggc
novel_513	NC_030814.1:96718458..96718568:-	aggagggguggauggugcaaagucacuguggugacuuugcaccauccaccccuccaga	uuugcaccauccaccccuccaga
novel_519	NC_030818.1:105871040..105871151:+	ggugggggcgacagagugggcggugugcucugacggcccacuccgcuguccacccccucaga	acuccgcuguccacccccucaga
novel_520	NC_030825.1:57239386..57239496:+	gcggggcagggcggcgggcagccaaggggaggccccucugagcugcccuccaccucuguccccagg	ugcccuccaccucuguccccagg
novel_527	NW_017189570.1:36183..36292:+	ugucuccucccggggcggaggccugagaggcuuucgcucggggagaggcagu	cuuucgcucggggagaggcagu
novel_537	NC_030822.1:19372968..19373079:-	cggagccagccugggccgggcaggccucaagccuucuccgcccgggcuggccuuuc	uucuccgcccgggcuggccuuuc
novel_538	NC_030827.1:22502991..22503100:-	gaaaaguucguucggguuuuuccauaagcuguuauggaaagauguuuuuccauaacaucuuauggaaaaacccaaugaacuuuuugg	gaaaaguucguucggguuuuu
novel_539	NC_030829.1:59176690..59176800:-	ggcgcagagcgcggcagccgcggacacgccguggcuggcgggcucugccug	cguggcuggcgggcucugccug
novel_541	NC_030812.1:55590036..55590146:-	gggugugggccaggggagcaaggccggcagggucacuggauggucuuguuuccccuccccgccagc	ucuuguuuccccuccccgccagc
novel_543	NC_030836.1:46011330..46011441:-	cggcggggggaggggcaguggagacccaccuccccgaccuccuggcagc	caccuccccgaccuccuggcagc
novel_544	NC_030820.1:74116594..74116702:+	uggaaguggagguggggggaucagggagggaaggggcccggggacacccugccucugcccugaccccugcccucccugcagc	cugaccccugcccucccugcagc
novel_547	NC_030811.1:1539783..1539894:+	uuuguuuuugguuuggauuuccacuggagaaggaaauggcaauacaaaccaaaaacaaagcagcu	uacaaaccaaaaacaaagcagcu
novel_552	NC_030814.1:66883293..66883406:+	cugcaggggcgggugugggggcagggguaccaagccugcucacacacacccuccccugcagu	cucacacacacccuccccugcagu
novel_553	NC_030809.1:39932552..39932662:-	agucgggaggcggcggcggaaggaggaggagcuccgaccgcgcucucucccggcagu	gaccgcgcucucucccggcagu
novel_557	NC_030808.1:41424854..41424964:+	ccgcggcaugguggguaggcggggccgcacacaaaccacgacucccaccaugccgcgggg	acgacucccaccaugccgcgggg
novel_559	NC_030830.1:39966521..39966631:-	ggaggaaggggaaggccaggaggcgcgaggaggugacucccggccugaccuuuuccucgcc	ccggccugaccuuuuccucgcc
novel_568	NC_030810.1:103656999..103657110:-	guggguguguggaguguggucaggggucugggcuccgcggggcccaccugacugcccuucugccccugccagg	acugcccuucugccccugccagg
novel_569	NC_030814.1:100777215..100777325:-	ggggggcaagaugggggaguguggggguaggggguugggggugacucccuugaccccgcccuccucugcccccagc	cccgcccuccucugcccccagc
novel_570	NC_030825.1:49988400..49988510:+	cggggugggugugugggggcagggugguccuucacccuuucucucugccccuccccagu	uuucucucugccccuccccagu
novel_575	NC_030812.1:23503146..23503255:+	aggagagcggcgccaucguuggcaagacaacaauggccccaacaauggccccacucuucu	aacaauggccccacucuucu
novel_580	NC_030826.1:40402192..40402302:-	aaaaaguucauuuggguuuuuuguaauauguuugaaaaacacccggacgaacuuuuugg	aacacccggacgaacuuuuugg
novel_583	NC_030826.1:55661365..55661475:-	ucccugcccuccaggagcucucggucugcuggggggaaauggauu	ucccugcccuccaggagcucu
novel_584	NC_030826.1:37191956..37192063:-	agggaccagggcggauccgcuucccccuccccaggcgggcgggggaggcgccgccgcccccuccu	aggcgccgccgcccccuccu
novel_586	NC_030820.1:4704534..4704644:-	gaggcagaagcugcagccgcuuuguaaccuaugauagaaugucagcuccaaaguuagguugcaaaagggcuguggcuucugccuucc	agggcuguggcuucugccuucc
novel_587	NC_030817.1:65848533..65848643:-	ugguaggggcuggcgcuucagagugagugggcgggagacaugcucucugacugccugucucuguccagc	cugacugccugucucuguccagc
novel_590	NC_030821.1:80591756..80591869:+	cugggcuguggagaucucgcugggccucugcgagcccugaguagaggcagcugagucuggaggaugucccaggcagga	cugggcuguggagaucucgcuggg
novel_594	NC_030814.1:92730119..92730229:-	augggggaagccugguccugagggguggcccaggagcccacccucauggcuggccccccucagg	cucauggcuggccccccucagg
novel_596	NC_030813.1:115422829..115422937:-	aggggacccucaguggagcugaggccaaggguggucagaggcccacggauguguucucugc	cccacggauguguucucugc
novel_597	NC_030812.1:25455768..25455879:+	gcggggcgcugcauggggagugaggacgccccuccccucugcaccgcuuccgucu	uccccucugcaccgcuuccgucu
novel_598	NC_030820.1:62814488..62814598:-	acucccgguaggcaacgcgccggccgugcuucaaagcuaauggaaggaggcgcgcugcaugccgggaggau	acucccgguaggcaacgcgcc
novel_605	NC_030826.1:50393823..50393934:-	ugggcaggaggcucugauccucacaggcuguuggcuggaggauuuaguucccugcugcccaca	ugggcaggaggcucugauc
novel_610	NC_030833.1:14763510..14763617:+	cuggcaguguugguggcacuugugugggggcgguggcaccagcacuggcggug	uggcaccagcacuggcggug
novel_620	NC_030811.1:6390154..6390265:-	gugcuucucucggcuccuggcucuuuaggagcagaguugggggucgggggaggcagccc	gugcuucucucggcuccuggcuc
novel_621	NW_017207729.1:3170..3281:+	cgagccccuggccgagcagucucgcgccagaaacucugcc	cucgcgccagaaacucugcc
novel_623	NC_030814.1:49606745..49606858:-	agggcaggagcuggagggaggagccgaggccccucuaaugccccuucuccugccuagg	ucuaaugccccuucuccugccuagg
novel_629	NC_030814.1:98165330..98165439:+	guagggggaaggcugagggcccagcugcagcugaccccggcuccccugcagc	ugaccccggcuccccugcagc
novel_631	NC_030810.1:12946901..12947010:-	agaggaacagccccagccaugcaggccuguccugcaaggcugccagcuuccucuuc	aaggcugccagcuuccucuuc
novel_633	NC_030813.1:114673908..114674019:+	uguggacacauggaugcacauguaucugugcgugcacgugugcacacaugugugcauguaugugugcccaucugugcccacaca	uguggacacauggaugcacaug
novel_635	NC_030820.1:56866232..56866339:+	ugccaagcccacguucaaaggcuguuucuucaaaguuaauggugccgccuuugagcugggaggggaagc	ugccaagcccacguucaaagg
novel_640	NC_030830.1:31168693..31168803:-	ugggagggggccuggaggagaggucgcagcccuuucucuguccucccaccccaacccagg	uguccucccaccccaacccagg
novel_641	NC_030812.1:118732286..118732396:-	uggcaucagggugcagccugggagcuuaguucaccccacggcugcagacugggucaga	cacggcugcagacugggucaga
novel_643	NC_030832.1:3981376..3981486:-	ugggaugggagggcagggccaggucuggcagagacgacugccuucccaccccagc	acgacugccuucccaccccagc
novel_650	NC_030826.1:43649270..43649382:-	uuggggaaggugagggugauggcuagcaucccugaagcccuucucugaccucuuccuccccagu	uucucugaccucuuccuccccagu
novel_652	NC_030829.1:50243824..50243934:-	ugguggggacagcagggugguccugcagucccugaguuccauccccugcccccgcaga	uuccauccccugcccccgcaga
novel_654	NC_030813.1:115792008..115792119:-	ugcacacggguguuagggggauggcguuuuucuuaacuucugcgucgucucccccuuguccaggugcacu	ucucccccuuguccaggugcacu
novel_658	NC_030825.1:51645005..51645116:-	ucucccuggaggacugguuuuucccugauguccuggacuggaugcucuuccgcagcaggucacccagucugccggggaaggg	ucucccuggaggacugguuuuu
novel_665	NC_030825.1:51928037..51928146:+	ucggggggggaggcggggagaguggcuugucuacugaggcucucuucccuugccccccaaga	ucucuucccuugccccccaaga
novel_666	NC_030813.1:26156407..26156518:+	aguccagggcuuagucagcgggggccggaguggcuucccuggcuggcaccuggacuug	ucccuggcuggcaccuggacuug
novel_668	NC_030832.1:26973689..26973800:+	aggaggcaggagggagcaccuggguucuggggcucagucccccuacugccugcagc	ucagucccccuacugccugcagc
novel_669	NC_030825.1:47429474..47429584:-	gguggggcugggucaggggagugcuccagauacagaguccucacugucucugcucugcagg	cucacugucucugcucugcagg
novel_671	NW_017189517.1:16296129..16296237:+	caaaaaguuuguuuggguuuuuccacaugauaguacagaagaaaccgaacaaacuuuuuggc	agaaaccgaacaaacuuuuuggc
novel_675	NC_030826.1:27057254..27057364:+	uggggaagccaggggacucagaaguugacaaggacuccuuauuucccugucucccagg	ccuuauuucccugucucccagg
novel_676	NC_030810.1:92344438..92344546:+	gaggcaaacugaccuagagaagaaauggccuuuccuaggacagcugaccccu	uccuaggacagcugaccccu
novel_679	NC_030829.1:51377234..51377345:+	ugugggcacgggagaaggcaggggacucagugcuccugacuccucugacuucccccuguccacucagg	ugacuucccccuguccacucagg
novel_680	NW_017209948.1:1259..1371:+	cuggguuccuggcgccacaggccgucgcaacucaggggaagcagccucgccucgcgccaggaacucugcc	gccucgcgccaggaacucugcc
novel_682	NW_017199850.1:1836..1946:+	uuaaggggaggugggcugggaacaagauccaggcccugaggugcauuugccucuccuuccuucccaucucaccuccccagc	cuucccaucucaccuccccagc
novel_683	NC_030815.1:59708477..59708587:-	uggugggcggcagggagagaagcaggagugcgguggggcgccccugcuccccacacagcauuuguuucucucugugugcuuccagg	uuucucucugugugcuuccagg
novel_685	NW_017195619.1:8026..8137:+	ccucugccugccuuccucacacagugcccgcuucggccacuggcacaagaacaaggcgggcggaggcc	ccucugccugccuuccucacaca
novel_686	NC_030822.1:53043541..53043650:-	gaggggccugggaaagggaaugacaggagggaacagccccuacucauccugcucucuguccccagg	auccugcucucuguccccagg
novel_688	NC_030823.1:71671280..71671391:-	cuggcaggaucugagggaagcauuccucacgaaugucuccuucagaggcugcuggau	ucuccuucagaggcugcuggau
novel_690	NC_030818.1:6570374..6570485:-	uucgggcaagaacucuggaguggaugccacuucccacuccaggggaucuucccaaccc	uucgggcaagaacucuggagug
novel_692	NC_030809.1:28860219..28860327:+	gcgacgagccccucgcacaaaccggaccugagcguuuuguucguucggcucgcguga	uuuguucguucggcucgcguga
novel_693	NC_030832.1:26126108..26126221:-	ugguugggagaccaggggaagacuccacuaacuagcucucccccaugugucuccucgcccagg	ucccccaugugucuccucgcccagg
novel_70	NC_030836.1:45861711..45861821:+	agccacugcccaccgcacacugcgcugcuccggacccacugugcgugugacagcggcugau	cugugcgugugacagcggcugau
novel_702	NC_030814.1:93261969..93262079:+	ugggggaaugaggacuggggguuagcggggguaucaguguggcuggaguucugaccucucugcuauucccccagc	gaccucucugcuauucccccagc
novel_707	NC_030810.1:72919025..72919132:-	gggcuccucugcucugaccuggccagccaccagucugguggcucaaagggcuggcaugguuggaaucucgcuggagccucca	aucucgcuggagccucca
novel_717	NC_030823.1:49821652..49821763:+	agggccugcuuagaauucucagggaaggaagaggcucugg	agggccugcuuagaauucuc
novel_719	NC_030830.1:11253942..11254053:+	ugccuuccucuaaacagucggcagaauugugcugacuguuuagaggaagagau	cugacuguuuagaggaagagau
novel_72	NC_030815.1:22572724..22572833:+	aggcaagaugcuggcauagcuguugaacugugaaccugcuaugccaacauauugccauc	aggcaagaugcuggcauagcugu
novel_720	NC_030826.1:50163066..50163175:+	cguggguguggcugggcagucacagcuccccucucgcacccuccagc	uccccucucgcacccuccagc
novel_724	NC_030836.1:44937784..44937893:+	cggggaggggggcccagguagaguggcauucaccccuaaagccugcuuccuggcucccccucccaga	uuccuggcucccccucccaga
novel_729	NC_030809.1:8673633..8673745:-	cccagggcuggagagaugugacugagauugggagggggcaugucucucaaagcuguggggu	cccagggcuggagagaugugacug
novel_733	NC_030825.1:54835721..54835831:-	cgcagaggcgggagguaugaccuccauacgcccugagacccucuaccccucgccucugcagg	cucuaccccucgccucugcagg
novel_735	NC_030830.1:39927246..39927356:+	gagucggggcgagguucuguagucggucucgaagccgacauucucugucu	ucucgaagccgacauucucugucu
novel_739	NC_030828.1:67917474..67917586:+	uggcugcugggucccacaggccuggguuugaggccagcggcgcaccgagcugccagg	ccagcggcgcaccgagcugccagg
novel_741	NC_030828.1:1887098..1887209:+	agagccacagguccugucuuccaccugagaacagucccagcaggacuguggccucugc	cccagcaggacuguggccucugc
novel_751	NC_030833.1:36528283..36528392:+	gaggcggggcccaguagccucagcggugguuucucugcugaugcuccugguccugcccauu	ugaugcuccugguccugcccauu
novel_752	NC_030825.1:36104603..36104713:+	guggguggagagaggggagucaggauguaacugagcucucucucuguccccaga	gagcucucucucuguccccaga
novel_760	NC_030815.1:15540150..15540257:+	aaaguucauccaaguuuuuacauagcaucuuacggaaaagcccaagggaacuuuuu	aaagcccaagggaacuuuuu
novel_762	NC_030832.1:9378990..9379101:-	ucaggggcccuggaaucugcauuuaaccugcagccccagguuacuccaccugcaaugcaggaaacauggguuugauuccugggucaggaag	ucaggggcccuggaaucugcauu
novel_764	NC_030832.1:26177001..26177112:-	ugaggcgagggcccagaggacacugcagagaugggaauaaccacucuuguucuccuggucucuucccucagu	uucuccuggucucuucccucagu
novel_766	NC_030825.1:9221969..9222079:-	ucccagagggcggagggcggagugcagaaccacacaccgucugcccucuggagg	cacaccgucugcccucuggagg
novel_778	NC_030825.1:13655791..13655898:+	gucacgacggggucaccacccugguucaggauuucauuuccaggcucugaucccacaugucacaaccu	gucacgacggggucacca
novel_781	NC_030810.1:104112893..104113003:-	ggugaagaaggguuggggagcuuuugccaggcauagcuaacuaaccuuucuucugcagg	uaacuaaccuuucuucugcagg
novel_787	NC_030812.1:55305918..55306030:+	agagucggacacgacugagcgacuucacuaugugcuuagucacucagucgugcccgaauuacu	ucacucagucgugcccgaauuacu
novel_788	NC_030826.1:38897293..38897405:-	ugcgggaucuuuaguugugguaggcgaacucaguugcggcaugugggguccaguu	ugcgggaucuuuaguuguggu
novel_791	NC_030823.1:67875049..67875161:-	cuaggggagggagagggggcuggcuucaaacucucaaccccuguuccucucucuccuagg	accccuguuccucucucuccuagg
novel_793	NC_030812.1:78772304..78772415:-	uggccaaaaaguucguucugauauuuccguaauaucuuaugggaaaaugcaaacgaacuuuuuggccaac	augcaaacgaacuuuuuggccaac
novel_794	NC_030810.1:103686969..103687079:-	uuucucuuccucucuagugagcaccucaaauuugccgugcuggcugguggaagaguuugug	uuucucuuccucucuagugagc
novel_795	NC_030808.1:568521..568631:-	gucagaguuggguuuauugcgugugugugugugucuuacaaagguuacacgcaauaaacccggcucugacau	caauaaacccggcucugacau
novel_797	NC_030823.1:40218636..40218746:-	ugggucagagcccagaacuuggccucuggcccugaugcuggacaggucucuguuuucugacccacaga	ucucuguuuucugacccacaga
novel_798	NC_030820.1:63624309..63624419:+	guugaggggagagcagucccugguaccucugacuccucucuaccucacagg	ugacuccucucuaccucacagg
novel_802	NC_030825.1:49802331..49802439:+	uggcccuggagaagcggcaaguucuaaucuguugcuccuccacccgccagg	uugcuccuccacccgccagg
novel_805	NC_030825.1:2844694..2844804:-	gcucaggaguuggggacgggguggcguggucugugaccucucucugucuucaauccuguagu	ucucugucuucaauccuguagu
novel_807	NC_030815.1:74456086..74456195:+	ugggggagcccaagcagggagauugcuucuacuuccuguuaaucucuccccaga	uccuguuaaucucuccccaga
novel_810	NC_030828.1:65218920..65219029:+	agguuguccguggugaguucgcauuuuuuacugaugcccaauacacggucgaucucu	cccaauacacggucgaucucu
novel_811	NC_030809.1:9779093..9779204:+	ccacaccccaaggccuggguaucucagugacaccaggaccuuggggugucuca	caccaggaccuuggggugucuca
novel_813	NC_030814.1:94572447..94572557:+	uguccucugcugucccuccagauugggccucggaugacgcuggagcucaucaagauccaagagggggucggagagggcaac	uguccucugcugucccuccaga
novel_819	NC_030819.1:79069920..79070027:+	gggacuagcuccaccuuggcucaacugaucgaugugguguggucuugc	aucgaugugguguggucuugc
novel_822	NC_030810.1:93133994..93134106:+	ugggcgagccaaaaaguucauucggauuuuuccaaaagaugguaaggaaaaacccaaacgaacuuuugggcccacccagu	aacgaacuuuugggcccacccagu
novel_825	NW_017205888.1:3541..3648:+	ucuuggugccagaacucugcagaucgggcucugagcagagcuagaga	ucuuggugccagaacucugca
novel_828	NC_030836.1:44801996..44802104:+	cgugcagcuccggcagguucauacuccaaguauguggagcuagugggaggaagucggagcugugcuuu	aggaagucggagcugugcuuu
novel_833	NW_017193839.1:13576..13683:+	uggcgccaggaacucugcagaucgggcucugaacagagcuagagaucugccguacuggaggcgcacuu	uggcgccaggaacucugca
novel_835	NC_030826.1:27589845..27589955:-	ggggguggggauugaaaaccacaugcacaggaccuguguuuuucucucuucccaucucaga	uuuuucucucuucccaucucaga
novel_844	NC_030811.1:50200198..50200312:+	uuagaauccaaggacugggaugcagaggucaguggagacacacguacaccauccucaucccagccugggucauggaa	uuagaauccaaggacugggaugcag
novel_845	NC_030809.1:32631143..32631250:-	agggaccuuggagacaacauuuccaguggacauucaugacuggcaggcuguccccagccuag	agggaccuuggagacaaca
novel_847	NC_030830.1:32276821..32276931:+	gcuugaacucuacggggaaauggagccuugguacuagcagaguccucuugugcccacccaccuccucguagaguucagacga	ccuccucguagaguucagacga
novel_857	NC_030822.1:70640802..70640914:-	ggcuucaggaguugcagcauguaggcucaguaguugugacucauggggcucu	caguaguugugacucauggggcucu
novel_862	NC_030825.1:51880344..51880456:-	ucuggagggcgggccgcagggguaggggcgacgggcagggagggagaugacugcccuggcugaacucucccugcgcuugcccugcaga	ucucccugcgcuugcccugcaga
novel_865	NW_017189674.1:137453..137564:+	acuucaggaaguaccauccaugugaauagaaauaugauugguacuucuuagaguga	ugauugguacuucuuagaguga
novel_866	NC_030825.1:30557936..30558047:+	ggggauguggcucagugguagagugcaugcuuagcauguauaagacccuggguucaaucccag	ggggauguggcucagugguagagu
novel_870	NC_030812.1:16290446..16290557:-	uuuccucucugccccauaggguguagcucuaacuacccucuagggaagagaagguuggg	uuuccucucugccccauagggu
novel_871	NC_030812.1:74012360..74012471:-	aaguuucauucagauuuuuccauagcaucuuauugaaaaaccugaaugaaaccucu	ugaaaaaccugaaugaaaccucu
novel_876	NC_030825.1:51428642..51428753:-	ugaggggugcaggauacauggguguguguggcagccucuacccacuaucucacccaauucuucaucccucaga	cacccaauucuucaucccucaga
novel_877	NC_030812.1:35425812..35425919:-	augaucuuguucggguuaguuaucucuuuaacagcugggacaaggaauucugg	cagcugggacaaggaauucugg
novel_880	NC_030827.1:17474953..17475064:-	cggauuaacagcugugggugaaguccaccagucugcucugguuuaccuccguggcugggagagucuguu	uccguggcugggagagucuguu
novel_883	NW_017189517.1:11094065..11094174:-	uuuugcaacauguuccugaauauuuaauauaaguauaucgggaacauuuugcauc	uuuugcaacauguuccugaauau
novel_885	NC_030828.1:13784254..13784367:+	uggcaaggaagaccgagaaaggccaccaagggccuucaguguccuuguuggcugguucuguugaacuuugccuac	cugguucuguugaacuuugccuac
novel_889	NC_030815.1:87376801..87376910:+	aacuaucucaggaaucugaacacaugguccugggaaacugac	caugguccugggaaacugac
novel_890	NC_030826.1:39960567..39960677:+	aguggcggagggguaggaggaguuggaauucacauuuuuccuccccuguuccuccacaga	uccuccccuguuccuccacaga
novel_891	NC_030824.1:24120567..24120678:-	ccagggaagucccuccaugaagaauuuuuauuaaaacucccauguauggacuucccuagug	cccauguauggacuucccuagug
novel_892	NC_030826.1:40811041..40811151:-	ugaaacacagucaaguuuuccuucaugauauccuuugauggccuuugacuguguuucaga	uggccuuugacuguguuucaga
novel_894	NC_030820.1:30357088..30357197:+	gucaaaaaguuuguguggguuuuccuguaacaccuuauggacuggaacgaacuuuuuggcca	acuggaacgaacuuuuuggcca
novel_895	NC_030820.1:51725475..51725587:+	uccucugaccugcccuuguccagguggcuccugaaacaugggcagugaucaagu	uccucugaccugcccuuguccagg
novel_897	NC_030820.1:65198024..65198134:+	ugguggggagggaggcggaagcagauuugagcucugcucagccuucgcccccuucucucucagu	cuucgcccccuucucucucagu
novel_898	NC_030828.1:65209271..65209382:+	ggagaaauuauccuugguguguucacuuuauuugggaugaaucauacaaggacaauuucuuu	aaucauacaaggacaauuucuuu
novel_901	NC_030815.1:33548683..33548790:+	cucuucuccaguauuguccuuugcagacuggacauggagucagaggc	acuggacauggagucagaggc
novel_902	NC_030833.1:53619..53727:+	ggggguguagcucaguggcagaacacgugcuuugcacacacuucgcacugaggcugcauugcacacacugagccaguccuaacccg	ggggguguagcucagugg
novel_903	NC_030821.1:40539461..40539568:+	uaccuaacacugucagugccugagcagagaaaggaagguagcugugcagugugggagugagg	ugcagugugggagugagg
novel_910	NC_030809.1:7105826..7105937:-	ugggagugaggaggggagaagggugcccugcccacccuuuccuguccucucccucccagu	uuuccuguccucucccucccagu
novel_911	NW_017197715.1:2172..2285:+	caacuucaguccucugagcagaucuggaggucuugaguugua	caacuucaguccucugagc
novel_912	NC_030829.1:38333206..38333320:+	agcuaugaucugccucucaaagaagcugagccuuugagggucguggguucuaggauc	uuugagggucguggguucuaggauc
novel_913	NC_030833.1:18238023..18238136:-	gaccacagcacccugaaauuccaucugcagugggaaccuugucccucugcuaguuggacuugggagcauucac	gcuaguuggacuugggagcauucac
novel_917	NC_030810.1:66835871..66835982:-	uucugcaucuguggauugaauuucaauuggcuguugauugaauucacaaaugcaaaacu	uucugcaucuguggauugaauu
novel_919	NC_030809.1:45327046..45327155:-	gcucuaggucggucugcucugugagaucagaaggaaauguaucuucccuccuuaaacaccuacuuacagagcuuccuagggccag	gcucuaggucggucugcucugug
novel_923	NC_030826.1:43920490..43920600:+	uacagcucucuggacuucaguuuccuuuuuaaaaauaaggaaauuagggugcucggggcugaugc	uacagcucucuggacuucaguu
novel_924	NW_017189623.1:7872..7982:-	aaaguucauucgggguuugucaugccaucuuauugagaaaccuggaugaacuuuuu	agaaaccuggaugaacuuuuu
novel_925	NC_030813.1:100429585..100429696:+	ucccugcuauuucauuguuaguguauagaaauguaacagagcacuaacaaugaacuaacagga	ucccugcuauuucauuguuagu
novel_926	NC_030808.1:1909788..1909901:-	gcugggcucuguggcuuccacggcagagccauuaaucuuauggacucuuagaccagacugccuuggguucagaucccagcuu	gcugggcucuguggcuuccacggc
novel_930	NC_030809.1:32059413..32059525:-	cccagugucucugagaugaaccucugccuuguuaucuguaaaaugagcauagcaacaccauuuucagguucaucccagggaugcugggag	cccagugucucugagaugaaccucu
novel_931	NC_030821.1:16155070..16155178:-	cguguguaguccggucugugagcacauacccagcuacacagcguggucuuguagcaguucgauagccucaccauauacacaugug	cguguguaguccggucugugagc
novel_936	NC_030832.1:25877439..25877549:+	uggggaguggaggaggucauggaauugcacuacuuccucuccucuuucuccccaga	ccucuccucuuucuccccaga
novel_938	NC_030819.1:76894977..76895091:+	caccaaaaucauauauauauauauagaaauauacauguauguagacucugaugcugggag	uguauguagacucugaugcugggag
novel_943	NC_030832.1:26050276..26050386:-	cuccggccucugcuuacuucuuggagcuguuauuugugcuucuccuuccagugggcugagagcucuuugg	agugggcugagagcucuuugg
novel_947	NC_030820.1:57666147..57666254:-	ugugggcucagcauucaggaucuugguuucugaaaugccaggcucccuggugccuggaacucugcu	uggugccuggaacucugcu
novel_949	NC_030811.1:1689292..1689402:+	uugagaacucgaggaaauguucuuuggagaguuuuuuccuugauucucacagc	uuuuuuccuugauucucacagc
novel_950	NC_030828.1:40912609..40912716:-	gugcugggucuuacauguggcacccaggaucuuugaucuuccuuguggcaugcgggaccuuuaguuguu	ugcgggaccuuuaguuguu
novel_953	NC_030818.1:20375530..20375641:-	gcaagaaacaguaagaaggauaaaagaaauacgcuguuuaucuugucucuguuucugggc	uaucuugucucuguuucugggc
novel_955	NC_030821.1:88031054..88031161:-	ccuggaacuguaggcagcucagauugguggacucagugagacugugggucugauauuuuggcugggaacccagaaggugggag	ccuggaacuguaggcagcuc
novel_957	NW_017189517.1:35305770..35305878:+	cugggaccaaauccucagacuuugaauuuggaaguacggggauaggucucaaga	uacggggauaggucucaaga
novel_959	NC_030816.1:64162310..64162420:+	augcucauuugccuguguguuucugacaaacuugaggggaucaccugcacaugagcugg	gaucaccugcacaugagcugg
novel_960	NC_030826.1:18141117..18141229:-	gaggguuuggguuuggucgugggagcuuuagcgucccaugugugcugcccacuuccuccau	gaggguuuggguuuggucguggga
novel_963	NW_017189516.1:61648191..61648301:+	cuaaguuaugucugcacugucacgaaauuuuuugaagugauugccuacauaacuugaagc	cuaaguuaugucugcacuguc
novel_965	NC_030827.1:53081184..53081291:+	guaccagaggaaggaacaggucauucuguaucccacuucugacacca	aucccacuucugacacca
novel_967	NC_030822.1:38487773..38487885:+	aguccuuauccugugacgucacagucaguugccauagugaccaaauguccgucacagcagaggauuaggacuuc	ucacagcagaggauuaggacuuc
novel_968	NC_030811.1:37245392..37245504:+	gaguuaccacaucaaauugagugugggagaaacagugagaaaugcauuguuucacaauucugugggcuggaagucug	caauucugugggcuggaagucug
novel_973	NC_030814.1:106417606..106417713:+	ucccugguuaggauucggugcuuucauuucuguggccugaguucaaucccuggucagggaau	ucccugguuaggauucggugcu
novel_976	NC_030812.1:95002400..95002511:-	uauggcuguggaaaauucugaaacagaugggaauaccagaccagcugac	uauggcuguggaaaauucugaaac
novel_977	NC_030835.1:38037085..38037196:-	guuuaggacccagguauggcuuuaugugucuguaauguugacuugggggaacuu	uaauguugacuugggggaacuu
novel_980	NC_030808.1:58284529..58284636:+	auaggaccuuguuacugaccacuagucuaguggcuaggauucggugu	aguggcuaggauucggugu
novel_981	NC_030828.1:65203737..65203846:+	guggugggcggcggagcaugugcuuccuucgugucauaugucugcugaccaucaccu	uaugucugcugaccaucaccu
novel_984	NC_030810.1:20311741..20311853:+	ucacuucagucuuuucuuucuagcuguacuaaaugagcagaugaaggaggcugaaggauc	ucacuucagucuuuucuuucuagc
novel_987	NC_030815.1:96075045..96075152:+	gagacuagaguccuuaacccuuaaggagcucacagucuaug	aaggagcucacagucuaug
novel_992	NW_017189516.1:36325317..36325425:+	ggcucuagacugaagggugagcuccaauuuggaauuuucucauuuuguguagaggacug	cauuuuguguagaggacug
novel_993	NC_030836.1:305099..305211:+	cccuguggcugggguccuacucuagaucgguguaucagucacuuagagggguacccuggguagggcc	cccuguggcugggguccuacucu
novel_996	NC_030818.1:100604123..100604231:+	cgccucuuuguggcucagaucugucaccccuuaaugaagugacuuuccgggcuguugaggauug	cuuuccgggcuguugaggauug
novel_997	NC_030817.1:26366828..26366938:-	gacucagagcugcuugaggucaguguggccuggaggguucugagacug	uggaggguucugagacug
