# Supplementary material for: Integrative analysis reveals ncRNA-mediated molecular regulatory network driving secondary hair follicle regression in cashmere goats
Source: BMC Genomics. 2018 Mar 27;19:222. doi: 10.1186/s12864-018-4603-3 (PMC5870523; doi:10.1186/s12864-018-4603-3)
Supplement: Supplementary file 6 — The information for DGE lncRNAs. (XLSX 25 kb) [file 12864_2018_4603_MOESM6_ESM.xlsx]

## Sheet: Sheet1
transcript_id	gene_id	gene_name	gene_location	Catagen_FPKM	Anagen_FPKM	log2(foldchange)	pvalue	qvalue
XR_001919417.1	108637897	-	NC_030824.1:68504233-68514143	4.06381	2.92574	0.474031	0.0063	0.17025
LNC_000254	XLOC_031633	-	NC_030826.1:51007939-51012266	0.791027	0.52065	0.603413	0.01655	0.296112
XR_001917082.1	108633458	-	NC_030809.1:121595930-121600800	0.762822	0.352526	1.11361	0.0205	0.330206
XR_001918338.1	108636392	-	NC_030814.1:91782064-91791205	39.9532	31.5416	0.341054	0.00445	0.136404
LNC_000240	XLOC_028308	-	NC_030824.1:5723783-5759700	0.36988	0.166896	1.1481	0.0388	0.453821
LNC_000248	XLOC_030049	-	NC_030825.1:27025006-27047948	0.531414	0.301095	0.819619	0.02135	0.337481
XR_001919580.1	102177088	-	NC_030825.1:66131024-66138413	0.427481	0.279459	0.613221	0.03075	0.404878
XR_001918137.1	108636076	-	NC_030812.1:115304262-115320613	3.27552	2.18113	0.586645	5e-05	0.00453085
XR_001918149.1	108636125	-	NC_030812.1:6571138-6641948	1.14224	1.9765	-0.791078	0.04385	0.480039
XR_001297172.2	102178778	-	NC_030809.1:11107728-11110933	12.2552	18.2269	-0.572678	0.00025	0.0172481
XR_001917021.1	102190274	-	NC_030829.1:51478199-51480196	69.5476	108.324	-0.639287	5e-05	0.00453085
XR_001919646.1	108638199	-	NC_030826.1:60947380-60964548	0.48808	0.98583	-1.01422	0.0045	0.137316
XR_001917066.1	102178957	-	NC_030830.1:31307257-31312591	0.419286	0.621168	-0.567049	0.0306	0.403955
LNC_000052	XLOC_005743	-	NC_030810.1:71562156-71579883	4.29799	6.81989	-0.666089	0.04455	0.483171
XR_001917873.1	108635596	-	NC_030810.1:102361877-102362997	496.322	332.291	0.578828	5e-05	0.00453085
XR_001297267.2	106503586	-	NC_030832.1:36010515-36014510	0.705785	1.12824	-0.676769	0.0254	0.367816
XR_001297298.2	102171119	-	NC_030832.1:13125928-13136483	1.00121	0.595274	0.750124	0.0443	0.48217
LNC_000152	XLOC_016760	-	NC_030816.1:31368244-31377816	0.679671	0.270519	1.32911	5e-05	0.00453085
XR_001297370.2	106503672	-	NC_030834.1:20559965-20568508	6.94522	10.1372	-0.545568	0.0381	0.449731
XR_001295432.2	106502597	-	NC_030818.1:1616434-1617484	21.7841	30.7554	-0.497564	0.0074	0.187999
XR_001918822.1	102185409	-	NC_030809.1:6185375-6286457	4.63508	8.57783	-0.888019	0.00015	0.0114534
LNC_000298	XLOC_034908	-	NC_030828.1:68657062-68660516	0.539863	0.311311	0.794235	0.0048	0.143358
LNC_000294	XLOC_034545	-	NC_030828.1:28232108-28240497	0.663238	0.390381	0.764645	0.04155	0.468723
LNC_000291	XLOC_033990	-	NC_030828.1:41799639-41812200	0.242654	0.487608	-1.00682	0.01735	0.303573
XR_001295883.2	106502323	-	NC_030808.1:110105302-110109142	1.00368	0.644655	0.6387	0.01385	0.268473
XR_309714.3	102171918	-	NC_030808.1:51688541-51694240	1.65115	1.14675	0.525918	0.03415	0.426094
XR_001295442.2	102186358	-	NC_030810.1:100010672-100011497	0.986067	0.54191	0.863631	0.01855	0.313866
XR_001917302.1	108634015	-	NC_030833.1:37304765-37315783	0.583229	0.273974	1.09002	0.0431	0.476289
XR_310451.3	102177071	-	NC_030819.1:39849951-39857202	5.36071	0	inf	0.00145	0.0636649
LNC_000357	XLOC_040416	-	NC_030834.1:8615968-8626374	5.73399	3.77534	0.602932	0.0036	0.118801
LNC_000359	XLOC_040496	-	NC_030834.1:19571451-19574772	0.106669	0.205685	-0.947291	0.0299	0.399388
XR_001297622.2	106503990	-	NW_017190161.1:96516-103156	1.17963	0.695273	0.762679	0.01755	0.305246
XR_001917912.1	108635657	-	NC_030810.1:102586993-102588583	176.509	119.452	0.563313	5e-05	0.00453085
LNC_000211	XLOC_024551	-	NC_030821.1:81013084-81018299	3.65874	2.54411	0.524186	0.00515	0.149804
LNC_000219	XLOC_025706	-	NC_030822.1:17802751-17803818	0.422034	0.770089	-0.867665	0.0199	0.325203
XR_311079.3	102171119	-	NC_030832.1:13125928-13136483	1.97363	1.23461	0.676794	0.00835	0.201262
XR_001917756.1	108635136	-	NW_017207382.1:8464-18177	1.97288	1.46355	0.430832	0.0025	0.0930989
XR_001296967.2	106503313	-	NC_030827.1:31276275-31276867	4.80454	2.31513	1.05331	0.03755	0.446494
XR_001917349.1	102188110	-	NC_030833.1:27070378-27078199	0.501889	0.194364	1.36861	0.04785	0.498938
XR_001918554.1	108636746	-	NC_030808.1:3788353-3808600	349.081	2088.57	-2.58088	5e-05	0.00453085
LNC_000027	XLOC_002678	-	NC_030809.1:110795300-110839754	0.446928	0.74992	-0.746694	0.01495	0.280426
LNC_000020	XLOC_002006	-	NC_030809.1:2443579-2452623	0.725661	0.466417	0.637674	0.03325	0.420585
LNC_000022	XLOC_002075	-	NC_030809.1:7272473-7287983	0.21936	0.419939	-0.936876	0.0408	0.46473
XR_001918647.1	102180320	-	NC_030817.1:20729937-20811838	7.25379	6.06638	0.2579	0.0404	0.462754
XR_310056.3	102171315	-	NC_030813.1:7294902-7295954	30.5407	44.4634	-0.541884	0.0004	0.0247197
LNC_000109	XLOC_011826	-	NC_030814.1:2069431-2112146	0.917693	0.55632	0.722097	0.0147	0.277757
LNC_000105	XLOC_011770	-	NC_030813.1:115785634-115792986	1.64242	0.964027	0.768677	5e-05	0.00453085
XR_310506.3	102189880	-	NC_030820.1:76907172-76910019	55.1389	71.7476	-0.379861	0.00285	0.101647
XR_001918615.1	108636848	-	NC_030808.1:79245493-79266894	1.13042	0.536502	1.07521	0.00665	0.175961
XR_001918825.1	102185409	-	NC_030809.1:6185375-6286457	7.85287	4.44129	0.822242	0.01135	0.240115
XR_001917999.1	108635861	-	NC_030811.1:120611384-120677267	0.810936	0.517406	0.648291	0.01975	0.323963
LNC_000307	XLOC_035762	-	NC_030829.1:36662923-36669165	0.522913	0.23768	1.13755	5e-05	0.00453085
LNC_000229	XLOC_027182	-	NC_030823.1:21568841-21612635	0.267247	0.598331	-1.16277	0.03955	0.457901
LNC_000227	XLOC_026989	-	NC_030823.1:74732793-74734443	0.719621	0.386586	0.896447	0.02475	0.362948
LNC_000225	XLOC_026606	-	NC_030823.1:38782241-38916090	0.894672	0.404847	1.14398	0.01025	0.22711
LNC_000220	XLOC_026088	-	NC_030822.1:45610631-45624710	0.542623	0.797507	-0.555548	0.0426	0.474054
XR_001297206.2	106503513	-	NC_030830.1:13794165-13808530	0.81534	0.516583	0.658402	0.00835	0.201262
XR_001917808.1	108635494	-	NW_017217130.1:16-11544	0.499079	0.297197	0.747851	0.02445	0.360819
XR_001919317.1	102178647	-	NC_030823.1:53756032-53759876	16.1926	22.1454	-0.451671	0.0026	0.0955409
LNC_000386	XLOC_045365	-	NW_017189839.1:18042-22202	0.894327	1.63452	-0.86999	0.00945	0.216535
XR_310700.1	102191729	-	NC_030825.1:46075738-46077941	5.17834	2.00733	1.36721	5e-05	0.00453085
LNC_000071	XLOC_007513	-	NC_030811.1:20873665-20917320	0.551718	0.403967	0.449692	0.01825	0.311163
LNC_000200	XLOC_022928	-	NC_030820.1:44376394-44386434	0.776793	0.328905	1.23986	5e-05	0.00453085
XR_311161.3	102190019	-	NC_030834.1:11873587-11878667	0.597561	0.972117	-0.702046	0.02935	0.395736
LNC_000133	XLOC_014991	-	NC_030815.1:97543356-97553507	1.74194	0.695951	1.32364	0.00075	0.0395933
XR_001919002.1	108637384	-	NC_030820.1:34899902-34927226	1.19276	2.08399	-0.805041	0.0264	0.375005
XR_001917913.1	108635658	-	NC_030810.1:102631057-102632734	439.096	261.643	0.746936	5e-05	0.00453085
XR_001918475.1	108636577	-	NC_030815.1:86469313-86470783	0.409643	0.151145	1.43843	0.03935	0.45685
LNC_000271	XLOC_032439	-	NC_030826.1:40672578-40676412	0.359124	0.573287	-0.674775	0.0461	0.490662
XR_001918826.1	102185409	-	NC_030809.1:6185375-6286457	1.79953	0.775175	1.21503	0.02055	0.330585
LNC_000081	XLOC_008345	-	NC_030812.1:32016647-32020501	0.542914	0.885785	-0.706233	0.0084	0.201994
XR_001919493.1	108637983	-	NC_030825.1:51605935-51609484	16.501	6.96008	1.24538	5e-05	0.00453085
LNC_000042	XLOC_004410	-	NC_030810.1:60717296-60724769	0.741771	1.4743	-0.990982	0.0016	0.0680832
XR_001919706.1	108638274	-	NC_030826.1:29471281-29477763	6.45316	8.35679	-0.372942	0.0233	0.351811
XR_309729.3	102169221	-	NC_030808.1:79127284-79133613	3.13976	1.94189	0.693188	0.00245	0.0917646
XR_001919499.1	108637986	-	NC_030825.1:51679752-51685249	19.3077	14.2485	0.43836	0.04645	0.492356
XR_001919487.1	108637982	-	NC_030825.1:50257168-50263412	1.83734	1.2551	0.549819	0.00085	0.0434352
XR_001918348.1	108636397	-	NC_030814.1:94272034-94280149	0.675936	0.41912	0.689521	0.0176	0.305666
XR_001296756.2	102188339	-	NC_030825.1:25403997-25405407	170.957	331.264	-0.954346	5e-05	0.00453085
LNC_000110	XLOC_011860	-	NC_030814.1:4330084-4335343	0.376878	0.249406	0.595601	0.0394	0.457182
LNC_000168	XLOC_019363	-	NC_030818.1:31318567-31366119	0.257751	0.534519	-1.05226	0.0354	0.433907
LNC_000167	XLOC_019348	-	NC_030818.1:29237846-29242047	0.434959	0.807041	-0.891762	0.00265	0.0967197
XR_001917914.1	108635659	-	NC_030810.1:102637168-102639456	329.178	167.788	0.972233	5e-05	0.00453085
XR_001919495.1	108637984	-	NC_030825.1:51632516-51639758	12.7238	6.5125	0.966241	5e-05	0.00453085
XR_311096.3	102180279	-	NC_030832.1:39850948-39856368	0.125923	0.355088	-1.49564	0.03515	0.432461
XR_001296921.2	102187162	-	NC_030826.1:32855323-32891676	28.5569	47.0057	-0.718995	0.0091	0.211824
XR_311001.3	102177673	-	NC_030830.1:22459189-22461178	18.6178	23.7699	-0.352454	0.0346	0.428966
LNC_000098	XLOC_011150	-	NC_030813.1:9240318-9242865	0	0.388551	#NAME?	5e-05	0.00453085
LNC_000097	XLOC_011027	-	NC_030813.1:110258033-110260322	0.435093	1.11431	-1.35675	0.0107	0.232381
XR_001296123.2	106502506	-	NC_030817.1:99476804-99478377	28.4315	35.4494	-0.318273	0.02495	0.36439
LNC_000320	XLOC_037029	-	NC_030830.1:7986706-8003485	0.751865	1.73529	-1.20663	0.00575	0.160779
LNC_000328	XLOC_037925	-	NC_030831.1:55406283-55440044	0.133002	0.293237	-1.14062	0.01565	0.287143
LNC_000201	XLOC_023329	-	NC_030820.1:77906678-77922628	4.22028	1.74987	1.27009	0.01335	0.262802
LNC_000018	XLOC_001986	-	NC_030809.1:958601-961906	0.319346	0.515153	-0.689882	0.02525	0.366683
XR_001296095.2	102177757	-	NC_030808.1:151226493-151227479	2.26939	3.65386	-0.687114	0.0456	0.488516
LNC_000400	XLOC_046817	-	NW_017214208.1:3792-7183	0.12011	0.425085	-1.82339	0.002	0.0798715
LNC_000401	XLOC_046831	-	NW_017214308.1:8513-11584	0.106389	0.436686	-2.03725	0.0034	0.1145
XR_310197.3	102190222	-	NC_030815.1:1776928-1779139	1.42514	2.23831	-0.651311	0.02415	0.358631
XR_310438.3	102169973	-	NC_030819.1:64260485-64275592	0.353154	1.03215	-1.54728	0.0085	0.203442
XR_001295659.2	102190854	-	NC_030812.1:25771046-25775809	1.5432	1.09068	0.500702	0.00845	0.202706
XR_001296758.2	102183995	-	NC_030825.1:24550416-24575065	0.641527	0.410702	0.643416	0.01325	0.261569
LNC_000112	XLOC_011910	-	NC_030814.1:15413551-15419244	0.424929	0.148129	1.52037	0.00055	0.0314487
LNC_000119	XLOC_012949	-	NC_030814.1:1435908-1519588	0.939143	0.281457	1.73843	0.0013	0.0590817
XR_310455.3	102181790	-	NC_030819.1:35802016-35805950	1.15324	1.95564	-0.761944	0.0404	0.462754
XR_001296656.2	106502987	-	NC_030823.1:70484676-70492445	0.774882	1.98753	-1.35893	0.0007	0.0376726
XR_001917932.1	106502102	-	NC_030808.1:79288725-79293856	1.45025	0.539867	1.42563	5e-05	0.00453085
XR_001296863.2	106503240	-	NC_030826.1:53198752-53200895	1.03598	1.83606	-0.825617	0.03225	0.414716
XR_001297162.2	106503473	-	NC_030830.1:42102615-42132071	0.697924	0.445189	0.648653	0.0103	0.227687
XR_309867.3	102184392	-	NC_030810.1:102686993-102693598	1.26299	0.673254	0.907625	0.00285	0.101647
XR_001917663.1	108634640	-	NW_017189703.1:17362-26116	3.19278	2.35003	0.442135	0.03145	0.409573
LNC_000318	XLOC_036969	-	NC_030830.1:2925380-2931907	0.0997708	0.426144	-2.09465	0.02245	0.345742
LNC_000311	XLOC_036180	-	NC_030830.1:10854591-10888786	0.257426	0.994129	-1.94927	0.0313	0.408441
XR_001919142.1	108637527	-	NC_030809.1:16324321-16326854	0.332517	0.71133	-1.09709	0.00235	0.0891535
LNC_000251	XLOC_031100	-	NC_030826.1:26367701-26368534	0.313464	1.18141	-1.91414	0.0083	0.200543
LNC_000255	XLOC_031669	-	NC_030826.1:53474505-53477069	0.172735	0.406014	-1.23297	0.03965	0.45847
XR_001919505.1	108637991	-	NC_030825.1:52443635-52473214	0.224794	0.795684	-1.82359	0.00405	0.128072
XR_001919016.1	108637393	-	NC_030820.1:43127062-43141178	0.53364	0.296852	0.846125	0.01935	0.320602
XR_310453.3	102181790	-	NC_030819.1:35802016-35805950	0.903669	2.06553	-1.19265	0.00515	0.149804
XR_001917728.1	102180517	-	NW_017195605.1:1771-4334	2.73344	4.22335	-0.627668	0.0007	0.0376726
LNC_000396	XLOC_046496	-	NW_017211321.1:17423-18705	4.10609	2.40804	0.769906	0.02415	0.358631
LNC_000399	XLOC_046797	-	NW_017213960.1:14637-18033	1.17839	1.77604	-0.591851	0.039	0.454931
XR_001919950.1	106503367	-	NC_030828.1:24686748-24691192	2.82561	1.51684	0.897489	5e-05	0.00453085
XR_001295859.1	102178261	-	NC_030814.1:93111960-93112481	1.69154	0.713122	1.24611	0.00245	0.0917646
XR_001919074.1	108637426	-	NC_030820.1:68582635-68603522	0.673309	1.35223	-1.006	0.0045	0.137316
XR_311179.3	102172600	-	NC_030835.1:18440990-18477030	0.50685	0.843723	-0.735211	0.0119	0.2467
XR_001919936.1	108638535	-	NC_030828.1:26937518-26944452	0.942348	0.421504	1.16071	0.00025	0.0172481
XR_001297300.2	106503608	-	NC_030832.1:13155034-13158074	6.217	2.7328	1.18584	0.0011	0.0523916
XR_001917911.1	108635656	-	NC_030810.1:102562044-102563736	647.611	384.805	0.750998	5e-05	0.00453085
XR_001918256.1	108636333	-	NC_030814.1:32082-37522	0.393285	0.165964	1.24471	5e-05	0.00453085
XR_311284.2	102188029	-	NW_017189516.1:64058718-64074399	4.48915	2.89233	0.634209	0.02825	0.387989
XR_310603.3	102186708	-	NC_030823.1:26104628-26115683	0.895252	1.47573	-0.721067	0.0123	0.251075
LNC_000142	XLOC_016265	-	NC_030816.1:62678019-62718507	0.355203	0.109424	1.69871	0.0006	0.0335957
LNC_000140	XLOC_016076	-	NC_030816.1:28748991-28754133	0.21397	0.104339	1.03613	0.01985	0.32478
XR_001296367.2	102185848	-	NW_017189962.1:437745-444527	0.56814	0.234873	1.27437	0.00265	0.0967197
LNC_000262	XLOC_032011	-	NC_030826.1:20509765-20518030	0.449449	0.273036	0.719067	0.04245	0.473294
LNC_000261	XLOC_032011	-	NC_030826.1:20509765-20518030	0.725924	0.406881	0.835212	0.04955	0.506705
LNC_000264	XLOC_032258	-	NC_030826.1:33567644-33589099	1.10795	0.459477	1.26983	0.0006	0.0335957
XR_001297057.2	102168946	-	NC_030828.1:65117593-65147641	0.522731	0.777166	-0.572155	0.01575	0.288162
XR_001919498.1	108637986	-	NC_030825.1:51679752-51685249	14.2673	10.1513	0.491043	0.0069	0.180074
XR_001296483.2	106502828	-	NC_030821.1:73901971-73904744	1.60552	2.71642	-0.758664	0.0049	0.145174
XR_001918702.1	106502534	-	NC_030817.1:67128480-67131735	2.43998	1.04334	1.22565	0.0472	0.496
LNC_000344	XLOC_039513	-	NC_030832.1:42522308-42522852	0.996262	0.461047	1.11161	0.04345	0.477994
LNC_000348	XLOC_039584	-	NC_030833.1:6820569-6828319	0.119938	0.299129	-1.31848	0.0018	0.0740979
XR_001919319.1	108637789	-	NC_030823.1:62006552-62007968	0.896168	0.492111	0.864785	0.0318	0.411685
XR_001919089.1	106502798	-	NC_030820.1:78762346-78918637	2.17578	1.23155	0.82106	0.00375	0.121887
XR_001917782.1	108635335	-	NW_017213807.1:6877-11536	1.93261	1.1558	0.741664	0.0222	0.343787
XR_001918592.1	102175023	-	NC_030817.1:83748518-83780840	0.442507	0.160744	1.46094	0.0035	0.116539
XR_001918029.1	108635995	-	NC_030812.1:25761844-25767426	1.02957	0.784093	0.392951	0.04695	0.494627
XR_001919191.1	106502925	-	NC_030822.1:2333296-2334972	41.5123	55.44	-0.417389	0.00415	0.130161
XR_001296353.2	102187058	-	NC_030819.1:67430335-67431141	0.323566	0.680279	-1.07207	0.0181	0.309795
XR_001296853.2	106503231	-	NC_030826.1:34702980-34708025	0.710509	0.2934	1.27598	0.04095	0.465541
XR_001296824.2	106503184	-	NC_030826.1:12524566-12526868	0.975534	1.82578	-0.904252	0.02785	0.385279
XR_001917765.1	108635202	-	NW_017211840.1:1211-16025	0.711971	2.12261	-1.57595	0.0263	0.374394
XR_001917566.1	108634337	-	NW_017189516.1:45580203-45587871	2.71823	2.05277	0.405096	0.00925	0.21401
XR_001919087.1	106502798	-	NC_030820.1:78762346-78918637	0.68691	0.336516	1.02945	0.0352	0.43276
LNC_000083	XLOC_008732	-	NC_030812.1:77831613-77843277	0.371843	0.810354	-1.12386	0.0076	0.191087
LNC_000080	XLOC_008263	-	NC_030812.1:27427402-27428436	0.250513	0.0872994	1.52084	0.02895	0.393028
LNC_000087	XLOC_009449	-	NC_030812.1:27478843-27503131	0.0569125	0.259384	-2.18827	0.04805	0.499819
XR_001296938.2	102172100	-	NC_030826.1:62481985-62485648	0.532558	0.345193	0.625537	0.0473	0.496531
LNC_000334	XLOC_038674	-	NC_030832.1:26901317-26903044	0.473288	0.282248	0.745755	0.03615	0.438373
LNC_000331	XLOC_038105	-	NC_030831.1:26074991-26081805	0.167923	0.679398	-2.01646	5e-05	0.00453085
LNC_000333	XLOC_038540	-	NC_030832.1:13163081-13166574	0.263076	0.10287	1.35466	0.0039	0.125157
LNC_000236	XLOC_027762	-	NC_030824.1:6213589-6226603	0.0643435	0.246265	-1.93634	0.0318	0.411685
LNC_000233	XLOC_027663	-	NC_030823.1:79113658-79116701	0.25299	0.401524	-0.666404	0.0333	0.42087
XR_310276.3	102181601	-	NC_030816.1:51037456-51039335	10.2826	13.5927	-0.402634	0.0318	0.411685
XR_309909.3	102172782	-	NC_030810.1:22132905-22139169	1.81706	0.966178	0.911242	0.00915	0.21249
XR_001917792.1	108635380	-	NW_017214815.1:13287-14292	4.18858	10.4988	-1.32569	0.00175	0.0726278
XR_001917319.1	108634033	-	NC_030833.1:983259-1003612	3.81956	2.83112	0.432035	0.0097	0.220014
LNC_000158	XLOC_018500	-	NC_030817.1:50225566-50229836	0.308416	0.0759804	2.02118	0.0006	0.0335957
LNC_000129	XLOC_014685	-	NC_030815.1:63731099-63739983	0.233181	0.333809	-0.51757	0.0315	0.409852
LNC_000128	XLOC_014594	-	NC_030815.1:55069097-55073444	0.259668	0.0781146	1.733	5e-05	0.00453085
XR_001917369.1	108634088	-	NC_030834.1:43371801-43372337	1.14673	0.573036	1.00083	0.03365	0.42294
XR_001919576.1	102168756	-	NC_030825.1:14989220-14992014	0.513306	0.31009	0.727131	0.04265	0.474338
