# Supplementary material for: Integrative analysis reveals ncRNA-mediated molecular regulatory network driving secondary hair follicle regression in cashmere goats
Source: BMC Genomics. 2018 Mar 27;19:222. doi: 10.1186/s12864-018-4603-3 (PMC5870523; doi:10.1186/s12864-018-4603-3)
Supplement: Supplementary file 7 — The information for DGE coding mRNAs. (XLSX 353 kb) [file 12864_2018_4603_MOESM7_ESM.xlsx]

## Sheet: Sheet1
transcript_id	gene_id	gene_name	gene_location	Catagen_FPKM	Anagen_FPKM	log2(foldchange)	pvalue	qvalue
XM_005682609.3	102185555	IZUMO4	NC_030814.1:89121954-89125128	2.98669	4.22738	-0.501214	0.0326	0.417009
XM_018041071.1	102178787	CLDN3	NC_030832.1:33311506-33312973	2.30542	3.34474	-0.536863	0.01165	0.243708
XM_018058299.1	102190892	RGS22	NC_030821.1:17799984-17938678	0.581349	0.992362	-0.771461	0.04595	0.489901
XM_018056602.1	102187958	POMP	NC_030819.1:55233423-55255720	54.5131	65.1885	-0.258016	0.0315	0.409852
XM_018056557.1	102169022	TNFRSF19	NC_030819.1:52252541-52348993	9.7323	6.61861	0.556254	0.01745	0.304433
XM_018054431.1	102172725	RHOV	NC_030817.1:66663605-66666275	24.4102	30.6306	-0.32749	0.00765	0.191826
XM_005683720.3	102187485	MAMDC2	NC_030815.1:46025961-46189707	1.27553	0.876962	0.540515	0.0179	0.3082
XM_005699304.3	102190585	C28H10orf99	NC_030835.1:6553784-6562528	3.12974	0.766726	2.02926	5e-05	0.00453085
XM_005693652.2	102178941	LOC102178941	NC_030826.1:35627356-35633254	0.572216	0.871918	-0.607632	0.04935	0.505813
XM_005680550.3	102180921	GLT8D2	NC_030812.1:66345410-66382246	16.7116	22.1856	-0.408774	0.01515	0.282445
XM_005685503.3	102181125	CHP1	NC_030817.1:66313915-66349778	31.079	24.3412	0.352537	0.00215	0.0838809
XM_005689157.3	102188239	EMC2	NC_030821.1:26155093-26216570	19.6111	26.4713	-0.432758	0.0016	0.0680832
XM_018063615.1	108638191	NDUFAF8	NC_030826.1:50849562-50851724	18.956	26.9892	-0.509731	0.00465	0.140369
XM_018047987.1	102187840	TBC1D30	NC_030812.1:48285602-48378030	0.937428	1.84251	-0.974894	0.0033	0.112239
XM_005695119.3	102189523	SNX33	NC_030828.1:32672855-32685787	11.2253	9.47484	0.244583	0.03735	0.445334
XM_018056125.1	102172910	EGFL7	NC_030818.1:103493920-103505661	3.26005	2.04368	0.673727	0.0358	0.436241
XM_018067243.1	102186348	CSRNP1	NC_030829.1:12327296-12340853	8.60967	13.2545	-0.622453	5e-05	0.00453085
NM_001285690.1	100750233	GNS	NC_030812.1:48392750-48439235	27.4326	22.3845	0.293392	0.0124	0.25204
XM_005698856.3	102173066	CLDN23	NC_030834.1:20878642-20881783	13.0916	10.5362	0.313289	0.014	0.270117
XM_018049088.1	102184692	MUCL1	NC_030812.1:25039242-25043175	1.49076	5.41952	-1.86212	5e-05	0.00453085
XM_005681439.3	102170956	FAM13A	NC_030813.1:36209181-36551226	3.07088	2.3338	0.395972	0.04995	0.508653
XM_005695137.3	102170823	LOC102170823	NC_030828.1:33395926-33401946	1.22696	0.537619	1.19043	0.0101	0.225253
XM_018064648.1	102179699	GAS7	NC_030826.1:28772684-28976523	12.3933	9.48845	0.385316	0.0074	0.187999
XM_005681064.3	102179362	POLR2F	NC_030812.1:108675055-108683781	68.4869	83.7652	-0.290523	0.0243	0.359704
XM_018055415.1	102176134	EHBP1	NC_030818.1:60865078-61221859	6.96123	5.47632	0.346134	0.0091	0.211824
XM_018051624.1	102170134	GFPT2	NC_030814.1:107865582-107909989	10.5639	7.66693	0.462421	0.0016	0.0680832
XM_005701397.3	102190504	BHLHE23	NC_030820.1:53747814-53750108	1.70745	2.57488	-0.592657	0.0035	0.116539
XM_018059419.1	106503302	ZNF142	NC_030809.1:29181661-29200986	4.09113	2.58777	0.660792	0.0001	0.00820605
XM_018038614.1	102182082	CSNK2B	NC_030830.1:22330566-22337046	16.9871	13.7466	0.305373	0.01035	0.228238
XM_018065989.1	102190996	MAN2C1	NC_030828.1:32896852-32908548	4.0346	5.49356	-0.445316	0.00635	0.171104
XM_005699792.3	100861114	POLR2G	NC_030836.1:41409916-41413213	34.2792	43.485	-0.343183	0.01105	0.236655
XM_018041591.1	102191104	BLNK	NC_030833.1:34006882-34084189	5.28698	3.19812	0.725221	0.0001	0.00820605
XM_013970572.2	102171537	ZNF891	NC_030824.1:26989260-27000404	0.646959	0.397409	0.703049	0.0196	0.322877
XM_018051790.1	102168724	CBR4	NC_030815.1:965973-986804	10.9393	8.31931	0.394979	0.0014	0.0621816
XM_005687682.3	102186699	EDNRB	NC_030819.1:32999352-33027308	8.49381	16.1213	-0.924482	5e-05	0.00453085
XM_018053107.1	108636727	CD24	NC_030816.1:30314700-30319283	61.3729	73.5574	-0.261271	0.02925	0.395174
XM_018042786.1	102189099	VEGFB	NC_030836.1:42961072-42964454	5.65853	3.90498	0.53511	0.03725	0.444718
XM_005692140.3	102183447	HSD11B2	NC_030825.1:36306114-36311845	0.673971	1.2776	-0.922678	0.0007	0.0376726
XM_018040992.1	102182371	SRRM3	NC_030832.1:35204036-35257583	2.4207	1.82444	0.407974	0.0196	0.322877
XM_018052174.1	102185654	RNF38	NC_030815.1:60274073-60402244	1.98562	0.99799	0.992489	0.04425	0.481986
XM_018040116.1	102178413	LOC102178413	NC_030832.1:2640627-2655832	2.73734	2.03887	0.425008	0.01735	0.303573
XM_018049235.1	102187660	SGMS2	NC_030813.1:17613592-17710656	1.70242	0.931739	0.86959	0.04095	0.465541
XM_018050378.1	102181032	JADE2	NC_030814.1:64392389-64443039	6.50202	4.76443	0.448584	0.0087	0.206314
XM_018043562.1	102172128	CDC42EP2	NC_030836.1:43942205-43948240	2.28834	3.78412	-0.725653	0.0002	0.0144186
XM_013975926.2	106503744	LOC106503744	NC_030836.1:41484959-41488279	7.59248	11.8152	-0.638006	0.02085	0.333064
XM_018046413.1	102176000	PCP4L1	NC_030810.1:111850325-111889608	5.43225	3.84128	0.499962	0.0085	0.203442
XM_018043432.1	102173817	PRCP	NC_030836.1:12198960-12286799	6.09926	3.96856	0.620019	0.01185	0.246131
XM_018045283.1	102182149	LOC102182149	NW_017195232.1:6479-7989	134.917	96.079	0.489782	5e-05	0.00453085
XM_005681503.3	102190394	KLF3	NC_030813.1:58505032-58540328	40.0732	29.5585	0.439064	0.0001	0.00820605
XM_018040953.1	102190288	LOC102190288	NC_030810.1:7354004-7516433	1.29015	0.58411	1.14323	0.0091	0.211824
XM_005700534.3	102187575	CLIC2	NW_017190073.1:155744-181080	13.8691	8.88709	0.642096	5e-05	0.00453085
XM_018062680.1	102173032	EHD2	NC_030825.1:55659353-55677990	27.4062	21.14	0.374528	0.0023	0.087882
XM_013962464.2	106501930	LIX1L	NC_030810.1:99092973-99113912	6.94436	5.57567	0.316698	0.0257	0.370052
XM_005689224.3	102183616	LOC102183616	NC_030821.1:14224174-14228968	83.996	104.853	-0.319975	0.0124	0.25204
XM_005682690.3	102186582	LMNB1	NC_030814.1:83485426-83539935	10.7105	15.2021	-0.505247	5e-05	0.00453085
XM_018063185.1	108633282	LOC108633282	NC_030825.1:52853970-52858292	0.674209	0.2626	1.36033	0.0319	0.412338
XM_018049646.1	102173828	HNRNPDL	NC_030813.1:97670033-97677073	4.03812	8.91287	-1.14221	0.00045	0.0270394
XM_005690788.3	102168281	CPSF3L	NC_030823.1:49703338-49716878	16.134	20.074	-0.315218	0.01615	0.292245
XM_005686669.2	102179292	IL37	NC_030818.1:46246080-46257478	30.4109	18.8653	0.688854	5e-05	0.00453085
XM_018045162.1	102187046	PSMG3	NW_017190161.1:94712-96439	41.0766	55.6708	-0.438604	0.0068	0.178412
XM_018045765.1	102190484	FAM69A	NC_030810.1:69940938-70067077	6.54222	5.10839	0.356911	0.02735	0.381635
XM_018060661.1	102183717	TOR1AIP1	NC_030823.1:59630792-59716142	5.43989	3.29973	0.721228	0.0396	0.458183
XM_018057652.1	102180406	ANGPT4	NC_030820.1:59493310-59543214	1.60256	1.04335	0.619152	0.00025	0.0172481
XM_018058379.1	102179496	ZNF704	NC_030821.1:37966962-38224513	12.7538	10.3526	0.300929	0.00995	0.223269
XM_005690568.2	102175424	MAP1LC3C	NC_030823.1:33461573-33467259	3.27291	4.47613	-0.451675	0.04815	0.500104
XM_013966559.2	102172447	SLC35D3	NC_030816.1:61998827-62003317	0.386075	0.141509	1.44799	5e-05	0.00453085
XM_018052768.1	100860875	RORB	NC_030815.1:50533773-50618307	1.73951	0.966183	0.848313	5e-05	0.00453085
XM_018056950.1	102170059	IL2RA	NC_030820.1:10789324-10832864	1.85103	1.37236	0.431677	0.0392	0.456041
XM_013962653.2	102185237	LOC102185237	NC_030810.1:63853887-63884689	0.496482	0.332702	0.577508	0.0327	0.417543
NM_001285740.1	100860890	HMGCS2	NC_030810.1:96993772-97024594	0.444202	0.735968	-0.728426	0.0143	0.273473
XM_018048814.1	102189377	RANGAP1	NC_030812.1:111332534-111359181	27.3631	33.4862	-0.291335	0.01125	0.238919
XM_018054039.1	102177803	PLEKHD1	NC_030817.1:21836805-21868701	4.54427	3.10345	0.550176	0.00015	0.0114534
XM_018053687.1	102188860	TBCA	NC_030817.1:92316565-92401480	64.9248	78.2536	-0.269387	0.03665	0.441382
XM_018042026.1	102182565	NRG1	NC_030834.1:16986445-17222923	1.82036	0.682063	1.41625	0.0013	0.0590817
XM_018065684.1	102179812	NEURL1B	NC_030827.1:4469263-4514148	6.73427	4.45227	0.59698	5e-05	0.00453085
XM_018044525.1	106501924	LOC106501924	NW_017189589.1:33618-52881	0.621842	0.407758	0.608833	0.04135	0.467771
XM_018053037.1	102174473	DSE	NC_030816.1:21534307-21608679	4.51816	2.03183	1.15296	0.005	0.14711
XM_018049755.1	102176029	QDPR	NC_030813.1:113029748-113049211	56.0285	68.5113	-0.290182	0.01185	0.246131
XM_018049409.1	102176683	SHISA3	NC_030813.1:61788264-61793027	0.40424	0.967789	-1.25948	5e-05	0.00453085
XM_018062662.1	106503141	TMEM160	NC_030825.1:55135191-55137677	50.559	64.8568	-0.359288	0.00625	0.169343
XM_005679209.3	102171027	LSM5	NC_030811.1:56217597-56220694	13.2922	17.8443	-0.42488	0.0293	0.395373
XM_018040729.1	102188104	ADCY9	NC_030832.1:3161428-3267244	4.80385	3.52116	0.448138	0.00015	0.0114534
XM_018054425.1	102173853	ITPKA	NC_030817.1:66138461-66146811	0.461256	0.687933	-0.576699	0.0483	0.500728
XM_018055322.1	102180322	C11H2orf40	NC_030818.1:45405923-45415888	2.34254	6.09449	-1.37944	5e-05	0.00453085
XM_018063506.1	102178763	LOC102178763	NC_030825.1:66405372-66408154	0.466548	0.286819	0.701883	0.01825	0.311163
XM_005693239.3	102183262	WSB1	NC_030826.1:18636917-18651510	20.4285	24.6233	-0.269438	0.02725	0.381025
XM_005693592.3	102185685	TRIM16	NC_030826.1:32710749-32726722	7.46815	5.68812	0.392799	0.0061	0.166809
XM_018040099.1	102177024	MYL10	NC_030832.1:36090366-36101773	0.338147	0.763979	-1.17588	0.0124	0.25204
XM_018059347.1	102171385	TTLL4	NC_030809.1:29096858-29129985	1.56987	0.741137	1.08284	0.0255	0.368581
XM_005692416.3	102188968	SERTAD1	NC_030825.1:50660896-50663787	33.2018	44.4346	-0.420423	0.0006	0.0335957
XM_018042885.1	102168804	SF1	NC_030836.1:43426605-43440537	19.3884	14.5768	0.411514	0.0178	0.307362
XM_018044222.1	102171312	IL13RA1	NW_017189517.1:25113482-25189507	46.691	39.5124	0.240837	0.0434	0.477751
XM_005682738.3	102180215	LOC102180215	NC_030814.1:72792189-72792908	0.882237	0.522486	0.755774	0.042	0.470956
XM_005692684.3	102184750	CA11	NC_030825.1:56306975-56313358	1.26407	2.09019	-0.725557	0.00425	0.132178
XM_013971738.2	102182436	LOC102182436	NC_030825.1:66918913-66932002	1.05646	0.432748	1.28764	0.0279	0.385642
XM_005677520.2	102170651	PRR9	NC_030810.1:102936484-102938356	1423.04	1958.34	-0.460656	0.01315	0.26043
XM_018057532.1	102170159	SRMS	NC_030820.1:53443099-53451287	4.0561	5.88138	-0.536062	0.00035	0.022355
XM_018052953.1	102181600	HDDC2	NC_030816.1:13208878-13226659	7.24545	10.5196	-0.537928	0.0035	0.116539
XM_018040025.1	102186080	RNPEPL1	NC_030810.1:1116267-1124813	45.1508	37.1649	0.280812	0.01695	0.299766
XM_018044982.1	102174132	MCF2L	NW_017189962.1:1674-49561	11.1358	7.68112	0.535814	5e-05	0.00453085
XM_005674716.3	102184473	USP16	NC_030808.1:5497794-5524276	10.3186	13.3493	-0.371521	0.03695	0.442969
XM_018038386.1	108633364	PLXNA1	NC_030829.1:59874329-59881505	12.6711	9.98494	0.343713	0.005	0.14711
XM_005694754.3	102180259	C7	NC_030827.1:33532827-33590116	2.90039	2.22048	0.385375	0.029	0.393377
XM_005697786.3	102170657	ABHD11	NC_030832.1:33335224-33337806	7.59016	10.2395	-0.43194	0.034	0.425115
XM_018059240.1	102179899	CNPPD1	NC_030809.1:28684032-28688225	12.8109	17.3	-0.433408	0.00925	0.21401
XM_018052678.1	102178311	LOC102178311	NC_030808.1:148247647-148252459	2.05353	3.71056	-0.853533	0.00135	0.060651
XM_018041489.1	102175268	GLRX3	NC_030833.1:2612245-2644263	53.4911	69.1891	-0.371245	0.00165	0.0696312
XM_018049273.1	102183306	LOC102183306	NC_030813.1:24995178-24997477	63.8051	100.636	-0.657402	5e-05	0.00453085
XM_018047243.1	102169827	PUS7	NC_030811.1:73658667-73713977	5.6919	7.63866	-0.424409	0.00195	0.0783759
XM_018050430.1	102191695	REEP6	NC_030814.1:66584898-66590312	2.60099	3.70851	-0.511778	0.02125	0.336722
XM_005694669.2	102181722	NDUFAF2	NC_030827.1:18204055-18379055	2.61122	3.80918	-0.544758	0.01485	0.279323
XM_018052459.1	108636574	GAS1	NC_030815.1:79871523-79875249	33.7734	23.8026	0.504766	0.0085	0.203442
XM_005686284.2	102184444	LYG2	NC_030818.1:4283703-4296731	34.623	44.4491	-0.360424	0.0203	0.328492
XM_018044409.1	108634511	HIC2	NW_017189530.1:455738-474805	1.09237	0.683952	0.675491	0.00045	0.0270394
XM_005688524.2	102178920	NDRG3	NC_030820.1:65309681-65370018	9.2989	7.18206	0.372662	0.0088	0.207694
XM_005690371.3	102183621	FMOD	NC_030823.1:509292-519484	19.7527	23.4959	-0.250359	0.03365	0.42294
XM_005689133.3	100860896	TNFRSF11B	NC_030821.1:36448623-36794513	4.86539	17.1628	-1.81866	5e-05	0.00453085
XM_018064150.1	102174871	CA4	NC_030826.1:12439571-12447307	11.3264	8.64325	0.390045	0.02125	0.336722
XM_018046146.1	102185522	GATAD2B	NC_030810.1:103563416-103643132	12.6212	10.0407	0.329982	0.0134	0.263389
XM_018044649.1	108634606	LOC108634606	NW_017189668.1:21228-34734	54.4567	44.0293	0.306647	0.01955	0.322418
XM_018038844.1	102190565	GNL1	NC_030830.1:21562272-21575999	17.0783	20.2571	-0.24626	0.0488	0.503072
XM_005677288.3	102179433	LOC102179433	NC_030810.1:108101346-108105104	2.31915	3.34087	-0.52663	0.0157	0.287674
XM_018057426.1	102171723	MRPS26	NC_030820.1:51474971-51477460	30.6572	37.4685	-0.289452	0.02615	0.373298
XM_013971602.2	102175983	ZNF614	NC_030825.1:58851805-58875750	2.29116	1.59471	0.522783	0.02915	0.394383
XM_018052184.1	102183324	GRHPR	NC_030815.1:61208288-61217284	3.78051	5.17397	-0.452689	0.0322	0.414396
XM_018047957.1	108633237	LOC108633237	NC_030812.1:43667850-43705006	1.77797	1.21074	0.554344	0.03735	0.445334
XM_005692255.2	102190903	LOC102190903	NC_030825.1:46192364-46194564	18.9311	5.24163	1.85267	5e-05	0.00453085
XM_005675523.3	102188258	DZIP1L	NC_030808.1:130589967-130649459	0.546657	0.335707	0.703435	0.034	0.425115
XM_005697811.3	100861340	FIS1	NC_030832.1:36369682-36373330	80.6574	97.3299	-0.271076	0.02695	0.378872
XM_018054246.1	102184910	RFX7	NC_030817.1:48818039-48960180	7.00447	5.85219	0.259299	0.0311	0.407339
XM_018043947.1	102170501	ADGRG2	NW_017189516.1:51064220-51185987	1.80783	1.04195	0.794966	0.01795	0.308526
XM_018059331.1	102179090	LOC102179090	NC_030822.1:27959019-27986537	54.6697	39.6531	0.463308	0.00085	0.0434352
XM_018065005.1	102180696	PPP1R1B	NC_030826.1:39648066-39656690	1.84837	0.837143	1.14271	5e-05	0.00453085
XM_018065964.1	102190558	FAM168B	NC_030809.1:134528626-134568231	15.3867	13.0333	0.239475	0.04105	0.466174
XM_018039282.1	102185880	SPDEF	NC_030830.1:40089089-40108258	2.00439	1.39386	0.524075	0.02175	0.340561
XM_005690291.3	102174140	LOC102174140	NC_030822.1:2051277-2052821	0.330336	0.162299	1.02528	0.0178	0.307362
XM_018064222.1	102172093	AP2B1	NC_030826.1:14294875-14408027	2.58629	6.10871	-1.23998	0.0127	0.255547
XM_005676268.3	102186349	NIFK	NC_030809.1:62720632-62731005	26.4095	34.8149	-0.398649	0.0013	0.0590817
XM_018055616.1	102179293	FAM49A	NC_030818.1:81511651-81614435	11.9433	15.3242	-0.359604	0.00425	0.132178
NM_001285658.1	100861309	PPARG	NC_030829.1:56681414-56726563	10.4236	5.83728	0.83648	5e-05	0.00453085
XM_018060731.1	100860905	PTGS2	NC_030823.1:66345154-66353195	2.75219	4.81058	-0.805631	5e-05	0.00453085
XM_005680784.3	102188479	KCNJ8	NC_030812.1:86999915-87007617	2.7467	1.51767	0.855842	0.0002	0.0144186
XM_018042639.1	102187297	STOX1	NC_030835.1:20464036-20530645	0.656582	0.873838	-0.41239	0.0482	0.500284
XM_005690408.3	102174050	C16H1orf186	NC_030823.1:3205885-3228952	2.34874	4.46295	-0.926109	5e-05	0.00453085
XM_005687698.3	102169307	GPC6	NC_030819.1:17135448-18361227	1.47334	2.05614	-0.480848	0.0022	0.0852118
XM_013971270.2	102179509	AP1G1	NC_030825.1:40473997-40556206	7.7634	5.09487	0.607643	0.0169	0.299354
XM_018046299.1	102173142	NES	NC_030810.1:105949558-105958675	2.07229	2.53646	-0.29159	0.04885	0.50338
XM_018043544.1	102174631	HEPHL1	NC_030836.1:180734-272036	25.1307	38.4688	-0.614239	0.0238	0.355797
XM_018041082.1	108633924	LOC108633924	NC_030832.1:14136055-14137395	0.939355	1.53218	-0.705846	0.01	0.223931
XM_018061271.1	100861238	HSPD1	NC_030809.1:49870686-49926745	49.7401	35.4199	0.48985	0.00875	0.206955
XM_018051882.1	102184057	ACO1	NC_030815.1:11439512-11507285	15.8897	13.3701	0.249077	0.0376	0.446779
XM_018061533.1	102177648	PCDH10	NC_030824.1:45720967-45764551	0.788365	0.552257	0.513525	0.01205	0.248355
XM_005692120.3	102178654	C18H16orf70	NC_030825.1:36027843-36061851	9.0642	6.78212	0.418443	0.0253	0.367043
XM_005700190.3	102190591	MORF4L2	NW_017189517.1:37413942-37426081	26.6112	16.5964	0.681166	0.03435	0.427309
XM_005696576.2	102180269	LY6G6D	NC_030830.1:22369685-22371563	284.359	479.556	-0.753988	5e-05	0.00453085
XM_018038538.1	102180549	LOC102180549	NC_030830.1:18236094-18254764	23.0752	33.9404	-0.556661	0.0072	0.184868
XM_013964723.2	102180661	AREG	NC_030813.1:89910172-89919957	3.93059	5.80766	-0.563211	0.02205	0.342532
XM_018042053.1	102179631	SH2D4A	NC_030834.1:7322919-7378131	3.97928	2.59268	0.618061	0.00035	0.022355
XR_001917130.1	102189361	TFAP2A	NC_030830.1:4707508-4730545	10.3502	6.10865	0.760734	0.02125	0.336722
XM_005683371.3	102185463	HMMR	NC_030814.1:35385076-35416800	1.13184	1.98149	-0.807916	0.0173	0.303123
XM_018044268.1	102183304	SLITRK2	NW_017189517.1:1191244-1203052	0.301518	0.178499	0.756327	0.04045	0.463023
XM_013976703.2	102185079	UBQLN2	NW_017189516.1:24754502-24757740	13.1521	10.7443	0.291725	0.01725	0.302738
XM_018065937.1	106503399	LOC106503399	NC_030828.1:68579741-68581823	2.92445	2.15056	0.443458	0.0377	0.447426
XM_005698387.3	102173712	SFRP5	NC_030833.1:32696011-32700886	9.24154	18.1938	-0.977238	5e-05	0.00453085
XM_005699771.2	102180194	LOC102180194	NC_030836.1:41027661-41030442	39.9406	2.95859	3.75487	5e-05	0.00453085
XM_018061763.1	102180070	CMIP	NC_030825.1:9373407-9588404	7.29388	5.76051	0.34049	0.03415	0.426094
XM_018065123.1	102186995	ATP6V0A1	NC_030826.1:42196793-42255068	37.0439	29.5458	0.326285	0.0069	0.180074
XM_018064267.1	102189066	RAB11FIP4	NC_030826.1:18157258-18261871	4.33018	5.41378	-0.32221	0.03255	0.416711
XM_018066759.1	102184385	ACOX2	NC_030829.1:42777114-42806994	3.61559	2.00389	0.85143	0.0084	0.201994
XM_005680737.3	102170858	ITPR2	NC_030812.1:81579060-82175622	16.5285	10.5827	0.643255	0.00055	0.0314487
XM_018045779.1	102187282	BCAR3	NC_030810.1:70635506-70854625	2.78362	3.57957	-0.362823	0.02965	0.397787
XM_005695289.3	102179603	MIS18BP1	NC_030828.1:54421194-54466561	2.81925	3.76705	-0.418122	0.00475	0.142341
XM_005682516.3	102183141	C7H19orf70	NC_030814.1:91905500-91907545	41.8522	55.8454	-0.416135	0.00275	0.0991321
XM_018057525.1	102169607	TNFRSF6B	NC_030820.1:53376786-53378322	10.7654	13.4744	-0.323817	0.046	0.490165
XM_018057780.1	102171472	MARCKSL1	NC_030809.1:14475097-14477460	13.1246	17.5565	-0.419731	0.0025	0.0930989
XM_005690927.3	102186791	SOAT1	NC_030823.1:59203691-59267761	61.1695	29.2966	1.06208	5e-05	0.00453085
XM_018065452.1	102168574	PCYT2	NC_030826.1:50355983-50363184	14.0066	17.4584	-0.317813	0.0168	0.298429
XM_005679904.3	102176394	SP7	NC_030812.1:26424457-26432151	0.205054	0.463107	-1.17534	0.00025	0.0172481
XM_018049625.1	102169172	FRAS1	NC_030813.1:93235653-93749614	6.38171	3.85069	0.728827	5e-05	0.00453085
XM_018060334.1	102168374	PLOD1	NC_030823.1:40203193-40232944	24.0909	19.0602	0.337928	0.00415	0.130161
XM_013967416.2	106502581	ITPRIPL1	NC_030818.1:2362699-2402576	1.46137	0.746019	0.970033	0.04685	0.494241
XM_005681537.3	102175380	RBM47	NC_030813.1:59968310-60138028	1.51113	2.37138	-0.650098	0.0362	0.438748
XM_018065810.1	108638419	FOXD1	NC_030827.1:8198293-8201664	0.648969	1.10676	-0.770119	0.00145	0.0636649
XM_018066231.1	106503387	CKB	NC_030828.1:67433573-67436769	75.5807	91.9213	-0.282381	0.0152	0.282732
XM_018047491.1	102173260	PODXL	NC_030811.1:24867699-24939426	7.00734	5.52827	0.342039	0.00455	0.138339
XM_013968949.2	102177742	EIF2S2	NC_030820.1:63062853-63082442	40.6501	51.3615	-0.33743	0.00425	0.132178
XM_013970127.2	102183712	CAPN8	NC_030823.1:25471785-25549769	3.27482	6.12332	-0.9029	5e-05	0.00453085
XM_005683309.3	102180759	CDKN2AIPNL	NC_030814.1:64533477-64539906	38.738	50.5525	-0.384034	0.00455	0.138339
XM_013965963.2	102179194	PGM5	NC_030815.1:44222745-44428178	10.9577	13.648	-0.31674	0.0093	0.214667
XM_005679978.3	102171689	RACGAP1	NC_030812.1:29518368-29543879	6.73415	10.5137	-0.6427	5e-05	0.00453085
XM_018057832.1	102179111	RBL1	NC_030820.1:65579733-65641404	0.129904	0.531506	-2.03264	0.0108	0.233578
XM_005690741.3	102178645	PER3	NC_030823.1:44079716-44149387	1.43182	0.848896	0.754192	0.0228	0.348419
XM_018055840.1	102188682	FAM102A	NC_030818.1:98156740-98191995	8.92617	7.11548	0.32708	0.0185	0.313493
XM_005686729.3	102172070	TGOLN2	NC_030818.1:49179389-49187399	36.7492	28.2494	0.379492	0.001	0.048853
XM_018045639.1	108635536	CHID1	NW_017218117.1:16629-17342	21.9878	28.9446	-0.396594	0.02795	0.385948
XM_018056037.1	102186604	CFAP77	NC_030818.1:101936426-102090439	1.44168	2.37223	-0.718495	0.00325	0.110996
XM_018064802.1	102183821	NT5M	NC_030826.1:34515431-34528305	3.28372	4.71522	-0.521993	0.0097	0.220014
XM_018053225.1	102191048	CTGF	NC_030816.1:57175949-57179282	82.0844	60.3509	0.443732	0.0003	0.0198323
XM_013975355.1	102188015	LOC102188015	NC_030834.1:38320414-38321898	118.661	151.567	-0.353108	0.0061	0.166809
XM_018054291.1	106502557	C2CD4B	NC_030817.1:55218350-55220426	0.290966	0.581482	-0.998883	0.0023	0.087882
XM_005681443.3	102172799	HERC3	NC_030813.1:36571112-36710427	11.1027	13.4941	-0.281424	0.02225	0.344208
XM_013976175.2	102186564	NRK	NW_017189517.1:39653228-39778749	0.0886043	0.244279	-1.46308	0.04585	0.489455
XM_005677755.3	102189449	GJA5	NC_030810.1:98651892-98670391	1.86548	1.20713	0.627965	0.00135	0.060651
XM_018055754.1	102183077	OLFML2A	NC_030818.1:95296800-95324121	6.95613	11.3065	-0.700792	5e-05	0.00453085
XM_018065020.1	102176826	NR1D1	NC_030826.1:40037654-40045436	7.69066	4.15931	0.886762	5e-05	0.00453085
XM_018058550.1	102173208	MTSS1	NC_030821.1:66471631-66634544	5.38677	1.13836	2.24246	5e-05	0.00453085
XM_018058716.1	106502831	WDR97	NC_030821.1:81212926-81221609	0.47506	0.244842	0.956262	0.0005	0.0293065
XM_018055531.1	102181134	CENPA	NC_030818.1:72510705-72516990	1.23059	2.37995	-0.95158	0.0418	0.469985
XM_005676159.3	102185512	RND3	NC_030809.1:90526561-90548148	35.8601	43.6808	-0.284621	0.0172	0.302298
XM_013975115.2	102181468	SUFU	NC_030833.1:28461224-28571279	4.15687	3.05159	0.445937	0.00905	0.211126
XM_018058179.1	102174762	LOC102174762	NC_030821.1:5152874-5170159	120.368	99.4993	0.274688	0.0289	0.392605
XM_018050046.1	102178067	POLR3G	NC_030814.1:20457562-20509103	0.915941	1.85306	-1.01658	0.03195	0.412606
XM_018061208.1	102168660	TLL1	NC_030824.1:70288533-70463775	1.45721	0.96544	0.593954	0.002	0.0798715
XM_018041073.1	106503587	SOCS1	NC_030832.1:9797860-9799683	2.4804	3.39602	-0.453274	0.0422	0.471945
XM_018044434.1	102177150	PLCXD1	NW_017189540.1:15457-30476	4.79602	6.71986	-0.486592	0.0098	0.221375
XM_018044473.1	102191395	LOC102191395	NW_017189568.1:78-19370	9.94414	12.1701	-0.291418	0.0297	0.398079
XM_018059480.1	102175225	LOC102175225	NC_030822.1:35981753-36003057	0.930283	0.698994	0.41239	0.02625	0.373998
XM_018061550.1	102186421	MGARP	NC_030824.1:52596711-52608761	0.588077	0.376032	0.645151	0.0186	0.314225
XM_018040968.1	102183843	SRL	NC_030832.1:3310696-3347595	1.25231	0.75278	0.734289	0.0033	0.112239
XM_005681792.3	102188573	SCARB2	NC_030813.1:91549959-91627586	50.7453	43.1472	0.234008	0.04655	0.492836
XM_018054335.1	102190695	ZNF609	NC_030817.1:57471477-57669036	5.55161	3.85202	0.527291	0.0097	0.220014
XM_018066366.1	102170270	CSK	NC_030828.1:33323135-33342373	7.58078	5.27502	0.52317	0.0104	0.228769
NM_001287234.1	100861011	CYB5A	NC_030831.1:4163133-4197074	60.4365	47.2892	0.353908	0.0316	0.41053
XM_018050937.1	102189390	SLC25A23	NC_030814.1:92469247-92483054	1.49484	0.790402	0.919328	0.037	0.443222
XM_018041626.1	102189457	GFRA1	NC_030833.1:15295457-15530217	3.49211	4.53809	-0.377984	0.02615	0.373298
XM_018048812.1	102187383	EP300	NC_030812.1:111213679-111279781	2.52289	1.32569	0.928334	0.0376	0.446779
XM_005679396.3	102185245	PTPRZ1	NC_030811.1:33679651-33880860	3.51303	2.40718	0.545373	0.00565	0.159061
XM_005690923.3	102186140	ABL2	NC_030823.1:59061237-59157603	0.856854	0.183962	2.21964	0.03995	0.460029
XM_018062905.1	102191034	LOC102191034	NC_030825.1:59761066-59805607	9.84468	7.98432	0.302176	0.0181	0.309795
XM_005686821.3	102183883	FBXO48	NC_030818.1:66583198-66588195	1.53755	1.02299	0.587841	0.0324	0.415667
XM_018060895.1	102181889	LOC102181889	NC_030824.1:24421-27296	8.75493	11.8141	-0.432339	0.023	0.349922
XM_018065075.1	106503203	LOC106503203	NC_030826.1:40989622-40990401	22.8829	18.3192	0.320918	0.04145	0.468235
NM_001285696.1	100860835	CCNT1	NC_030812.1:30690185-30730880	11.8809	10.0075	0.247575	0.0388	0.453821
XM_018054834.1	102174849	KCNIP3	NC_030818.1:1983157-2082343	0.297548	0.467181	-0.65086	0.02805	0.386596
XM_018057045.1	102184164	CUL2	NC_030820.1:17636371-17709925	1.09279	1.98959	-0.864463	0.0261	0.373041
XM_018059189.1	102183347	PEX16	NC_030822.1:7039060-7045073	9.9425	12.2269	-0.298383	0.0469	0.494464
XM_018050998.1	102176032	NDUFA7	NC_030814.1:93459950-93467318	33.6526	49.0212	-0.542685	0.00045	0.0270394
XM_018066229.1	106503361	KLF13	NC_030828.1:27256366-27299458	34.4366	26.425	0.382039	0.00235	0.0891535
XM_018045476.1	102184794	LOC102184794	NW_017212272.1:15323-25935	22.8402	18.3277	0.317553	0.0067	0.17677
XM_018059197.1	102182814	CHST1	NC_030822.1:7277481-7296331	4.69578	6.32871	-0.430545	0.02425	0.359317
XM_018056628.1	102182417	BRCA2	NC_030819.1:58029291-58083104	2.4734	2.94926	-0.253854	0.0492	0.504998
XM_013969349.2	102186413	EBAG9	NC_030821.1:27348426-27370704	4.16619	2.51935	0.725673	0.0059	0.163307
XM_013967384.2	102183797	EFCAB11	NC_030817.1:1581712-1757505	2.69147	4.5025	-0.74233	0.0407	0.464323
XM_005693226.3	102177464	ZNF207	NC_030826.1:17442178-17465839	3.82715	6.61291	-0.789017	0.03075	0.404878
XM_005682254.3	102172345	DNAJB1	NC_030814.1:96663096-96666923	126.595	92.0798	0.459262	0.00035	0.022355
XM_018056388.1	102168275	GGACT	NC_030819.1:9074090-9126965	15.5106	29.7833	-0.941244	5e-05	0.00453085
XM_013972621.2	102188811	CXCR2	NC_030809.1:29608445-29626660	11.11	8.59527	0.370243	0.0089	0.209049
XM_013963267.2	106502030	CCDC71L	NC_030811.1:72481790-72486442	6.23099	5.05247	0.302471	0.02105	0.334894
XM_005686247.3	102175409	GPAT2	NC_030818.1:2106818-2117147	0.073866	0.253497	-1.77899	0.01845	0.312998
XM_005680707.3	102186751	FAR2	NC_030812.1:78822550-78914677	135.753	92.6596	0.550975	5e-05	0.00453085
XM_018066251.1	102188259	PEAK1	NC_030828.1:31809584-32133885	6.12654	4.33325	0.499621	0.00095	0.0470465
XM_018058711.1	102169976	LOC102169976	NC_030821.1:81202092-81204485	60.0831	74.1186	-0.302876	0.01035	0.228238
XM_005698214.3	102174270	KIF11	NC_030833.1:37324359-37366168	5.71271	8.45175	-0.565073	5e-05	0.00453085
XM_018038374.1	102189525	MYRIP	NC_030829.1:12787808-13008899	1.20205	0.606906	0.985953	0.00115	0.0540023
XM_018040118.1	102178413	LOC102178413	NC_030832.1:2640627-2655832	2.41558	1.425	0.761412	0.04935	0.505813
XM_013966977.2	102170791	KNSTRN	NC_030817.1:67061476-67070353	10.6091	12.9061	-0.282744	0.0492	0.504998
XM_018040994.1	100861027	SLC5A11	NC_030832.1:22452423-22509895	1.78781	1.21798	0.553704	0.0127	0.255547
XM_005682720.3	102172142	HSD17B4	NC_030814.1:76164450-76264055	27.9782	32.8569	-0.231896	0.04675	0.493841
XM_005688551.2	102186320	LOC102186320	NC_030820.1:66862512-66889276	1.74807	7.04338	-2.0105	5e-05	0.00453085
XM_013974696.1	102187016	ALDOA	NC_030832.1:26120570-26128766	85.0454	36.3191	1.22751	0.0109	0.234857
XM_018045182.1	102182275	AK4	NC_030810.1:40679002-40775167	12.1257	8.31993	0.543423	0.02145	0.338334
XM_018047859.1	102186091	PFKM	NC_030812.1:31720939-31745331	10.3136	13.044	-0.338839	0.0421	0.471472
XM_013970187.2	102170076	SELP	NC_030823.1:35770838-35817688	1.50099	1.03311	0.538924	0.04455	0.483171
XM_013973009.2	108633178	LOC108633178	NC_030828.1:69374236-69377734	0.240864	0.573849	-1.25246	0.0058	0.161567
XM_018051258.1	100860936	RNASEH2A	NC_030814.1:98095025-98102085	8.55344	11.5724	-0.436108	0.0114	0.240637
XM_018055668.1	102187777	KLF11	NC_030818.1:87144508-87156012	4.72574	3.77914	0.322481	0.0269	0.378504
XM_005697832.3	102184024	LAMTOR4	NC_030832.1:37121388-37124700	70.7465	88.6053	-0.324735	0.00935	0.215429
XM_005683993.3	102174119	SLC39A14	NC_030815.1:69335235-69386159	3.9196	6.60178	-0.752148	0.00015	0.0114534
XM_018050075.1	102187402	LOC102187402	NC_030814.1:31228656-31313719	0.103817	0.32491	-1.646	0.0202	0.327753
XM_018064636.1	102177371	MYH10	NC_030826.1:27799561-27921178	6.66574	8.59717	-0.367096	0.0146	0.276609
XM_005697317.2	102181089	SERPINB7	NC_030831.1:62164033-62187283	1.99022	0.698276	1.51106	0.04115	0.46674
XM_018049515.1	102187203	YTHDC1	NC_030813.1:84805645-84844368	9.16515	6.66157	0.460298	0.04115	0.46674
XM_018059684.1	108637680	LOC108637680	NC_030822.1:52672814-52674780	17.0053	26.6086	-0.645902	5e-05	0.00453085
XM_018038588.1	102182551	B3GALT4	NC_030830.1:41229143-41231269	8.02199	10.7436	-0.42145	0.00985	0.221988
XM_018051874.1	102181778	SCARA3	NC_030815.1:10969359-11003778	12.7675	10.5992	0.268519	0.0267	0.376945
XM_018039430.1	102187264	ZDHHC23	NC_030808.1:58387275-58399788	5.25373	6.83449	-0.379492	0.01885	0.316461
XM_018043422.1	102170302	SYT7	NC_030836.1:40333720-40398205	0.5567	0.372731	0.578764	0.03855	0.452429
XM_013966270.2	102175482	SNX30	NC_030815.1:101718005-101826403	11.3352	9.68962	0.226298	0.0497	0.507461
XM_005691571.3	102173958	MLEC	NC_030824.1:8178936-8194130	28.1917	23.7086	0.249858	0.03405	0.425442
XM_005677278.2	102176927	CD1E	NC_030810.1:108261256-108264873	1.22109	2.72128	-1.15612	5e-05	0.00453085
XM_018047003.1	102177306	STK17A	NC_030811.1:42676228-42714148	31.5117	39.4413	-0.323817	0.0065	0.173488
XM_018045506.1	108635296	LOC108635296	NW_017213413.1:9746-15445	145.466	107.602	0.434971	0.0013	0.0590817
XM_005691200.3	102174144	EDNRA	NC_030824.1:60218130-60292066	13.0049	17.8839	-0.459604	0.0001	0.00820605
XM_013976432.2	102173824	GDPD2	NW_017189516.1:11165823-11175435	2.10906	1.33581	0.658883	0.0232	0.351327
XM_018050332.1	102180430	LOC102180430	NC_030808.1:106809525-106958811	8.59093	6.8201	0.333021	0.0099	0.22265
XM_018065324.1	102171650	LOC102171650	NC_030826.1:47379513-47391426	6.50552	2.91703	1.15717	0.0059	0.163307
XM_018052902.1	102172444	ELOVL4	NC_030816.1:6911731-6952835	91.1196	53.4943	0.768376	5e-05	0.00453085
XM_018066473.1	102168210	C21H15orf39	NC_030828.1:32984060-32994070	2.90106	2.31912	0.322998	0.03685	0.442498
XM_005692734.3	102174327	ZNF473	NC_030825.1:57335843-57346228	2.7859	1.70988	0.704244	0.03645	0.440192
XM_018048475.1	102179601	PTX3	NC_030808.1:109624581-109891384	4.03346	1.43653	1.48943	5e-05	0.00453085
XM_018065866.1	102189908	NUDT14	NC_030828.1:68449703-68456802	9.06865	14.1303	-0.639827	0.0005	0.0293065
XM_018066399.1	102180803	ABHD17C	NC_030828.1:26173219-26230185	11.1687	8.77801	0.347499	0.0096	0.218608
XM_005683352.3	102173741	ARSI	NC_030814.1:48771934-48779194	1.96294	1.08713	0.852494	0.0001	0.00820605
XM_018048555.1	102169841	GNB3	NC_030812.1:102526715-102534103	0.677041	0.420029	0.688753	0.0115	0.241762
XM_018061130.1	102172376	LOC102172376	NC_030824.1:8380111-8382037	237.255	308.438	-0.378541	0.00135	0.060651
XM_005691999.2	102188072	LOC102188072	NC_030825.1:25412230-25413442	132.56	105.126	0.334534	0.0077	0.192522
XM_018053341.1	102185264	LOC102185264	NC_030816.1:74375446-74387334	0.729107	0.433147	0.751273	0.03245	0.416009
XM_005701072.3	102184608	ACE2	NW_017189516.1:54689767-54736792	1.77795	1.0407	0.772665	0.00865	0.205585
XM_013974248.2	102177114	DTNA	NC_030831.1:22439814-22876935	0.464506	0.213987	1.11817	0.03535	0.433634
XM_018055140.1	102176696	HNRNPLL	NC_030818.1:20759376-20798204	8.72644	10.4061	-0.253958	0.04625	0.491409
XM_005690063.3	102189606	CSTF3	NC_030822.1:19138555-19207073	10.5611	13.0139	-0.301291	0.02165	0.33976
XM_018063239.1	102171100	CD47	NC_030808.1:52603020-52664960	27.5777	21.6105	0.351772	0.01875	0.31557
XM_018067125.1	102191746	ATXN7	NC_030829.1:37451981-37591459	1.07246	0.612349	0.808492	0.04635	0.491868
XM_018043045.1	102183575	CDK2AP2	NC_030836.1:46438684-46441018	8.1372	4.78617	0.76566	0.04965	0.507271
XM_018052035.1	102177796	SMARCA2	NC_030815.1:42220850-42397963	12.6696	9.57639	0.403811	0.03725	0.444718
XM_005689152.3	102186977	ENY2	NC_030821.1:27118294-27128658	8.14927	11.1783	-0.455962	0.00315	0.108633
XM_018044026.1	102186944	LOC102186944	NW_017189516.1:63890038-63896943	133.483	79.7853	0.742459	5e-05	0.00453085
XM_018052029.1	102182306	RFX3	NC_030815.1:40811284-41152892	1.0553	0.701351	0.589448	0.0421	0.471472
XM_005693795.3	102169993	KRT40	NC_030826.1:40824139-40831144	47.756	72.5024	-0.602346	5e-05	0.00453085
XR_001918234.1	108636246	LOC108636246	NC_030813.1:117096034-117118140	0.522229	0.288736	0.854929	0.0061	0.166809
XM_018051888.1	102170273	ICOSLG	NC_030808.1:143826098-143837706	4.15393	2.86283	0.537036	0.00035	0.022355
XM_018039860.1	102188915	SNED1	NC_030810.1:765029-851283	1.44267	0.741154	0.960891	0.00225	0.0865579
XM_018061535.1	102188162	SLC7A11	NC_030824.1:51497860-51584905	0.685309	2.13299	-1.63805	0.00635	0.171104
XM_018057912.1	102172169	RIMS4	NC_030820.1:72689839-72761056	0.232728	0.343419	-0.561326	0.0485	0.501647
XM_005695108.3	102186437	ETFA	NC_030828.1:31063410-31141145	40.2965	53.9107	-0.419919	0.00075	0.0395933
XM_018061824.1	106501749	FOXC2	NC_030825.1:13784607-13787607	0.368023	0.171664	1.10021	0.0007	0.0376726
XM_005709617.3	102190109	LOC102190109	NW_017189517.1:49670615-49713322	3.14132	2.07168	0.600574	0.003	0.10514
XM_005683557.2	102181210	PBK	NC_030815.1:10809526-10839679	2.46368	3.62203	-0.555981	0.0139	0.268918
XM_005680367.3	102171409	MYL6B	NC_030812.1:56540052-56544193	4.25537	7.83624	-0.880879	5e-05	0.00453085
XM_018057819.1	102178288	SOGA1	NC_030820.1:65399279-65474555	3.63362	2.71102	0.42257	0.0003	0.0198323
XM_018053346.1	100861311	LOC100861311	NC_030808.1:3579915-3580576	177.853	46.0408	1.9497	5e-05	0.00453085
XM_018060120.1	102188881	CFH	NC_030823.1:5219440-5340468	19.3563	24.0404	-0.312658	0.0082	0.19909
XM_018038954.1	102181740	GMDS	NC_030830.1:792202-1217301	15.8742	20.5012	-0.369025	0.00605	0.165966
XM_018059340.1	102189417	ARRB1	NC_030822.1:28461812-28540008	5.4533	3.61911	0.591494	0.0151	0.281909
XM_018049796.1	102179932	CPZ	NC_030813.1:114960639-114983093	18.0703	23.3149	-0.367627	0.0083	0.200543
XM_018042484.1	102172412	RET	NC_030835.1:31993915-32057223	11.0922	16.8632	-0.604341	5e-05	0.00453085
XM_018049271.1	102176770	PPP3CA	NC_030813.1:23703716-24033299	27.065	20.421	0.406372	0.00445	0.136404
XM_018061415.1	102174684	RIMBP2	NC_030824.1:24478024-24604855	0.109051	0.205832	-0.916461	0.01965	0.323208
XM_018041842.1	102180725	RPL15	NC_030834.1:3606164-3610144	236.373	306.017	-0.372548	0.0373	0.445053
XM_005690026.2	102180782	BDNF	NC_030822.1:24503954-24565888	1.329	0.618451	1.10361	0.00985	0.221988
XM_018061303.1	102179406	MLXIP	NC_030824.1:17943308-18002178	9.86067	5.74777	0.778684	5e-05	0.00453085
XM_013965510.2	102171599	FGF22	NC_030814.1:67217233-67221049	1.89979	2.7181	-0.516762	0.0298	0.398753
XM_013969110.2	102169609	EFR3A	NC_030821.1:72784697-72867867	3.99871	1.57657	1.34275	0.03475	0.429918
XM_018055684.1	102181448	GALE	NC_030809.1:6830293-6834864	4.51275	6.36063	-0.495164	0.0162	0.292647
XM_005689121.3	102178554	MRPS28	NC_030821.1:38821653-38924989	7.72242	10.291	-0.414251	0.00795	0.196025
XM_018051348.1	102177613	SLC35E1	NC_030814.1:102293691-102312652	15.0746	12.7576	0.240765	0.0422	0.471945
XM_018041452.1	102182942	AFAP1L2	NC_030833.1:17111237-17229239	11.2145	13.719	-0.290807	0.01825	0.311163
XM_005689135.3	102182326	SAMD12	NC_030821.1:36001583-36448449	3.03038	2.2127	0.453689	0.0016	0.0680832
XM_018056583.1	102190427	WASF3	NC_030819.1:53728240-53804734	5.51751	4.16007	0.40741	0.0059	0.163307
XM_018054270.1	102181689	ALDH1A2	NC_030817.1:50839608-50957248	1.5367	2.26315	-0.558494	0.00265	0.0967197
XM_018045763.1	102190073	HACD2	NC_030808.1:67627468-67719193	37.5398	28.2505	0.410145	0.0007	0.0376726
XM_018067067.1	102182549	PTPN23	NC_030829.1:52300772-52322975	6.88932	5.15582	0.418159	0.0015	0.0651535
XM_018054196.1	102172162	GLDN	NC_030817.1:44154672-44212401	0.467123	1.13764	-1.28417	0.01565	0.287143
XM_005679077.3	102182471	SEMA3E	NC_030811.1:83107248-83382681	5.37631	3.76386	0.514402	5e-05	0.00453085
XM_013965900.2	102189396	TTC39B	NC_030815.1:28848348-29000927	1.67616	0.586537	1.51487	0.03785	0.448275
XM_005696894.3	102191751	RIOK1	NC_030830.1:2440919-2465222	6.82271	5.70914	0.257071	0.0342	0.426432
XM_018040695.1	102182186	MEIOB	NC_030832.1:1309725-1351838	0.648858	1.74847	-1.43012	0.00055	0.0314487
XM_005683249.3	102182500	ZBED8	NC_030814.1:38608507-38614244	1.6323	2.19912	-0.430015	0.04685	0.494241
XM_005677301.3	102182927	LOC102182927	NC_030810.1:107007809-107027403	3.35343	1.72611	0.958117	0.00185	0.0755656
XM_018066338.1	102182172	DNAJA4	NC_030828.1:30260983-30277937	17.5328	6.16025	1.509	5e-05	0.00453085
XM_018062462.1	102177329	LOC102177329	NC_030825.1:51538950-51555270	7.2752	4.88809	0.573716	0.00015	0.0114534
XM_018047844.1	108636002	TUBA1C	NC_030812.1:30209387-30219666	56.9839	69.3142	-0.282598	0.0164	0.294598
XM_005694692.3	102188086	IL6ST	NC_030827.1:23233086-23301937	51.683	39.8063	0.376694	0.00285	0.101647
XM_005679477.2	102183207	LOC102183207	NC_030811.1:26023926-26030611	0.53115	1.1657	-1.134	0.0009	0.0452184
XM_005697803.3	102175082	LOC102175082	NC_030832.1:35432507-35437222	0.21851	0.50931	-1.22085	0.00315	0.108633
XM_013972744.2	102173885	RGS7BP	NC_030827.1:14861000-14970451	0.585836	0.379958	0.624656	0.00545	0.155524
XM_018055661.1	102184631	ODC1	NC_030818.1:86791545-86798850	3.52349	7.05892	-1.00244	0.03275	0.417906
XM_013971905.2	102177464	ZNF207	NC_030826.1:17442178-17465839	6.84699	2.51748	1.44349	0.0308	0.405249
XM_018057882.1	102182984	CHD6	NC_030820.1:69592892-69796343	7.75304	6.08458	0.349605	0.0048	0.143358
XM_018053988.1	102182796	ELMSAN1	NC_030817.1:17921835-17990725	6.11964	4.48577	0.44809	0.02295	0.349508
XM_018065949.1	102190079	ARHGEF4	NC_030809.1:134568752-134941381	8.68607	6.8767	0.336987	0.0154	0.284497
XM_018065112.1	102185866	LOC102185866	NC_030826.1:42034047-42055987	14.8987	9.84297	0.598023	5e-05	0.00453085
XM_018050928.1	102190506	ALKBH7	NC_030814.1:92419006-92420655	10.8306	17.4118	-0.684955	0.0001	0.00820605
XM_018065891.1	102172576	SAP130	NC_030809.1:131996428-132071445	1.48982	0.744782	1.00024	0.0426	0.474054
XM_018040942.1	102190288	LOC102190288	NC_030810.1:7354004-7516433	4.30394	2.65496	0.696971	0.0411	0.466451
XM_018049875.1	108636248	SPON2	NC_030813.1:117170831-117174410	12.3888	17.0648	-0.461991	0.0017	0.0711301
XM_018046566.1	108635644	FOXD3	NC_030810.1:38681946-38684490	0.261642	0.156542	0.741051	0.03385	0.424191
XM_018041949.1	102186086	WWC2	NC_030834.1:31384816-31533040	7.19506	5.87022	0.293593	0.01645	0.295078
XM_018060980.1	102169408	LOC102169408	NC_030824.1:1800664-1813110	15.3089	10.3431	0.5657	0.00025	0.0172481
XM_018040176.1	102179259	TRAF3IP1	NC_030810.1:3027234-3088323	1.70811	2.3512	-0.460999	0.0296	0.397446
XM_018052364.1	102175810	LSS	NC_030808.1:145851415-145883591	9.11478	11.3331	-0.314256	0.0157	0.287674
XM_005684376.3	102189124	SECISBP2	NC_030815.1:88511905-88550354	5.94051	4.0145	0.565367	0.0112	0.238326
XM_018048903.1	102176768	WNT7B	NC_030812.1:115182080-115236253	6.55996	3.65485	0.843874	5e-05	0.00453085
XM_005697733.3	100861338	LOC100861338	NC_030832.1:27158145-27159511	9.50489	12.6575	-0.413247	0.02055	0.330585
XM_018054721.1	102173345	LOC102173345	NC_030809.1:1084696-1130605	12.6136	16.0015	-0.343221	0.0083	0.200543
XM_018045397.1	102179622	DIRAS3	NC_030810.1:43638065-43640533	0.271921	0.511501	-0.911548	0.00965	0.219335
XM_018056967.1	102172553	TAF3	NC_030820.1:12221833-12341446	3	2.04413	0.55348	0.0004	0.0247197
XM_005683427.3	102177795	CETN3	NC_030814.1:20573157-20591121	15.0553	21.7746	-0.532371	0.0003	0.0198323
XM_018049586.1	102183499	BTC	NC_030813.1:90214952-90262925	16.4664	12.9408	0.347596	0.00355	0.117675
XM_005699068.2	102169735	ARID5B	NC_030835.1:27478901-27671082	17.6434	13.2968	0.408045	0.0417	0.469501
XM_018051313.1	106502280	WIZ	NC_030814.1:100975292-101001894	1.75376	1.08505	0.692695	0.03065	0.404286
XM_018044520.1	108633195	LOC108633195	NW_017189587.1:1405-50066	7.54644	9.41689	-0.319454	0.02315	0.35094
XM_018039382.1	102173799	ANKRD12	NC_030831.1:41800043-41899018	16.091	11.9012	0.435143	0.00355	0.117675
XM_018062677.1	102171910	KPTN	NC_030825.1:55481580-55490358	5.17153	7.3843	-0.513871	0.00205	0.0811859
XM_018056190.1	102179781	PPP1R26	NC_030818.1:104671577-104681985	1.42337	0.772199	0.882265	0.0128	0.256685
XM_018066220.1	102175622	SYNE3	NC_030828.1:59587833-59714846	6.88931	5.51352	0.321385	0.0276	0.383484
XM_018063392.1	102183902	KRTDAP	NC_030825.1:46974889-46978347	1198.33	835.268	0.52072	0.00825	0.199871
XM_005695592.3	102173339	LOC102173339	NC_030829.1:14776808-14780466	1.55648	1.02618	0.601007	0.00285	0.101647
XM_018052786.1	102174659	C8H9orf84	NC_030815.1:100818749-100904083	0.643493	0.456247	0.496108	0.03205	0.413354
XM_018066403.1	102189630	JAG2	NC_030828.1:68916679-68930760	26.6368	22.721	0.229394	0.04725	0.496281
XM_018052932.1	102178669	COL6A5	NC_030808.1:151692839-151856776	24.6055	48.7223	-0.9856	0.0027	0.0980167
XM_005689105.3	102174675	PI15	NC_030821.1:43894711-43930816	9.90178	14.9575	-0.595106	5e-05	0.00453085
XM_013966954.2	102171792	C10H15orf41	NC_030817.1:70560870-70793831	4.11239	2.69422	0.610108	0.0021	0.0826122
XM_005693012.3	102176259	LOC102176259	NC_030825.1:66174751-66182479	2.13086	1.22205	0.802125	0.006	0.165108
XM_018048743.1	102181279	SOX10	NC_030812.1:108687309-108698082	1.50421	0.968286	0.635504	0.004	0.126991
XM_005683558.3	102181498	ESCO2	NC_030815.1:10844994-10873223	1.21134	1.62711	-0.425712	0.02775	0.384547
XM_018054389.1	102176048	STARD9	NC_030817.1:65010119-65148342	3.23736	2.13821	0.598414	0.0018	0.0740979
XR_001917281.1	102171212	NPTX2	NC_030832.1:38370831-38382924	0.250191	0.856232	-1.77497	0.0321	0.413682
XM_018046968.1	100860794	LEP	NC_030811.1:27665914-27682284	0.20795	0.011795	4.13999	0.044	0.480742
XM_018048227.1	102191587	LARGE1	NC_030812.1:70481062-71091017	8.39577	6.64162	0.338128	0.0061	0.166809
XM_018065454.1	102180256	ALYREF	NC_030826.1:50373282-50377160	24.3513	37.0745	-0.606429	5e-05	0.00453085
XM_018048237.1	102169080	MCM5	NC_030812.1:72314912-72333035	13.7373	18.0941	-0.397416	0.0011	0.0523916
XM_005677146.3	102185412	HSPA6	NC_030810.1:112102446-112105375	19.6407	1.60531	3.61292	5e-05	0.00453085
XM_005676846.3	102178225	GRHL3	NC_030809.1:7312884-7375754	8.41226	6.90263	0.285348	0.0194	0.321114
XM_018041585.1	102173996	GOLGA7B	NC_030833.1:32610682-32633338	12.259	19.6668	-0.681923	5e-05	0.00453085
XM_013971961.2	100860868	KRT26	NC_030826.1:40609658-40616053	27.9147	50.2625	-0.848457	0.00735	0.187186
XM_018054272.1	102184991	LOC102184991	NC_030817.1:51633730-51634487	1.02885	0.28845	1.83464	0.00025	0.0172481
XM_005679511.3	102170199	CREB3L2	NC_030811.1:18679175-18808858	10.5927	7.53283	0.491802	5e-05	0.00453085
XM_018041076.1	102178503	WBSCR27	NC_030832.1:33275707-33279978	1.85088	2.81272	-0.603759	0.02325	0.351402
XM_005701693.3	102180307	LOC102180307	NC_030830.1:18953187-18953896	38.3058	63.8275	-0.736616	5e-05	0.00453085
XM_018061104.1	102181416	FAM222A	NC_030824.1:7604034-7664443	1.31137	2.27969	-0.797762	0.0001	0.00820605
XM_005696219.3	102190180	VPS52	NC_030830.1:41236429-41252332	10.0089	14.943	-0.578177	0.0109	0.234857
XM_018058781.1	102174949	MFSD3	NC_030821.1:81498024-81500296	0.69835	1.39327	-0.996456	0.04105	0.466174
XM_018046494.1	102190926	LOC102190926	NC_030810.1:22732337-22756877	1.49946	0.708857	1.08087	0.00045	0.0270394
XM_018043712.1	108634312	LOC108634312	NW_017189516.1:54061958-54068230	118.851	59.1967	1.00556	5e-05	0.00453085
XM_005678038.3	102174617	EXTL2	NC_030810.1:78075196-78093470	1.97758	2.62555	-0.40888	0.0176	0.305666
XM_018053149.1	102187490	RRAGD	NC_030816.1:48056602-48094585	1.84974	1.22599	0.593371	0.0011	0.0523916
XM_018061555.1	102191824	SETD7	NC_030824.1:52794211-52842848	29.9631	22.7759	0.395681	0.0027	0.0980167
XM_018061842.1	102187519	ZFPM1	NC_030825.1:15124663-15185321	0.911353	0.583917	0.642248	0.0217	0.340196
XM_018054964.1	102180600	SLC9A2	NC_030818.1:7206115-7295114	7.69585	10.1246	-0.39571	0.00175	0.0726278
XM_018060984.1	102189060	SF3A1	NC_030824.1:1901657-1920297	22.7225	17.1817	0.403248	0.0006	0.0335957
XM_005679937.3	102184223	LOC102184223	NC_030812.1:27249608-27257296	786.497	1027.79	-0.386025	0.04855	0.501856
XM_018040406.1	102173062	RAMP1	NC_030810.1:3413761-3455539	29.4252	43.3777	-0.559901	0.00015	0.0114534
XM_018058687.1	102183805	LOC102183805	NC_030821.1:80954045-80960573	0.329415	0.75065	-1.18824	0.01185	0.246131
XM_018045916.1	102175822	KCND3	NC_030810.1:89068171-89293461	0.288042	0.113825	1.33947	0.0112	0.238326
XM_018045358.1	102173931	PLXNA3	NW_017201244.1:125-15650	5.26057	4.24545	0.309302	0.01565	0.287143
XM_018042921.1	102185248	NDUFS8	NC_030836.1:46603413-46607673	31.9633	41.6111	-0.380551	0.00565	0.159061
XM_013972765.2	102185039	GAPT	NC_030827.1:20860762-20865858	1.40885	2.65263	-0.912907	5e-05	0.00453085
XM_005689515.3	102168558	ATP5L	NC_030822.1:53248409-53256892	47.3026	61.9837	-0.389969	0.0008	0.0415554
XM_018043481.1	102180733	ASRGL1	NC_030836.1:41080319-41103112	14.0815	18.5802	-0.399962	0.0019	0.0769393
XM_005697319.2	102181826	LOC102181826	NC_030831.1:62281783-62305884	26.9194	22.2431	0.27529	0.02875	0.391516
XM_018043920.1	102176313	CTPS2	NW_017189516.1:53539624-53649251	2.90222	1.73856	0.73927	0.0177	0.306441
XM_018059327.1	102175498	WNT11	NC_030822.1:27295183-27316720	8.06907	13.4106	-0.732899	5e-05	0.00453085
XM_005684536.3	102173659	FAM26D	NC_030816.1:21386848-21453930	8.1785	13.3783	-0.709982	0.0015	0.0651535
XM_018043895.1	102191125	CXHXorf36	NW_017189516.1:27256701-27295755	5.46544	4.01244	0.445858	0.0035	0.116539
XM_005683712.3	102185181	LOC102185181	NC_030815.1:44115887-44172521	7.59287	11.4074	-0.587248	0.04365	0.479025
XM_018061217.1	102184081	TESC	NC_030824.1:13191929-13254819	2.27014	3.71412	-0.710241	0.0041	0.129172
XM_018066323.1	102178309	NOVA1	NC_030828.1:36159957-36332137	1.937	1.40981	0.458321	0.011	0.236017
XM_005695562.3	102187994	LOC102187994	NC_030829.1:12487566-12493885	0.177103	0.510082	-1.52614	0.00085	0.0434352
XM_018047656.1	102178245	HOXC13	NC_030812.1:25824181-25832010	54.9692	79.0134	-0.523474	5e-05	0.00453085
XM_018042505.1	102182935	CTPS1	NC_030810.1:15594935-15625865	19.0672	31.8645	-0.740858	5e-05	0.00453085
XM_018066021.1	102168943	IDH2	NC_030828.1:20773912-20791560	26.4449	34.7359	-0.39344	0.00085	0.0434352
XM_005683400.3	102169756	EDIL3	NC_030814.1:26285194-26763992	9.33815	13.2173	-0.501214	0.00025	0.0172481
XM_018038458.1	102172577	ERC2	NC_030829.1:44472681-45468972	0.468828	0.288473	0.700624	0.00795	0.196025
XM_018067225.1	102170561	SLC6A6	NC_030829.1:57729665-57811463	2.06342	3.82501	-0.890425	0.0003	0.0198323
XM_018062890.1	102178298	KLK6	NC_030825.1:58043078-58051669	15.0267	23.9005	-0.669515	0.0004	0.0247197
XM_018065073.1	108638289	LOC108638289	NC_030826.1:40977880-40978982	57.1006	47.2676	0.272656	0.0242	0.358996
XM_018059322.1	102175143	THAP12	NC_030822.1:27134825-27163790	6.98302	9.76051	-0.483105	0.0018	0.0740979
XM_005683886.3	102189951	TRMT10B	NC_030815.1:61523123-61535059	7.67129	10.1827	-0.408586	0.02935	0.395736
XM_018041390.1	102191581	NFKB2	NC_030833.1:28653359-28661072	1.74673	1.02045	0.775449	0.0495	0.506484
XM_005678951.3	102190848	SHFM1	NC_030811.1:106593642-106617350	93.3261	125.509	-0.427432	0.0007	0.0376726
XM_018064364.1	106503193	ABR	NC_030826.1:21485582-21674117	15.1002	10.5011	0.524023	0.02805	0.386596
XM_018046021.1	102180554	LOC102180554	NC_030810.1:99422594-99423331	51.2384	94.474	-0.882694	5e-05	0.00453085
XM_005709413.3	102183237	GLRX	NC_030814.1:15436080-15445521	240.276	186.743	0.363635	0.0055	0.156389
XM_018038553.1	102178621	LOC102178621	NC_030830.1:18984496-18992382	181.593	279.662	-0.622977	5e-05	0.00453085
XM_018045478.1	102172231	CTH	NC_030810.1:46110114-46133493	10.2771	22.7259	-1.1449	5e-05	0.00453085
XM_018040104.1	102170931	PKD1	NC_030832.1:1535322-1574274	5.17621	3.55317	0.542789	0.02885	0.392249
XM_005682256.3	102172884	DDX39A	NC_030814.1:96737972-96746769	11.5258	16.9551	-0.556849	0.0002	0.0144186
XM_018060240.1	102169401	AHCTF1	NC_030823.1:28975488-29134999	6.03101	4.14153	0.542236	0.0232	0.351327
NM_001285717.1	100861381	LOC100861381	NC_030826.1:41263035-41266754	1377.39	2199.66	-0.675342	0.00235	0.0891535
XM_018048111.1	102178704	GDF11	NC_030812.1:56868074-56877996	1.4758	2.04163	-0.468218	0.0064	0.171879
XM_018040085.1	102180912	GPC1	NC_030810.1:1190859-1218517	20.0408	24.1681	-0.270166	0.0218	0.340561
XM_018066509.1	102169137	NFKBIA	NC_030828.1:45051337-45054839	47.0309	33.8863	0.472909	5e-05	0.00453085
XM_018043985.1	108634351	SHROOM4	NW_017189516.1:15407675-15624793	5.59361	4.17054	0.423544	0.00425	0.132178
NM_001291300.1	102183389	PEG10	NC_030811.1:108562825-108575497	7.32676	5.22973	0.48644	0.00015	0.0114534
XM_018064387.1	102174872	MYO1C	NC_030826.1:22396932-22420822	8.14864	1.91348	2.09036	0.01765	0.306102
XM_018061035.1	102189700	EMID1	NC_030824.1:2711257-2752271	3.87256	6.47182	-0.740884	0.0006	0.0335957
XM_018048426.1	108636034	MGST1	NC_030812.1:92093669-92115554	53.7585	39.4287	0.447246	0.0152	0.282732
XM_018060487.1	102186139	SKI	NC_030823.1:49008424-49062624	23.728	19.9732	0.248526	0.03375	0.423624
XM_005676582.3	102178119	LOC102178119	NC_030809.1:28592730-28598711	9.02825	5.96949	0.596839	0.0006	0.0335957
XM_018046516.1	102173247	LOC102173247	NC_030810.1:99385698-99404341	14.7021	19.5704	-0.412649	0.04275	0.47484
XM_018046586.1	102173556	S100A7A	NC_030810.1:103132466-103135380	4.50547	18.7723	-2.05886	0.01205	0.248355
XM_005677115.3	102177576	RGS5	NC_030810.1:113948303-114006022	30.984	23.6832	0.38766	0.001	0.048853
XM_018067098.1	102171745	LOC102171745	NC_030829.1:47910143-47964154	12.6711	10.5047	0.270516	0.02645	0.375246
XM_005682988.3	102186954	GFRA3	NC_030814.1:60799890-60818301	1.95189	3.46719	-0.828895	5e-05	0.00453085
XM_005683119.3	102174022	LOC102174022	NC_030814.1:51037449-51125463	160.143	126.854	0.336196	0.04485	0.48474
XM_018063386.1	102171554	TANC1	NC_030809.1:98800184-99045692	14.0125	10.0953	0.473031	0.03885	0.45409
XM_013972881.2	102180712	DES	NC_030809.1:28460303-28467506	31.4187	39.322	-0.32371	0.00775	0.193214
XM_013970408.2	102179690	CENPF	NC_030823.1:67570566-67635127	5.64235	7.89407	-0.484473	5e-05	0.00453085
XM_018053396.1	106502488	SCAF8	NC_030816.1:78704279-78923189	6.69743	5.03593	0.41135	0.04815	0.500104
XM_018047462.1	102171032	PTPRN2	NC_030811.1:621405-1167657	1.00745	1.65517	-0.716275	0.0004	0.0247197
XM_018054913.1	106503219	PLA2G2E	NC_030809.1:3204858-3210241	0.962084	2.40215	-1.32009	0.00135	0.060651
XM_005689730.3	102187879	OLFML1	NC_030822.1:37176458-37208308	10.7988	7.69434	0.489007	0.00015	0.0114534
XM_018064608.1	102187719	SLC25A12	NC_030809.1:111556438-111653780	7.16169	9.01973	-0.332785	0.0119	0.2467
XM_018050106.1	102179001	LSM11	NC_030814.1:41216139-41228808	2.50774	2.03656	0.300253	0.04295	0.47566
XM_018041507.1	102186457	SMC3	NC_030833.1:20847127-20885606	16.869	19.9242	-0.240147	0.04265	0.474338
XM_005677603.3	102171290	SELENBP1	NC_030810.1:100705646-100714441	114.904	174.444	-0.60233	5e-05	0.00453085
XM_005698193.3	102191759	CH25H	NC_030833.1:40410264-40412441	4.6089	3.62182	0.347705	0.0372	0.444479
XM_005678152.3	102186735	CLCA2	NC_030810.1:63591035-63633378	67.1564	48.6944	0.46377	0.0004	0.0247197
XM_005678031.3	102172679	S1PR1	NC_030810.1:78456605-78461311	11.4275	6.9185	0.723974	5e-05	0.00453085
XM_018043551.1	108633235	LOC108633235	NC_030836.1:42207559-42217431	0.139054	0.295232	-1.0862	0.0045	0.137316
XM_005678025.3	102170840	COL11A1	NC_030810.1:79996780-80226730	4.2094	14.3344	-1.76779	5e-05	0.00453085
XM_018066471.1	102184664	HAPLN3	NC_030828.1:19746183-19765509	0.750019	1.77007	-1.23881	0.00025	0.0172481
XM_005696367.3	102183019	RCAN2	NC_030830.1:29147174-29424318	1.68617	2.35291	-0.480699	0.02155	0.339006
XM_005691995.3	102186896	NUDT21	NC_030825.1:25562649-25576186	28.2996	34.0779	-0.268058	0.03435	0.427309
XM_018055520.1	102180604	EMILIN1	NC_030818.1:72272412-72280424	6.13851	9.10164	-0.568238	5e-05	0.00453085
XM_018054035.1	102175963	SUSD6	NC_030817.1:21665744-21763520	11.5656	8.86636	0.383431	0.00485	0.14426
XM_018051672.1	108633275	LOC108633275	NC_030814.1:93956158-93964832	0.271141	0.160541	0.7561	0.01755	0.305246
XM_018048557.1	102188658	LAG3	NC_030812.1:102589956-102596511	0.748764	0.40855	0.873998	0.00295	0.104021
XM_018066630.1	102175444	SLC22A13	NC_030829.1:11601370-11614814	0.282938	0.175277	0.69085	0.0184	0.312562
XM_018042022.1	102174186	DUSP4	NC_030834.1:19926831-19943941	7.5853	6.02677	0.331822	0.00695	0.180898
XM_018050877.1	102171863	PLIN4	NC_030814.1:90918820-90932467	18.1963	9.12788	0.995293	0.00085	0.0434352
XM_018060897.1	108637839	MIF	NC_030824.1:68859-69744	161.633	218.176	-0.432767	0.0003	0.0198323
XM_005697791.2	102171755	WBSCR22	NC_030832.1:33366408-33378287	19.7177	26.5908	-0.431435	0.00175	0.0726278
XM_005693214.3	102174969	LOC102174969	NC_030826.1:15447785-15449839	0.158202	0.558234	-1.8191	0.0038	0.122946
XM_018058912.1	102185694	ACSL3	NC_030809.1:24698394-24768562	25.8013	31.0334	-0.266375	0.0228	0.348419
XM_018045406.1	102181879	LOC102181879	NW_017206906.1:47-6657	113.4	89.1766	0.346688	0.00315	0.108633
XM_018052039.1	102178355	DMRT2	NC_030815.1:43340730-43347627	0.512529	0.26637	0.9442	0.00565	0.159061
XM_005685252.3	102174211	CEBPE	NC_030817.1:79682001-79683707	0.659725	1.10702	-0.746743	0.02715	0.380362
XM_018045930.1	102171831	LRIG2	NC_030810.1:90337406-90401494	6.88878	4.48717	0.618442	0.0011	0.0523916
XM_005678996.3	102179444	TSPAN13	NC_030811.1:95241852-95279454	7.22893	5.48088	0.399375	0.01	0.223931
XM_018046860.1	102174090	NDUFB2	NC_030811.1:16396971-16403922	26.517	33.3472	-0.330648	0.0048	0.143358
XM_018058492.1	102185849	CHCHD7	NC_030821.1:58695658-58705233	1.16531	1.93195	-0.729342	0.02115	0.335856
XM_018052025.1	102176416	SLC1A1	NC_030815.1:39770035-39845247	12.5195	7.59757	0.720567	5e-05	0.00453085
XM_018060932.1	102172377	EIF4ENIF1	NC_030824.1:1099610-1139275	4.53845	3.14531	0.528997	0.00975	0.220696
XM_018040903.1	108633906	HSPB1	NC_030832.1:35264988-35266715	790.844	411.106	0.943885	5e-05	0.00453085
XM_018041334.1	108634026	NANOS1	NC_030833.1:12749387-12751582	1.20319	1.6622	-0.466228	0.0408	0.46473
XM_018044009.1	102190115	PTCHD1	NW_017189516.1:46585312-46636740	2.54227	3.78257	-0.573251	0.0006	0.0335957
XM_018053253.1	102182229	IL20RA	NC_030816.1:62080819-62115387	15.0043	10.206	0.555959	5e-05	0.00453085
XM_013966243.2	102177893	SMC2	NC_030815.1:93652861-93705914	5.84904	8.11014	-0.471527	0.0002	0.0144186
XM_018055734.1	102180232	ZBTB26	NC_030818.1:93589693-93604487	1.4151	0.444623	1.67025	0.0045	0.137316
XM_018043296.1	102178602	CHORDC1	NC_030836.1:4591398-4615630	24.204	16.6248	0.541904	5e-05	0.00453085
XM_005692688.3	102185860	FGF21	NC_030825.1:56403256-56405520	3.85734	19.0446	-2.3037	5e-05	0.00453085
XM_005688996.2	102186703	LOC102186703	NC_030821.1:58634910-58650998	189.234	156.349	0.275405	0.0228	0.348419
XM_018057419.1	102169636	TINAGL1	NC_030809.1:13806905-13817913	1.08	0.462258	1.22426	0.02855	0.390172
XM_018065064.1	108638286	LOC108638286	NC_030826.1:41125096-41126623	106.487	77.9972	0.449181	0.00055	0.0314487
XM_018039577.1	102188552	ZNF521	NC_030831.1:31703410-32017145	3.48945	2.47658	0.494652	0.0247	0.362531
XM_005694107.3	102184000	ST6GALNAC1	NC_030826.1:54341014-54359299	2.02469	1.01501	0.996213	5e-05	0.00453085
XM_005684688.3	102176240	GABRR2	NC_030816.1:48142689-48184446	0.240265	0.122935	0.966732	0.0041	0.129172
XM_018048080.1	102191775	ANKRD52	NC_030812.1:56451084-56473279	5.03927	3.72926	0.434323	0.0048	0.143358
XM_005699785.2	102183667	UBXN1	NC_030836.1:41335725-41338551	41.881	51.484	-0.297828	0.02125	0.336722
XM_013964443.2	102186285	NPY1R	NC_030813.1:2687643-2696667	0.536989	0.290389	0.886907	0.02945	0.396412
XM_018040596.1	102190095	SDK1	NC_030832.1:40308631-41044374	4.16661	5.65483	-0.440609	0.0025	0.0930989
XM_005685358.3	100861319	METTL3	NC_030817.1:77235716-77248663	12.9999	10.6444	0.288408	0.0303	0.40209
XM_018049789.1	102188901	SPSB4	NC_030808.1:127352011-127441764	1.19437	0.678529	0.815765	0.00165	0.0696312
XM_018060009.1	102179968	PLEKHA6	NC_030823.1:1366622-1510192	5.08899	3.89175	0.386961	0.0257	0.370052
XM_018051346.1	102177883	CHERP	NC_030814.1:102246639-102288949	5.48164	4.15139	0.401014	0.00965	0.219335
XM_018066195.1	102191376	ADAMTSL3	NC_030828.1:23559612-23931139	4.37305	2.71014	0.690272	0.0059	0.163307
XM_018043443.1	102184405	PRSS23	NC_030836.1:8164989-8173592	9.32778	15.0053	-0.685862	5e-05	0.00453085
XM_005680325.3	102185066	LOC102185066	NC_030812.1:56038724-56062438	0.295872	0.553314	-0.903128	0.0113	0.239451
XM_018049120.1	102189290	TNFRSF13C	NC_030812.1:111868473-111870591	0.277859	0.140885	0.979838	0.0325	0.416308
XM_018054198.1	100860786	CFLAR	NC_030809.1:46212914-46263585	3.75952	1.73558	1.11514	0.0483	0.500728
XM_018060679.1	106503005	IER5	NC_030823.1:60788826-60791024	19.4043	26.011	-0.422745	0.0005	0.0293065
XM_018056570.1	102191250	SHISA2	NC_030819.1:53382644-53388308	71.8075	93.0327	-0.373603	0.00365	0.119975
XM_018041541.1	102183566	LOC102183566	NC_030833.1:2664801-2692352	3.75577	5.99102	-0.673693	0.042	0.470956
XM_018060877.1	102170871	ELF3	NC_030823.1:79153827-79159272	3.30877	5.7681	-0.801801	5e-05	0.00453085
XM_018048608.1	102178804	NTF3	NC_030812.1:103662255-103739333	0.627063	0.415182	0.594866	0.03695	0.442969
XM_005699221.3	102188193	PLAU	NC_030835.1:15834399-15840437	15.4048	19.1484	-0.31385	0.01175	0.244909
XM_005678341.3	102190840	LOC102190840	NC_030810.1:34869786-34904545	1.10774	0.557691	0.990077	0.00045	0.0270394
NM_001285652.1	100861305	RORA	NC_030817.1:53429433-54236706	64.6895	44.0013	0.555985	5e-05	0.00453085
XM_018065001.1	102179316	FBXL20	NC_030826.1:39383980-39482277	3.44873	1.64693	1.06628	0.00075	0.0395933
XM_005679555.3	102183569	CASP2	NC_030811.1:13898090-13916164	8.99401	7.53581	0.255202	0.0477	0.498265
XM_005700602.3	102185993	ATP7A	NW_017189516.1:3146013-3304897	23.0015	18.6576	0.301963	0.0109	0.234857
XM_018058402.1	102187089	ITM2C	NC_030809.1:17046173-17060341	28.7588	39.342	-0.452067	0.00015	0.0114534
XM_005686277.3	102182511	LOC102182511	NC_030818.1:3732155-3763751	16.6916	22.1655	-0.409192	0.0091	0.211824
XM_018039703.1	102169063	DSEL	NC_030831.1:9591760-9603206	9.3034	7.75216	0.26316	0.0284	0.389059
XM_005695711.3	102189632	LOC102189632	NC_030829.1:21870138-21881980	1.88035	1.44911	0.375832	0.0309	0.40596
XM_005688673.3	102176342	FAM83C	NC_030820.1:64125498-64132641	20.5333	24.7424	-0.269023	0.02165	0.33976
XM_018052069.1	102171334	ZFAND5	NC_030815.1:48393268-48404753	24.3271	33.3754	-0.456224	0.01655	0.296112
XM_018059721.1	102169033	KMT2A	NC_030822.1:53148086-53226143	8.19337	5.53326	0.566327	5e-05	0.00453085
XM_005682930.3	102172434	HSPA4	NC_030814.1:65822204-65871647	42.9205	36.2234	0.244745	0.03945	0.457386
XM_018045204.1	108634846	LOC108634846	NW_017190382.1:5041-14327	205.127	294.733	-0.522892	0.00015	0.0114534
XM_018067018.1	102188810	PFKFB4	NC_030829.1:51385544-51424724	1.05518	0.555246	0.926291	0.0208	0.332636
XM_005688088.3	102172640	NXT1	NC_030820.1:41373209-41376116	13.6414	17.9732	-0.397854	0.0105	0.229968
XM_005691191.3	102170626	TIGD4	NC_030824.1:65942486-65954301	0.495289	0.303043	0.708747	0.00975	0.220696
XM_018049702.1	102185996	AFF1	NC_030813.1:102296512-102496556	7.1367	4.10692	0.797199	0.0096	0.218608
XM_005700249.3	102183942	CAPN6	NW_017189517.1:32796790-32821641	2.24168	3.9448	-0.815369	5e-05	0.00453085
XM_005694824.3	102180155	TARS	NC_030827.1:40263141-40284789	38.5332	46.6425	-0.275541	0.0178	0.307362
XM_005696413.3	102171390	MCM3	NC_030830.1:24452663-24469030	16.7397	20.1535	-0.267751	0.0257	0.370052
XM_018052509.1	102168539	ROR2	NC_030815.1:85652307-85896514	3.36077	4.52431	-0.428907	0.00255	0.0943221
XM_005677662.3	102185326	ENSA	NC_030810.1:100064152-100071003	46.1603	67.443	-0.547017	5e-05	0.00453085
XM_018059873.1	102184738	MAML2	NC_030822.1:68065346-68475639	8.99973	6.73185	0.418879	0.00045	0.0270394
XM_005683143.3	102179381	ADRB2	NC_030814.1:50177838-50179902	4.12429	3.038	0.441027	0.013	0.258755
XM_018039162.1	102187277	NFYA	NC_030830.1:33782481-33807304	10.2576	8.11289	0.338409	0.0391	0.455502
XM_018049350.1	102185075	RBPJ	NC_030813.1:46191835-46311029	19.0612	14.8723	0.358013	0.00725	0.18565
XM_018041528.1	102168602	BAG3	NC_030833.1:12206499-12229905	38.7395	15.1604	1.3535	5e-05	0.00453085
XM_018041266.1	102185531	PAOX	NC_030833.1:243345-251960	1.23447	2.65255	-1.10348	0.02775	0.384547
XM_018038656.1	102188988	LOC102188988	NC_030830.1:27782930-27839667	0.0607577	0.299945	-2.30356	0.0032	0.109794
XM_018060146.1	102190897	GLRX2	NC_030823.1:10735450-10745213	29.3759	38.6412	-0.395508	0.00585	0.162453
XM_018044737.1	102175009	42984	NW_017189785.1:164221-240787	1.71683	0.82648	1.0547	0.0439	0.480232
XM_005686853.3	102169018	CLIP4	NC_030818.1:70416783-70482466	9.87083	6.50596	0.60141	0.04375	0.479485
XM_013974078.2	102181083	LOC102181083	NC_030830.1:18204130-18204583	78.2302	123	-0.652865	5e-05	0.00453085
XM_018056168.1	102176802	VAV2	NC_030818.1:103994370-104172220	7.10781	5.60685	0.342214	0.04895	0.50387
XM_018038542.1	102178319	LOC102178319	NC_030830.1:18946830-18947667	36.2293	62.4697	-0.786001	5e-05	0.00453085
XR_001918100.1	102170858	ITPR2	NC_030812.1:81579060-82175622	17.7186	11.772	0.589909	0.00195	0.0783759
XM_005698672.3	102185806	LOC102185806	NC_030833.1:213388-215601	0.330494	0.145334	1.18525	0.00105	0.0506671
XM_018047930.1	102189737	KIF21A	NC_030812.1:41270945-41455362	13.116	16.1259	-0.298057	0.03705	0.443608
XM_018051468.1	102190771	SUGP2	NC_030814.1:104537255-104565282	7.83876	6.03218	0.377946	0.0086	0.204898
XM_018055404.1	102171795	XPO1	NC_030818.1:59820148-59863635	15.6205	10.7392	0.540557	0.02425	0.359317
XM_018055922.1	102179957	LRRC8A	NC_030818.1:98867723-98895377	16.4894	12.2924	0.423772	0.0025	0.0930989
XM_005678460.3	102174897	LOC102174897	NC_030810.1:21705624-21756805	49.2516	59.8306	-0.280711	0.02075	0.332213
XM_013965785.2	102180311	KIAA0825	NC_030814.1:16640862-17037998	1.13264	1.71405	-0.597717	0.0319	0.412338
XM_005688585.3	102172734	PI3	NC_030820.1:73025260-73027320	1.40654	0.659696	1.09228	0.0029	0.102868
XM_005677489.3	102187012	ILF2	NC_030810.1:103434078-103442739	42.0428	53.0546	-0.33562	0.0103	0.227687
XM_018045176.1	102171624	PUF60	NW_017190166.1:23568-35912	4.03532	8.14436	-1.01312	0.01645	0.295078
XM_005678338.3	102189452	NFIA	NC_030810.1:36250158-36651292	6.81982	4.92438	0.469792	0.0248	0.363194
XM_013971571.2	102191643	NOVA2	NC_030825.1:54495641-54525051	0.45789	0.315872	0.535659	0.0346	0.428966
XM_018040576.1	102172319	LMTK2	NC_030832.1:38670153-38744770	14.5964	10.7081	0.44691	0.00025	0.0172481
XM_018064398.1	102176262	TLCD2	NC_030826.1:22602283-22605673	6.92056	4.18357	0.726156	5e-05	0.00453085
XM_005678547.3	102186822	UROD	NC_030810.1:19735232-19738693	11.1549	14.5401	-0.382351	0.012	0.247751
XM_018059035.1	102190153	ZFP91	NC_030822.1:1451745-1488692	28.4914	24.2385	0.233223	0.04565	0.488699
XM_018045672.1	102169242	TTLL7	NC_030810.1:60926860-61098710	1.82022	2.41728	-0.409272	0.01255	0.253937
XM_018057535.1	102170440	EEF1A2	NC_030820.1:53475686-53483660	1.29965	0.667781	0.960678	0.00035	0.022355
XM_018059764.1	102179685	USP28	NC_030822.1:57865438-58025833	6.68243	3.95333	0.757305	0.00555	0.157294
XM_018043527.1	106503750	CCDC85B	NC_030836.1:44414355-44415923	5.94446	7.76755	-0.385916	0.0179	0.3082
XM_013967413.2	102173395	DUSP2	NC_030818.1:2219090-2222727	8.75869	12.3624	-0.497167	0.0003	0.0198323
XM_005699494.3	102178144	THRSP	NC_030836.1:17430131-17435304	11.1988	5.88713	0.927706	5e-05	0.00453085
XM_018048779.1	102184042	DNAL4	NC_030812.1:109324765-109336586	5.01206	6.6002	-0.397107	0.02155	0.339006
XM_018048023.1	102188198	MBD6	NC_030812.1:55273091-55282135	2.38676	1.65372	0.529333	0.01085	0.234196
XM_005698356.2	102189456	ELOVL3	NC_030833.1:28794522-28809505	127.878	90.2876	0.502164	5e-05	0.00453085
XM_018039483.1	102191573	USP14	NC_030831.1:35478843-35512580	20.466	17.108	0.258554	0.0358	0.436241
XM_018052861.1	102178209	NRIP1	NC_030808.1:20522845-20803989	21.6057	17.8795	0.273107	0.01955	0.322418
XM_005700007.3	102177697	CD248	NC_030836.1:44771911-44774548	10.6651	12.7705	-0.259913	0.0459	0.489684
XM_018049145.1	100860901	LEF1	NC_030813.1:17398505-17521097	2.5534	5.01114	-0.972721	0.01055	0.230503
XM_018053703.1	102169762	HMGCR	NC_030817.1:94469554-94491458	87.2077	72.1183	0.27409	0.02725	0.381025
XM_013974426.2	102182085	ST8SIA5	NC_030831.1:46648414-46718152	0.0829324	0.210738	-1.34544	0.0039	0.125157
XM_005684200.3	102179196	LGI3	NC_030815.1:69129814-69137823	0.748632	1.07649	-0.524006	0.01515	0.282445
XM_005688586.3	102173017	WFDC5	NC_030820.1:73011628-73014791	10.8732	6.77934	0.681558	0.0004	0.0247197
XM_018041002.1	102190013	USP40	NC_030810.1:7545238-7627846	2.78999	4.57451	-0.713355	0.0161	0.291793
XM_018041587.1	102190930	ITPRIP	NC_030833.1:26858464-26883944	12.5149	7.79728	0.682599	5e-05	0.00453085
XM_018066747.1	102179819	WDR6	NC_030829.1:51044076-51056547	16.6878	21.9336	-0.39435	0.0027	0.0980167
XM_018055589.1	102173097	KLHL29	NC_030818.1:74938479-75270624	1.69062	2.3977	-0.504096	0.00405	0.128072
XM_005680827.3	102178336	ETV6	NC_030812.1:96570432-96857059	7.85639	6.3544	0.30611	0.0336	0.422621
XM_018044460.1	108634527	CRIP1	NW_017189555.1:55796-57356	213.848	266.444	-0.317247	0.00995	0.223269
XM_005688298.2	102188061	ATP5E	NC_030820.1:56669811-56673350	410.959	546.853	-0.41216	0.0003	0.0198323
XM_018058914.1	102183470	SGPP2	NC_030809.1:25059486-25214585	11.4315	7.19786	0.667376	5e-05	0.00453085
XM_018040977.1	102179440	SYT17	NC_030832.1:16574877-16658173	0.540704	0.345509	0.646116	0.0295	0.39681
XM_018052271.1	102171151	HR	NC_030815.1:69099178-69115184	36.5289	24.1364	0.59783	0.0328	0.418227
XM_005695856.3	102178021	ITIH4	NC_030829.1:47969322-47984330	10.36	7.66353	0.434938	0.0325	0.416308
XM_018048726.1	102176404	TUBA8	NC_030812.1:108297876-108316633	9.03651	6.96379	0.375893	0.01605	0.291352
XM_005679935.3	102183763	KRT82	NC_030812.1:27209776-27224482	66.5123	85.4984	-0.362275	0.00435	0.134271
XM_005688286.3	102185100	RPS21	NC_030820.1:54184038-54185373	868.114	1117.85	-0.364765	0.00195	0.0783759
XM_018052124.1	102189997	SUMO3	NC_030808.1:144612561-144622530	30.6027	38.9752	-0.348894	0.00395	0.126165
XM_013966838.1	102188139	NEDD8	NC_030817.1:80487700-80506489	72.1147	90.8252	-0.332799	0.0494	0.506083
XM_018046646.1	102170201	SHH	NC_030811.1:2388103-2398833	1.06899	1.92326	-0.847305	0.0001	0.00820605
XM_018046133.1	102169149	LOC102169149	NC_030810.1:103073862-103075388	30.0299	14.7893	1.02185	5e-05	0.00453085
XM_005700705.3	102175661	AWAT1	NW_017189516.1:11348657-11355477	5.04538	2.62686	0.941622	5e-05	0.00453085
XM_018046531.1	102183728	ATP13A3	NC_030808.1:72786611-72890376	14.1382	11.117	0.346837	0.01945	0.321491
XM_018048878.1	102175011	MPPED1	NC_030812.1:113138117-113221870	0.448483	0.837272	-0.900643	0.00085	0.0434352
XM_005675022.3	102186055	CSTA	NC_030808.1:66438090-66449671	523.46	381.374	0.456873	0.0012	0.055775
XM_018056961.1	102171991	SFMBT2	NC_030820.1:11751013-11929499	1.22507	0.874774	0.485878	0.00575	0.160779
XM_018055603.1	102185285	MATN3	NC_030818.1:78543695-78561487	0.953744	0.337414	1.49908	5e-05	0.00453085
XM_005679343.3	102188113	PSMA2	NC_030811.1:42050062-42060548	45.5662	57.5215	-0.336137	0.0048	0.143358
XM_018054130.1	102187228	DDHD1	NC_030817.1:37450335-37521445	7.221	4.46177	0.694584	0.00015	0.0114534
XM_018057898.1	102170647	KIAA1522	NC_030809.1:14810638-14839162	7.03412	5.03292	0.482974	0.04	0.460338
XM_018062255.1	102184748	ZNF507	NC_030825.1:44019795-44063598	4.51637	3.59298	0.329984	0.03485	0.430448
XM_018043887.1	102191756	TAL1	NC_030810.1:21802995-21819986	0.798682	0.430158	0.892755	0.0182	0.310734
XM_018040383.1	102189453	HMOX2	NC_030832.1:3542164-3570890	22.3495	28.0097	-0.325685	0.02255	0.346604
XM_005696976.2	102173516	SLC39A6	NC_030831.1:21319400-21341316	43.1329	51.2162	-0.247814	0.03635	0.43961
XM_005674988.3	102177927	NDUFB4	NC_030808.1:65009185-65015292	44.0101	56.6387	-0.363955	0.01075	0.232975
XM_018060758.1	102186890	LPGAT1	NC_030823.1:70221572-70376075	1.3166	2.47089	-0.908209	0.0041	0.129172
XM_018061339.1	102177743	PITPNM2	NC_030824.1:18662975-18821641	1.51081	0.775055	0.962951	0.02565	0.36974
XM_018066178.1	102177667	CCDC85C	NC_030828.1:63811029-63890539	11.59	14.1129	-0.284144	0.03155	0.410173
XM_018061256.1	102181064	PPP1CC	NC_030824.1:16648829-16667072	39.4583	48.7371	-0.304689	0.01075	0.232975
XM_018060722.1	102175321	TRMT1L	NC_030823.1:64745453-64782141	7.07367	5.50044	0.362912	0.0254	0.367816
XM_018057585.1	102171801	LAMA5	NC_030820.1:54199068-54237112	19.6914	15.6928	0.327462	0.00565	0.159061
XM_018045945.1	102189263	DENND2C	NC_030810.1:91853737-91943286	12.4721	10.1566	0.296277	0.029	0.393377
XM_005702032.3	102169098	LOC102169098	NW_017189661.1:23343-30983	6.74964	8.62882	-0.354352	0.0332	0.420251
XM_018039193.1	102189361	TFAP2A	NC_030830.1:4707508-4730545	5.76337	2.96735	0.957736	0.0465	0.492557
XM_018048394.1	102174196	BCAT1	NC_030812.1:83672357-83789004	0.49308	0.121873	2.01645	0.0003	0.0198323
XM_005684569.3	102181685	SLC16A10	NC_030816.1:26475861-26607967	1.31786	0.915428	0.525676	0.00205	0.0811859
XM_018039323.1	102183834	TDRD6	NC_030830.1:28957069-28968464	0.600673	0.436515	0.460551	0.0299	0.399388
XM_018038212.1	102170829	ARHGEF3	NC_030829.1:43934367-44245706	2.69189	1.41685	0.925933	0.04695	0.494627
XM_018065834.1	102180703	MEF2A	NC_030828.1:6100840-6287247	6.84029	3.47047	0.978927	0.0002	0.0144186
XM_005683063.3	102184425	ARAP3	NC_030814.1:57741257-57769308	0.894353	0.36924	1.27629	0.002	0.0798715
XM_005692566.3	102172928	PAFAH1B3	NC_030825.1:51869614-51872602	10.8467	16.6317	-0.61667	0.0452	0.48655
XM_018039010.1	102186071	NOL7	NC_030830.1:7318817-7323063	25.2864	30.7143	-0.280551	0.0389	0.454347
XM_018065392.1	102174696	RAB40B	NC_030826.1:49521574-49551217	3.23444	4.42833	-0.453244	0.01355	0.264961
XM_005688196.3	102180056	SPEF1	NC_030820.1:50775105-50781210	1.07037	0.761068	0.492009	0.02075	0.332213
XM_018041011.1	102184687	CHP2	NC_030832.1:21348424-21352692	24.391	19.1533	0.348757	0.00375	0.121887
XM_018062512.1	102183095	LYPD3	NC_030825.1:52685193-52689697	157.143	127.954	0.296452	0.013	0.258755
XM_018055421.1	102173397	LGALSL	NC_030818.1:62591308-62599392	105.555	82.353	0.358101	0.00465	0.140369
XM_018066507.1	102187273	CDCA4	NC_030828.1:68811306-68826856	5.6506	7.38834	-0.386846	0.0126	0.254443
XM_005692256.2	102191166	LOC102191166	NC_030825.1:46179525-46181072	1181.32	633.918	0.898031	5e-05	0.00453085
XM_013963635.2	102172413	LGR5	NC_030812.1:900870-1029472	2.70007	0.46383	2.54133	0.0147	0.277757
XM_013966716.2	102173303	WDR41	NC_030817.1:92573753-92620806	7.35385	9.42564	-0.358092	0.01745	0.304433
XM_018053443.1	102172543	MAP3K4	NC_030816.1:83941156-84087721	12.6466	10.3425	0.29017	0.0336	0.422621
XM_018051873.1	102189585	SCARA5	NC_030815.1:10651947-10785995	42.2069	35.713	0.241029	0.0458	0.48934
XM_018063587.1	102181072	SLC25A10	NC_030826.1:50475939-50483447	5.33175	7.36807	-0.466679	0.0016	0.0680832
XM_005691636.3	102191165	DUSP18	NC_030824.1:1687221-1693097	6.9264	5.04029	0.4586	0.00255	0.0943221
XM_005709623.2	102176136	ASPRV1	NC_030818.1:68032880-68034496	578.966	471.172	0.297223	0.0429	0.475486
XM_018054044.1	102176966	ACTN1	NC_030817.1:22375851-22471926	72.025	59.0489	0.286587	0.0278	0.384911
XM_018051663.1	108636431	LOC108636431	NC_030808.1:141452516-141453222	114.432	138.497	-0.275361	0.02295	0.349508
XM_005698726.3	100861269	PDLIM3	NC_030834.1:29810875-29839762	5.44409	3.79902	0.519065	0.0021	0.0826122
XM_018050358.1	102181864	PITX1	NC_030814.1:64038916-64050931	1.28023	0.608586	1.07287	0.0001	0.00820605
XM_018040887.1	102176010	RCC1L	NC_030832.1:32467180-32494290	7.19687	9.17031	-0.3496	0.01175	0.244909
XM_013974027.2	102178315	LOC102178315	NC_030830.1:22451630-22454106	243.581	64.4638	1.91784	5e-05	0.00453085
XM_005679931.3	102182762	KRT8	NC_030812.1:26768167-26775646	31.338	52.8453	-0.753861	5e-05	0.00453085
NM_001285689.1	100860825	CHI3L1	NC_030823.1:343307-355619	23.8546	18.8915	0.33653	0.0417	0.469501
XM_018053890.1	102182044	FLRT2	NC_030817.1:5888984-5993156	20.9492	15.8528	0.402159	0.00085	0.0434352
XM_005684179.3	102172151	PTPDC1	NC_030815.1:85070854-85144717	0.874146	0.380038	1.20173	0.0019	0.0769393
XM_005681748.3	102178158	RASSF6	NC_030813.1:89142701-89210900	1.08877	0.72822	0.580251	0.0448	0.484464
XM_005679712.3	102172413	LGR5	NC_030812.1:900870-1029472	24.9534	30.0738	-0.269273	0.0371	0.443818
XM_018043147.1	102170492	ANO1	NC_030836.1:48233396-48409558	6.73762	3.83425	0.813292	5e-05	0.00453085
XM_013970987.2	100860760	MT3	NC_030825.1:25421237-25422882	4.64914	8.32913	-0.841203	0.00045	0.0270394
XM_013971383.2	102190275	PIKFYVE	NC_030809.1:39295485-39376125	1.51429	0.563258	1.42678	0.0448	0.484464
XM_018061238.1	102180416	BRAP	NC_030824.1:15898986-15930005	9.48442	12.3134	-0.376602	0.0019	0.0769393
XM_005688650.3	102168468	ADNP	NC_030820.1:78334947-78365797	3.68513	2.5067	0.555927	0.0478	0.498732
XM_018050707.1	102184423	SLC27A6	NC_030814.1:85486013-85558024	1.43426	2.29347	-0.677221	0.001	0.048853
XM_005689129.3	102180609	FABP9	NC_030821.1:37386748-37389927	763.663	1406.7	-0.881306	5e-05	0.00453085
XM_018060699.1	102171449	SMG7	NC_030823.1:62912701-63263716	4.40719	1.20289	1.87336	0.04295	0.47566
XM_005684350.3	102178448	TNFSF15	NC_030815.1:103667338-103688935	3.56533	2.74508	0.377189	0.03655	0.440785
XM_005692920.3	102189613	ZNF331	NC_030825.1:62357081-62369116	5.19888	3.72068	0.482634	0.00395	0.126165
XM_018065320.1	102171462	TANC2	NC_030826.1:47004164-47372464	1.48352	0.675979	1.13398	0.03285	0.418468
XM_005674953.3	102190735	ARHGAP31	NC_030808.1:63790249-63911892	8.62942	6.87569	0.327759	0.0061	0.166809
NM_001314210.1	100861247	TNNT3	NC_030836.1:50586077-50598633	0.511402	0.173273	1.56141	0.01625	0.293168
XM_018065480.1	102180970	ADAMTS16	NC_030827.1:67786479-67969514	0.0930503	0.213928	-1.20104	0.00155	0.0666367
XM_018038921.1	102175913	RREB1	NC_030830.1:2230548-2351634	11.022	7.94444	0.47237	5e-05	0.00453085
XM_018051749.1	102184667	CBS	NC_030808.1:142805986-142828548	28.0654	37.5714	-0.420842	0.0018	0.0740979
NM_001286090.1	102172960	LOC102172960	NC_030810.1:21416335-21436716	16.2752	8.84259	0.880137	5e-05	0.00453085
XM_018058539.1	102174046	WDYHV1	NC_030821.1:65587202-65605409	5.57434	7.14621	-0.358376	0.0374	0.445596
XM_018042871.1	102180735	GRK2	NC_030836.1:45572942-45591993	21.6245	18.1239	0.254774	0.02895	0.393028
XM_018063240.1	102174023	LOC102174023	NC_030825.1:64193954-64214660	0.723698	1.17443	-0.698497	0.0047	0.141415
XM_018051670.1	102178529	LOC102178529	NC_030814.1:93063163-93111560	0.899268	1.8656	-1.05282	5e-05	0.00453085
XM_018038513.1	108633408	LOC108633408	NC_030830.1:18210804-18214236	6.08187	9.36787	-0.623206	0.03475	0.429918
XM_018051447.1	102190951	CRLF1	NC_030814.1:104150239-104160916	6.63701	12.1552	-0.872972	5e-05	0.00453085
XM_005685762.3	102168636	MYO5C	NC_030817.1:45027341-45144898	1.35105	2.50393	-0.890114	5e-05	0.00453085
XM_018063077.1	102185214	KMT5C	NC_030825.1:63894912-63903009	3.33317	4.29232	-0.364863	0.03095	0.406336
XM_018053258.1	102173849	ARFGEF3	NC_030816.1:63071898-63250347	1.34895	0.856637	0.655078	0.00795	0.196025
XM_018046610.1	102189992	P3H2	NC_030808.1:76910758-77089601	18.8537	13.4273	0.489678	0.0001	0.00820605
XM_018055667.1	102185662	CYS1	NC_030818.1:87122539-87140461	18.5181	11.756	0.655537	5e-05	0.00453085
XM_005680551.3	102180921	GLT8D2	NC_030812.1:66345410-66382246	4.79828	2.11695	1.18053	0.0141	0.271233
XM_018066541.1	102190645	COMMD4	NC_030828.1:32925087-32930659	28.1556	36.1152	-0.359186	0.00735	0.187186
XM_005690616.3	102168373	ATP1B1	NC_030823.1:35288824-35559979	44.7578	32.3253	0.469475	0.00035	0.022355
XM_018065992.1	102174512	ZNF592	NC_030828.1:21682718-21799336	4.73298	2.8989	0.707243	5e-05	0.00453085
XM_018064987.1	102176070	PIP4K2B	NC_030826.1:39011788-39038669	4.1947	2.18481	0.941063	0.0328	0.418227
XM_018055732.1	102180232	ZBTB26	NC_030818.1:93589693-93604487	1.582	2.9292	-0.888755	0.00715	0.184076
XM_018044212.1	102176403	UPF3B	NW_017189517.1:24593096-24609547	0.234582	0.757782	-1.69169	0.02115	0.335856
XM_013968374.2	102174403	CLDN10	NC_030819.1:13309072-13407674	2.09755	3.59113	-0.775733	5e-05	0.00453085
XM_018061093.1	102182818	UNG	NC_030824.1:7118745-7129558	9.54988	12.3943	-0.376123	0.0054	0.154632
XM_018063811.1	102173503	LLGL2	NC_030826.1:55208831-55243034	9.99264	7.02717	0.507921	0.0084	0.201994
XM_018044781.1	102182486	SLC6A8	NW_017189840.1:108643-117717	19.6342	14.8142	0.406391	0.00035	0.022355
XM_005689156.3	102187966	TMEM74	NC_030821.1:26579544-26583795	2.43155	3.40294	-0.484904	0.01305	0.259278
XM_018041518.1	102172408	XPNPEP1	NC_030833.1:21508060-21564317	9.70994	11.8611	-0.288697	0.0413	0.467508
XM_018059324.1	108637658	WNT6	NC_030809.1:28964706-28977894	2.11521	2.95614	-0.482913	0.0196	0.322877
XM_018040752.1	102171834	FUS	NC_030832.1:27137942-27148139	7.13821	12.6003	-0.819822	0.00075	0.0395933
XM_018061432.1	102173325	ULK1	NC_030824.1:26007041-26030047	18.0229	14.8358	0.280751	0.02075	0.332213
XM_005690019.3	102179218	FIBIN	NC_030822.1:25241629-25243742	6.63722	11.2759	-0.764596	5e-05	0.00453085
XM_013969885.2	102187246	PSMC3	NC_030822.1:5731627-5737570	87.1791	104.733	-0.264668	0.024	0.357399
XM_018054837.1	102168874	LOC102168874	NC_030809.1:2939663-2951495	38.2888	32.1106	0.25387	0.038	0.449121
XM_018054827.1	102169146	MINOS1	NC_030809.1:2886314-2921702	43.0512	52.0229	-0.273093	0.02805	0.386596
XM_018051260.1	102170687	PRDX2	NC_030814.1:98102168-98105258	462.508	614.825	-0.4107	0.00125	0.0574696
XM_018058762.1	102175221	GPT	NC_030821.1:81492257-81496953	10.6519	7.84346	0.441546	0.0071	0.183334
XM_005682408.3	102171507	FCER2	NC_030814.1:93891942-93902156	3.82396	5.10955	-0.418127	0.02895	0.393028
XM_005677586.2	102190478	THEM5	NC_030810.1:101233391-101242047	26.0058	18.8086	0.467447	0.0008	0.0415554
XM_018056213.1	102173549	NSMF	NC_030818.1:105870433-105879900	6.77698	5.05425	0.423146	0.03165	0.410819
XM_018063686.1	102188253	TK1	NC_030826.1:53179644-53192931	5.07935	9.21083	-0.858687	5e-05	0.00453085
XM_018038958.1	102175447	FKBP5	NC_030830.1:39022301-39142338	17.9217	10.0869	0.829225	0.0004	0.0247197
XM_005690460.3	102168656	RGS2	NC_030823.1:11018201-11021973	14.6509	18.3958	-0.32839	0.01215	0.249528
XM_018053720.1	102185571	LVRN	NC_030817.1:96299653-96370814	3.61906	2.8635	0.337839	0.02845	0.389469
XM_018055050.1	102187233	LOC102187233	NC_030818.1:12227279-12246804	19.1119	15.3123	0.319777	0.00595	0.164176
XM_018060204.1	102181802	DEGS1	NC_030823.1:25857735-25867324	57.2629	46.3678	0.304478	0.0092	0.213283
XM_018061296.1	102179971	SETD1B	NC_030824.1:17729705-17754567	4.40679	3.10336	0.505897	0.00085	0.0434352
XM_018042901.1	102169079	CDC42BPG	NC_030836.1:43482878-43507560	23.6899	18.0032	0.396014	0.01085	0.234196
XM_018050605.1	102186583	DBN1	NC_030814.1:71648915-71663226	12.2072	19.5304	-0.677991	0.00075	0.0395933
XM_018050611.1	102178999	F12	NC_030814.1:71709463-71717808	0.249488	0.424683	-0.767413	0.02055	0.330585
XM_005683132.3	102176956	SPINK7	NC_030814.1:50694011-50697927	87.5746	63.7722	0.457586	0.00135	0.060651
XM_005684386.2	102169960	LOC102169960	NC_030815.1:94306566-94307528	0.174853	0.393691	-1.17092	0.0155	0.28556
XM_018061516.1	102179034	FAT4	NC_030824.1:38584082-38772984	11.1052	9.41974	0.237481	0.0436	0.478825
XM_005686984.2	102178282	GEN1	NC_030818.1:80555093-80581591	0.815474	1.50535	-0.884392	0.01355	0.264961
XM_018051138.1	102170412	LOC102170412	NC_030814.1:96144576-96215634	7.6477	6.36742	0.264318	0.04345	0.477994
XM_018063672.1	102177374	LGALS3BP	NC_030826.1:52624713-52634208	9.53353	11.777	-0.304884	0.04715	0.495778
XM_018061849.1	102169040	MVD	NC_030825.1:15295907-15302596	22.2707	30.8798	-0.471519	5e-05	0.00453085
XM_005696305.3	102190470	CCND3	NC_030830.1:33012418-33107462	15.3678	9.81594	0.646717	0.0032	0.109794
XM_018051172.1	102186577	ADGRE3	NC_030814.1:96510508-96572924	0.270295	0.549033	-1.02236	0.00255	0.0943221
XM_013975728.2	106503710	FAM25A	NC_030835.1:4126933-4130209	91.7343	125.406	-0.451073	0.0001	0.00820605
XM_018063885.1	106503296	RPL38	NC_030826.1:56459953-56464247	457.777	561.905	-0.295683	0.03495	0.43105
XM_018044732.1	102189103	AFF2	NW_017189774.1:17591-109932	1.3932	0.781847	0.833443	0.0008	0.0415554
XM_018057787.1	102175418	RBM39	NC_030820.1:64479231-64505576	3.62776	11.0279	-1.60402	0.0284	0.389059
XM_018053794.1	102177345	NGB	NC_030817.1:14614501-14619753	0.476286	0.262045	0.862015	0.0072	0.184868
XM_018064040.1	102179331	TTC21B	NC_030809.1:105866547-105961239	5.39878	6.81909	-0.336945	0.02455	0.361446
XM_005691340.3	102177457	AACS	NC_030824.1:20428343-20481819	17.72	21.5854	-0.28468	0.01515	0.282445
XM_018062258.1	102188702	PDCD5	NC_030825.1:44254919-44265482	22.1634	28.5692	-0.366279	0.02225	0.344208
XM_005692267.3	102171000	ZNF599	NC_030825.1:46368724-46381931	1.75991	1.21187	0.538262	0.00945	0.216535
XM_018057686.1	102183157	FOXS1	NC_030820.1:60689869-60693546	0.565861	0.374743	0.594546	0.02625	0.373998
XM_013967643.2	102182235	IL36B	NC_030818.1:46359267-46368303	0.25596	0.0629197	2.02434	0.0024	0.0905435
XM_005693776.2	102188081	CDC6	NC_030826.1:40182911-40193992	2.5123	3.29635	-0.391865	0.0403	0.46222
XM_018065787.1	108638414	MRPL36	NC_030827.1:70832012-70833718	18.1159	22.505	-0.312989	0.0181	0.309795
XM_018061955.1	108637962	LOC108637962	NC_030825.1:20223092-20224671	2.31293	3.09717	-0.421227	0.0486	0.502105
XM_018059733.1	102186885	CEP164	NC_030822.1:54272211-54342269	0.873331	0.561315	0.637718	0.02515	0.366009
XM_018040946.1	102169449	LFNG	NC_030832.1:41592640-41601381	15.4656	20.392	-0.398941	0.00165	0.0696312
XM_005700144.2	102175931	RPL36A	NW_017189517.1:40653026-40656312	534.791	669.783	-0.324718	0.0065	0.173488
XM_005697064.3	102172111	TYMS	NC_030831.1:35888055-35924598	6.77756	10.7182	-0.661228	0.00065	0.0356846
XM_018059355.1	102185942	P4HA3	NC_030822.1:29358172-29398774	1.29991	3.11852	-1.26245	0.0115	0.241762
XM_018054403.1	102187595	PLA2G4E	NC_030817.1:65633018-65677730	9.76536	6.10745	0.677103	5e-05	0.00453085
XM_018045511.1	108635303	LOC108635303	NW_017213497.1:90-5963	1.6531	1.1231	0.55769	0.00445	0.136404
XM_005691213.2	102178293	HHIP	NC_030824.1:57399404-57516475	0.44351	0.94738	-1.09498	5e-05	0.00453085
XM_018044050.1	102188300	LOC102188300	NW_017189516.1:64078642-64088292	184.786	106.58	0.793921	5e-05	0.00453085
NM_001314255.1	102181502	PTGER2	NC_030817.1:89435647-89446090	1.91815	3.24972	-0.760599	0.0029	0.102868
NM_001285741.1	100860892	SLC2A3	NC_030812.1:99838970-99849221	10.7763	15.1703	-0.493389	0.0006	0.0335957
XM_005683433.3	102179193	ARRDC3	NC_030814.1:19684420-19698476	62.225	49.2293	0.337979	0.00725	0.18565
XM_005676357.3	102168216	NDUFB3	NC_030809.1:46294803-46305073	33.7489	43.7967	-0.375982	0.01665	0.296977
XM_018052189.1	102189397	FRMPD1	NC_030815.1:61361324-61519525	3.57318	1.99911	0.837852	5e-05	0.00453085
XM_018048844.1	102169002	LOC102169002	NC_030812.1:112046092-112073351	3.89919	2.44111	0.675637	0.02815	0.387291
XM_005687569.2	102171255	GJB6	NC_030819.1:50694054-50701909	8.05303	15.4245	-0.937621	0.0111	0.237185
XM_018044524.1	102175701	LOC102175701	NW_017189589.1:1985-19927	6.44498	4.67066	0.464551	0.0033	0.112239
XM_018048448.1	108636047	LOC108636047	NC_030812.1:93739869-93740273	101.895	139.025	-0.448256	0.00135	0.060651
XM_018060892.1	108637838	LOC108637838	NC_030824.1:35285-42902	1.3939	2.53398	-0.862277	0.00115	0.0540023
XM_018054019.1	102180599	MAP3K9	NC_030817.1:20643995-20729870	4.43629	3.59149	0.304772	0.01575	0.288162
XM_018049722.1	102190677	MSX1	NC_030813.1:104583177-104587459	8.39335	15.1232	-0.849444	5e-05	0.00453085
XM_018059749.1	102180141	APOA1	NC_030822.1:54838322-54840368	22.6879	17.6913	0.358885	0.012	0.247751
XM_018063406.1	102189790	PEG3	NC_030825.1:65561895-65584443	0.375007	0.228248	0.716317	0.04635	0.491868
XM_018059482.1	106502890	LOC106502890	NC_030822.1:36305338-36314204	12.8023	8.8309	0.535765	5e-05	0.00453085
XM_018066600.1	108638538	LOC108638538	NC_030828.1:22853360-22858753	5.64982	3.69349	0.613218	0.02215	0.343341
XM_018038544.1	102179469	LOC102179469	NC_030830.1:18963225-18983539	82.9936	155.28	-0.903803	0.03455	0.428663
XM_013962434.2	102186074	ADAMTSL4	NC_030810.1:100016524-100027439	2.59522	1.17712	1.14059	0.00345	0.115605
XM_013969151.2	102175596	SLCO5A1	NC_030821.1:48491234-48646259	4.16361	7.58043	-0.864444	5e-05	0.00453085
XM_013974368.2	102185048	PITHD1	NC_030809.1:6815046-6822796	46.3483	56.3581	-0.282106	0.0168	0.298429
XM_018046871.1	102178240	TBXAS1	NC_030811.1:16953267-17122678	2.39289	4.35583	-0.864192	5e-05	0.00453085
XM_018065939.1	102188806	AHNAK2	NC_030828.1:68761198-68794936	37.5209	31.1991	0.26619	0.04695	0.494627
XM_018044451.1	108634524	LOC108634524	NW_017189552.1:28263-452970	1.59181	0.925241	0.782765	0.0024	0.0905435
XM_018066330.1	102170184	SEMA7A	NC_030828.1:33677527-33704354	1.24658	0.407316	1.61375	0.01685	0.298935
XM_013975194.2	102187830	COL17A1	NC_030833.1:27121324-27168638	356.068	263.022	0.436973	0.0196	0.322877
XM_018063652.1	102187164	ENGASE	NC_030826.1:52544625-52553541	4.55159	6.07539	-0.416607	0.02105	0.334894
XM_005674965.2	102170266	LOC102170266	NC_030808.1:64133323-64141467	145.607	195.649	-0.426185	0.00085	0.0434352
XM_005688134.3	102187504	LOC102187504	NC_030820.1:43192446-43210006	0.474892	0.872228	-0.877108	0.01525	0.283065
XM_018044233.1	102185444	MBNL3	NW_017189517.1:12552531-12689092	3.71423	2.81809	0.398345	0.0019	0.0769393
XM_018064913.1	102190168	NGFR	NC_030826.1:36738144-36757801	3.37465	1.93153	0.804999	5e-05	0.00453085
XM_005689556.3	102179302	ARHGEF12	NC_030822.1:51277676-51452192	22.7926	16.1885	0.493599	0.03945	0.457386
XM_005694160.3	102175712	CD300E	NC_030826.1:55961929-55972942	1.3447	1.89646	-0.49603	0.00925	0.21401
XM_018060314.1	102177079	DNM3	NC_030823.1:37786097-38414194	0.771939	0.513447	0.588272	0.03255	0.416711
XM_018038543.1	102181383	LOC102181383	NC_030830.1:18993299-18993814	113.694	202.777	-0.834738	5e-05	0.00453085
XM_018038387.1	102172211	VOPP1	NC_030829.1:388299-557097	1.204	1.64455	-0.449858	0.0324	0.415667
XM_018063653.1	102187164	ENGASE	NC_030826.1:52544625-52553541	1.40781	2.38937	-0.763172	0.0126	0.254443
XM_018059241.1	102182426	CD44	NC_030822.1:17197401-17286604	62.0133	45.2857	0.453522	0.02115	0.335856
XM_018038397.1	102176565	SCN5A	NC_030829.1:11837244-11940676	0.457921	0.195574	1.22738	0.0023	0.087882
XM_005676046.3	102184205	DPP4	NC_030809.1:101703134-101784160	8.43474	11.1003	-0.396179	0.00155	0.0666367
XM_005694468.3	102191650	SLC39A11	NC_030826.1:57399869-57681847	4.31392	6.2835	-0.542569	0.01445	0.275102
XM_018054393.1	102169626	VGLL3	NC_030808.1:33882148-33934641	6.77346	4.94906	0.452738	0.03685	0.442498
XM_018059435.1	102190338	PGAP2	NC_030822.1:32081070-32094586	13.7438	10.3399	0.410548	0.03375	0.423624
XM_018050403.1	106502332	SOWAHA	NC_030814.1:66066023-66069637	0.320558	0.197009	0.702328	0.02035	0.328868
XM_018051898.1	102172895	CDKN2B	NC_030815.1:22077105-22168766	20.191	27.2075	-0.430292	0.0005	0.0293065
XM_013965156.2	106502299	ICAM3	NC_030814.1:94743588-94751928	0.806932	0.424347	0.927202	0.00625	0.169343
XM_018043796.1	102188297	LOC102188297	NW_017189516.1:21821977-21842622	3.38872	2.52716	0.423224	0.01265	0.255052
XM_018064132.1	102188078	SKA2	NC_030826.1:9723404-9755798	3.41817	4.79897	-0.489502	0.00395	0.126165
XM_018061898.1	102179227	DPEP1	NC_030825.1:15930963-15942253	0.919349	3.04265	-1.72664	5e-05	0.00453085
XM_005691462.3	102184459	VSIG10	NC_030824.1:14066149-14105986	5.81469	4.1089	0.500952	0.00085	0.0434352
XM_018063988.1	102186681	LOC102186681	NC_030826.1:19067539-19072111	0.620724	1.65424	-1.41414	0.0005	0.0293065
XM_018045829.1	106501940	GPR88	NC_030810.1:77765626-77769649	0.292493	0.183687	0.671156	0.0258	0.371027
XM_005676282.3	102190362	NABP1	NC_030809.1:55721532-55733944	1.83483	2.83007	-0.625193	0.0143	0.273473
XM_013971946.2	102181160	LOC102181160	NC_030808.1:3868475-3869309	10.8299	0.250114	5.4363	5e-05	0.00453085
XM_018064531.1	102178301	CXCL16	NC_030826.1:26417024-26426697	12.9777	10.4966	0.306114	0.04975	0.507705
XM_018054155.1	102183520	SQRDL	NC_030817.1:38295221-38348608	21.5823	15.6448	0.464162	0.0017	0.0711301
XM_018049159.1	102187113	TMA16	NC_030813.1:2363951-2399984	6.09703	7.77031	-0.349865	0.0241	0.358236
XM_018043633.1	102174102	GATA1	NW_017189516.1:21030723-21033705	0.464946	0.860472	-0.888065	0.0073	0.18639
XM_018049420.1	102178344	ATP10D	NC_030813.1:66706706-66833860	2.95956	1.82708	0.69584	0.0485	0.501647
XM_018057796.1	106502784	SCAND1	NC_030820.1:64665607-64666531	34.1303	45.419	-0.412244	0.0011	0.0523916
XM_018040975.1	102173706	CCNF	NC_030832.1:1844362-1862345	2.24526	3.14385	-0.485651	0.00285	0.101647
XM_018062000.1	102185209	SLC6A2	NC_030825.1:25259241-25301565	4.22215	2.70202	0.643941	5e-05	0.00453085
XM_005684718.3	102184063	TBX18	NC_030816.1:51895070-51925315	1.44032	2.17867	-0.597054	0.0006	0.0335957
XM_018042520.1	102175464	CHST3	NC_030835.1:17520382-17559746	0.637281	0.154296	2.04623	0.0437	0.479255
XM_018063162.1	108638062	LOC108638062	NC_030825.1:46220401-46222573	79.5319	54.4601	0.546335	0.0008	0.0415554
XM_018046672.1	102181925	KMT2C	NC_030811.1:5019794-5278048	4.28506	2.73639	0.647042	0.0264	0.375005
XM_013969291.2	102168649	NBN	NC_030821.1:8423823-8482281	1.15385	0.373201	1.62843	0.0404	0.462754
XM_005694569.2	102175803	MRPS27	NC_030827.1:9298383-9399467	8.48669	11.0576	-0.381766	0.00635	0.171104
XM_018064952.1	102171546	SP2	NC_030826.1:38162645-38193211	2.12306	1.24513	0.769854	5e-05	0.00453085
XM_005695224.3	102179524	EGLN3	NC_030828.1:43798648-43828250	26.3813	20.5535	0.36013	0.00255	0.0943221
XM_013968598.2	102189321	KAT14	NC_030820.1:37781039-37807840	9.59972	8.03199	0.257234	0.04255	0.473847
NM_001314219.1	102174541	IGFBP3	NC_030811.1:44058186-44065021	62.1714	38.3217	0.698088	5e-05	0.00453085
XM_005675056.2	102171376	RUBCN	NC_030808.1:70150264-70202391	9.39902	7.33021	0.358656	0.0053	0.152659
XM_018041119.1	102170382	EFHD1	NC_030810.1:8371629-8415681	48.5267	58.177	-0.261669	0.03195	0.412606
XM_005676006.3	102173975	DHRS9	NC_030809.1:109196945-109217996	2.93389	2.06065	0.509717	0.0217	0.340196
XM_018051072.1	102190121	QTRT1	NC_030814.1:95053783-95062090	6.54817	8.91691	-0.445453	0.00625	0.169343
XM_018051200.1	102189572	IL27RA	NC_030814.1:97017380-97053439	40.4097	31.0007	0.3824	0.0013	0.0590817
XM_018043706.1	108633251	LOC108633251	NW_017189516.1:51669123-51719568	1.31194	2.03099	-0.630484	0.0224	0.345343
XM_018050408.1	102179941	ABHD17A	NC_030814.1:66277548-66285848	28.183	33.2026	-0.236474	0.0498	0.507948
XM_018040967.1	102171566	SEPHS2	NC_030832.1:26523813-26526188	21.7618	25.63	-0.236035	0.04615	0.49089
XM_013965342.2	102172660	CYYR1	NC_030808.1:8274954-8395967	7.15608	4.67032	0.615649	0.0001	0.00820605
XM_018065888.1	102176169	HECTD1	NC_030828.1:41136280-41367411	1.26026	0.0266831	5.56165	0.0409	0.465275
XM_005675110.3	102186435	ATP13A5	NC_030808.1:73775764-73920247	4.79421	3.36664	0.509983	0.01985	0.32478
XM_005686296.3	102187231	IL1R1	NC_030818.1:6746281-6840148	3.37789	1.82016	0.892059	0.0156	0.286575
XM_013966139.2	102191427	NOL6	NC_030815.1:74996128-75008583	6.56202	5.2661	0.317405	0.0147	0.277757
XM_013962450.2	102170374	MTMR11	NC_030810.1:99486132-99495996	2.72324	2.11287	0.366117	0.0273	0.381333
XM_018063749.1	102168201	SPHK1	NC_030826.1:54574127-54578236	7.55026	5.61077	0.428327	0.0389	0.454347
XM_018054970.1	102181399	TGFBRAP1	NC_030818.1:9088252-9119634	8.51434	7.13363	0.25526	0.03765	0.447124
XM_018066607.1	102177048	MAGEL2	NC_030828.1:418901-423047	0.61479	0.846004	-0.46057	0.04285	0.475221
XM_005676208.3	102177009	DPP10	NC_030809.1:68442236-69213858	0.359769	0.207925	0.791007	0.0314	0.409203
XM_018046760.1	108635819	OLIG1	NC_030808.1:943734-945922	0.134103	0.356765	-1.41164	0.00025	0.0172481
XM_013967806.2	102182413	SLC5A6	NC_030818.1:72144636-72156979	4.66157	6.16625	-0.403579	0.0024	0.0905435
XM_018044021.1	102176596	ARSE	NW_017189516.1:65499149-65516455	0.647702	1.03517	-0.676466	0.0352	0.43276
XM_005691430.3	102175884	ARPC3	NC_030824.1:16897190-16908326	76.8166	92.2576	-0.26425	0.0277	0.384159
XM_018042602.1	102170665	GNG4	NC_030835.1:36999991-37070147	26.3911	34.481	-0.385749	0.00115	0.0540023
XM_018058525.1	102175696	UBE2V2	NC_030821.1:62421323-62441112	25.1875	30.7582	-0.288262	0.0233	0.351811
XM_018043053.1	102178247	FADS1	NC_030836.1:40597486-40611143	5.31812	9.69937	-0.866977	5e-05	0.00453085
XM_018064554.1	102188352	PHF23	NC_030826.1:26759948-26764355	16.6889	20.3277	-0.284563	0.0199	0.325203
XM_018055242.1	102185661	SPTBN1	NC_030818.1:36785884-36997846	31.3446	17.3316	0.854814	0.01085	0.234196
XM_013970188.2	102170076	SELP	NC_030823.1:35770838-35817688	0.646063	0.0876759	2.88142	0.03605	0.437853
XM_018051675.1	102189439	PRDM15	NC_030808.1:141645492-141707658	2.59466	2.01831	0.362399	0.01905	0.318163
XM_018066306.1	102180429	ADAMTS17	NC_030828.1:5567026-5957858	1.83085	2.76431	-0.594404	0.04135	0.467771
XM_018051684.1	102189999	ZBTB21	NC_030808.1:141809538-141830004	5.64089	4.36979	0.36836	0.00495	0.14618
XM_018046935.1	102171840	STRIP2	NC_030811.1:26751961-26799129	0.717727	1.01206	-0.495793	0.04435	0.482264
XM_018052501.1	102191045	WNK2	NC_030815.1:84310093-84457502	9.76497	6.42108	0.604799	5e-05	0.00453085
XM_018058856.1	102178465	ZBTB16	NC_030822.1:57556179-57759740	5.3206	3.30202	0.68824	0.001	0.048853
XM_005676252.3	102182266	DBI	NC_030809.1:64935651-65032603	198.076	267.526	-0.433626	0.00045	0.0270394
XM_005699018.3	100861105	GPR137B	NC_030835.1:36471843-36530935	15.2851	11.4934	0.411325	0.0004	0.0247197
XM_018039687.1	102189261	CNDP2	NC_030831.1:4012381-4026780	31.7143	45.0047	-0.504944	0.0001	0.00820605
XM_018064934.1	102169050	HOXB6	NC_030826.1:37523508-37530778	2.12221	1.35871	0.643336	0.00015	0.0114534
XM_018048983.1	108636085	ADM2	NC_030812.1:118735080-118739233	0.849805	1.5379	-0.855762	5e-05	0.00453085
XM_013969502.2	108633290	EXPH5	NC_030822.1:64069372-64162164	7.45753	3.9309	0.923839	0.0219	0.341434
XM_005691261.3	102173114	PGRMC2	NC_030824.1:41262531-41281767	24.0787	17.4921	0.461054	5e-05	0.00453085
XM_018040858.1	102188801	GAP43	NC_030808.1:60044529-60150216	0.16106	0.445664	-1.46836	0.0004	0.0247197
XM_013965997.2	102188590	PRUNE2	NC_030815.1:52501818-52803356	4.48196	2.89827	0.628936	0.00725	0.18565
XM_005677498.3	102188993	S100A14	NC_030810.1:103385280-103387718	284.851	380.487	-0.417639	0.001	0.048853
XM_018047728.1	102183211	LOC102183211	NC_030812.1:27309404-27316333	1438.28	2230.19	-0.632822	0.01105	0.236655
XM_018057902.1	102170532	TTPAL	NC_030820.1:72428869-72445012	20.3957	13.8777	0.5555	5e-05	0.00453085
XM_018056270.1	102183153	ENTPD2	NC_030818.1:106185330-106193269	10.3928	12.6786	-0.286804	0.0248	0.363194
NM_001314269.1	102168469	MMP9	NC_030820.1:74256205-74263438	3.29029	1.64377	1.00121	5e-05	0.00453085
XM_018054287.1	102178453	FAM81A	NC_030817.1:52255870-52335511	3.8656	2.45134	0.657124	0.01485	0.279323
XM_005694804.3	102175248	IL7R	NC_030827.1:38262886-38298648	3.11113	1.97492	0.655648	0.0001	0.00820605
XM_018047064.1	102173445	FAM221A	NC_030811.1:48151429-48175561	0.656841	0.374148	0.811933	0.03475	0.429918
XM_018066051.1	106503952	TNFAIP2	NC_030828.1:67109931-67123614	3.73978	2.84598	0.394026	0.0091	0.211824
XM_018052540.1	102170517	NIPSNAP3A	NC_030815.1:94379228-94394257	6.78368	8.51839	-0.328514	0.03485	0.430448
XM_005680926.2	102190308	PTPN6	NC_030812.1:102429792-102445365	16.6913	11.5166	0.535373	0.02005	0.326403
XM_018047059.1	102176663	SRI	NC_030811.1:47878045-47890595	34.8482	45.3336	-0.379496	0.00395	0.126165
XM_005685708.2	102179856	CCNB2	NC_030817.1:51944305-51968563	3.86093	5.66408	-0.552894	0.0017	0.0711301
NM_001314215.1	102176327	SLC2A12	NC_030816.1:59243695-59309327	5.00557	3.94853	0.34222	0.03315	0.41997
XM_005675094.3	102181337	PPP1R2	NC_030808.1:71839911-71861039	41.8004	50.5658	-0.274645	0.01985	0.32478
XM_018061995.1	106503097	IRX3	NC_030825.1:24000497-24003874	6.80314	5.02195	0.437954	0.0045	0.137316
XM_018042013.1	102171951	TUSC3	NC_030834.1:24006353-24247251	11.6276	15.8665	-0.448429	0.00135	0.060651
XM_018041369.1	102178972	PLCE1	NC_030833.1:35749802-36126653	1.5154	1.20701	0.328263	0.03675	0.441983
XM_005675175.3	102179598	EHHADH	NC_030808.1:81548092-81615584	4.09541	3.34687	0.291195	0.04845	0.501415
XM_005679506.3	102168692	FAM180A	NC_030811.1:20854645-20870565	5.14334	3.68193	0.482244	0.01345	0.263879
XM_005684192.3	102175854	DIRAS2	NC_030815.1:86997762-87031115	0.576932	0.37811	0.609595	0.0181	0.309795
XM_018049534.1	102187536	PCOLCE2	NC_030808.1:125689260-125774063	11.3776	14.935	-0.392495	0.0051	0.148939
XM_018052367.1	102191136	AQP3	NC_030815.1:74981477-74987380	99.2293	75.1334	0.401312	0.00075	0.0395933
XM_013970784.2	102176547	GLTP	NC_030824.1:7726261-7748001	132.342	102.601	0.367229	0.00235	0.0891535
XM_018063867.1	102177376	RAB37	NC_030826.1:55864989-55932593	0.936837	1.62712	-0.796452	0.032	0.412941
XM_005695930.3	102173238	HYAL1	NC_030829.1:50110567-50113767	10.9954	14.5981	-0.408885	0.0019	0.0769393
XM_005692681.3	102183905	SULT2B1	NC_030825.1:56239546-56275810	39.9783	32.3774	0.304232	0.018	0.30904
XM_005701408.3	102170772	LOC102170772	NC_030826.1:14066855-14072606	42.2742	68.3892	-0.693992	5e-05	0.00453085
XM_005701851.3	102176789	KRT74	NC_030812.1:27043917-27052628	148.083	201.085	-0.441399	0.0017	0.0711301
XM_018046017.1	102171101	FYTTD1	NC_030808.1:70107478-70139011	20.285	24.8267	-0.291482	0.0136	0.265523
XM_018055262.1	102190700	EFEMP1	NC_030818.1:37854983-38165206	30.3218	45.5646	-0.587557	0.0361	0.438132
XM_018062733.1	102185028	LOC102185028	NC_030825.1:56348951-56357707	1.38863	0.846935	0.713335	0.02295	0.349508
XM_018046653.1	102191491	RBM33	NC_030811.1:2421359-2530454	6.62607	5.19992	0.349663	0.01315	0.26043
XM_018056507.1	102180863	TBC1D4	NC_030819.1:35857606-36074649	11.4013	9.00643	0.340176	0.00365	0.119975
XM_018056556.1	102169306	SACS	NC_030819.1:52089916-52171306	2.01171	1.68975	0.251608	0.0486	0.502105
XM_018042863.1	102172973	KCNK7	NC_030836.1:44190750-44195043	16.4252	22.3544	-0.44465	0.0003	0.0198323
XM_018047098.1	102171215	TRIL	NC_030811.1:53029116-53034303	4.3595	5.54868	-0.347983	0.00755	0.190246
XM_018053349.1	108636743	RAET1E	NC_030816.1:74364854-74372073	1.03013	0.586765	0.811973	0.0008	0.0415554
XM_005698251.3	102185708	LOC102185708	NC_030833.1:35404570-35434650	1.13004	2.79617	-1.30708	5e-05	0.00453085
XM_018039954.1	102187452	LOC102187452	NC_030810.1:934746-939433	29.6837	44.655	-0.589152	5e-05	0.00453085
XM_005692271.3	102172182	TBCB	NC_030825.1:47616908-47625323	33.6264	41.1625	-0.291736	0.0277	0.384159
XM_018060342.1	102183714	LOC102183714	NC_030823.1:40489917-40510465	2.08726	0.914722	1.1902	0.0268	0.377808
XM_005686795.3	102177249	UGP2	NC_030818.1:62012639-62070249	8.80434	5.23525	0.749956	0.04735	0.496746
XM_013977045.2	102180034	LOC102180034	NC_030830.1:18963225-18983539	185.942	344.534	-0.889795	0.006	0.165108
XM_013974080.2	106503503	LOC106503503	NC_030830.1:18208665-18209477	151.924	249.347	-0.714806	5e-05	0.00453085
XM_005693218.3	102175889	LOC102175889	NC_030826.1:15555132-15557299	5.12495	11.8863	-1.21369	5e-05	0.00453085
XM_018058815.1	102185378	COL9A1	NC_030821.1:90925806-91014323	0.129431	0.283418	-1.13075	0.00105	0.0506671
XM_018064403.1	102177090	RTN4RL1	NC_030826.1:22769075-22848363	0.765425	0.531223	0.526943	0.0099	0.22265
XM_018046354.1	102171747	DUSP23	NC_030810.1:110011626-110013612	2.39676	3.46156	-0.530334	0.0309	0.40596
XM_018051986.1	102174567	PTPRD	NC_030815.1:35860122-36433124	2.76677	2.11074	0.39045	0.00805	0.196997
XM_018056554.1	102169880	MICU2	NC_030819.1:51221131-51281118	16.9066	20.2969	-0.263676	0.03915	0.455811
XM_018050111.1	102178171	NIPAL4	NC_030814.1:41450859-41467624	4.82376	2.58805	0.898294	0.014	0.270117
XM_005687733.3	102180606	KDELC1	NC_030819.1:7258186-7271348	3.75191	4.71471	-0.329543	0.0442	0.481735
XM_018051127.1	102189574	CCDC151	NC_030814.1:95662356-95673120	0.179981	0.361325	-1.00545	0.00405	0.128072
NM_001314299.1	102175172	IGFBP2	NC_030809.1:31149535-31178739	12.8095	9.9644	0.362359	0.03505	0.43176
XM_005693955.2	102189899	RDM1	NC_030826.1:44840423-44850262	2.09893	2.985	-0.508081	0.0363	0.439315
XM_005682499.3	102179093	ACER1	NC_030814.1:92364227-92388363	51.7269	33.3349	0.63388	0.00065	0.0356846
XM_018043008.1	106503764	TSSC4	NC_030836.1:50212409-50216320	9.78427	13.2802	-0.440739	0.0108	0.233578
XM_018040091.1	102168959	LOC102168959	NC_030832.1:165789-166574	0.396132	1.22889	-1.6333	0.00275	0.0991321
XM_005690001.2	102173866	LOC102173866	NC_030822.1:27787845-27799029	76.6533	57.3779	0.417854	0.0007	0.0376726
XM_018065355.1	102173038	ERN1	NC_030826.1:47881793-47964983	4.74032	3.84306	0.302729	0.01365	0.266142
XM_005682151.3	102181586	LOC102181586	NC_030814.1:101344687-101382324	0.251207	0.435381	-0.793404	0.02215	0.343341
XM_018040835.1	100861266	METTL9	NC_030832.1:20041538-20090328	17.6751	8.3552	1.08097	0.04475	0.484234
XM_018044758.1	102178266	LOC102178266	NW_017189802.1:15154-22236	79.9366	46.4619	0.782808	5e-05	0.00453085
XM_013972151.2	102184001	CCR10	NC_030826.1:42384973-42387261	0.421691	0.658214	-0.64237	0.0466	0.493091
XM_005678964.3	102170292	RPA3	NC_030811.1:104968310-104971605	8.74492	12.3756	-0.500976	0.00605	0.165966
XM_018067228.1	102170561	SLC6A6	NC_030829.1:57729665-57811463	2.57977	3.73517	-0.533933	0.02075	0.332213
XM_005678712.2	102181749	PSMB2	NC_030810.1:10671888-10706133	53.6535	63.5767	-0.244824	0.0415	0.468498
XM_018038554.1	102178901	LOC102178901	NC_030830.1:18963225-18983539	105.735	161.682	-0.6127	0.006	0.165108
XM_018056827.1	102185230	IFI6	NC_030809.1:10302851-10306587	40.6109	49.6569	-0.290126	0.03045	0.402961
XM_005700652.3	102185994	ERCC6L	NW_017189516.1:9758234-9789589	1.41704	1.81439	-0.356598	0.046	0.490165
XM_018040527.1	102184969	ARHGAP17	NC_030832.1:22515143-22611581	7.86109	5.72125	0.458399	0.0063	0.17025
XM_018047966.1	102172872	CPM	NC_030812.1:44265510-44340613	26.7564	22.4791	0.251299	0.03175	0.411427
XM_018043998.1	102189293	APOO	NW_017189516.1:46109970-46177359	8.42227	10.5959	-0.331218	0.04435	0.482264
XM_018049456.1	102170957	LNX1	NC_030813.1:69547544-69738030	4.96058	2.93585	0.75673	0.0212	0.33632
XM_005685223.3	102190231	IRF9	NC_030817.1:80441153-80446438	2.66853	5.6104	-1.07206	0.0038	0.122946
XM_018056360.1	102171618	NAXD	NC_030819.1:1068033-1080657	21.7063	26.4356	-0.284365	0.0349	0.430743
XM_018061397.1	102169210	DCHS2	NC_030824.1:67515392-67864477	0.303346	0.198217	0.613885	0.01035	0.228238
XM_018060734.1	102189507	PTPN14	NC_030823.1:67675315-67864199	10.7479	3.77892	1.50801	5e-05	0.00453085
XM_018047341.1	102191014	MACC1	NC_030811.1:91646222-91732583	2.74881	1.60669	0.774717	0.0049	0.145174
XM_018060656.1	102182898	AXDND1	NC_030823.1:59277267-59349727	1.65171	0.725792	1.18634	5e-05	0.00453085
XM_018045192.1	108634836	EPPK1	NW_017190166.1:1-8323	3.42334	2.58021	0.407919	0.0023	0.087882
XM_018038609.1	102170645	LOC102170645	NC_030830.1:32235037-32238639	15.6179	25.9955	-0.735062	5e-05	0.00453085
NM_001285625.1	100653408	LGALS15	NC_030825.1:50158102-50159879	14.5325	27.7144	-0.931349	0.00015	0.0114534
XM_018057933.1	102180057	UBE2C	NC_030820.1:74094991-74098467	15.7797	24.0081	-0.605451	5e-05	0.00453085
XM_005700603.3	102186286	LOC102186286	NW_017189598.1:21365-25680	200.648	250.526	-0.320288	0.00705	0.182502
XM_005680321.3	102183851	LOC102183851	NC_030812.1:55908032-55914982	2.80234	1.84021	0.606764	0.01025	0.22711
XM_018064362.1	106503193	ABR	NC_030826.1:21485582-21674117	8.82757	5.60127	0.656261	0.0043	0.133174
XM_005699173.3	102176667	DDIT4	NC_030835.1:17294229-17296356	44.2985	35.9881	0.299739	0.01365	0.266142
XM_005683144.3	102179664	SH3TC2	NC_030814.1:49956367-50013081	5.57672	4.24827	0.392542	0.0056	0.15825
XM_018065388.1	102184090	FN3K	NC_030826.1:49480970-49490141	0.441281	0.710809	-0.687764	0.0356	0.435053
XM_005696779.3	100860987	GMNN	NC_030830.1:16951732-16962396	4.40144	6.61619	-0.588025	0.02905	0.393725
XM_018047100.1	102189733	CHN2	NC_030811.1:53262142-53602288	1.67471	2.27919	-0.444609	0.01175	0.244909
XM_018051755.1	102185316	U2AF1	NC_030808.1:142847020-142860162	23.476	31.7809	-0.436976	0.02275	0.348148
XM_005692647.2	102173222	SNRPD2	NC_030825.1:54307235-54310114	121.625	149.6	-0.298672	0.01275	0.256135
XM_005696547.3	102171203	FKBPL	NC_030830.1:22699246-22701169	3.78998	5.42513	-0.517467	0.0084	0.201994
XM_005695780.3	102182834	FAM107A	NC_030829.1:42725144-42761426	0.581624	0.206733	1.49232	0.0347	0.429585
XM_018047939.1	102189737	KIF21A	NC_030812.1:41270945-41455362	1.74552	0.505893	1.78675	0.03555	0.434776
XM_005682754.3	102185738	MXD3	NC_030814.1:71836159-71841095	1.5554	2.34362	-0.591453	0.0315	0.409852
XM_018059685.1	102173765	HYOU1	NC_030822.1:52696217-52716786	15.5384	8.6039	0.852774	5e-05	0.00453085
XM_005675118.3	102188443	OSTN	NC_030808.1:75832685-75869245	0.140208	0.411641	-1.55381	0.0004	0.0247197
XM_018063979.1	102181432	HELZ	NC_030826.1:62291699-62443321	1.82505	0.865251	1.07675	0.00285	0.101647
XM_013970828.2	102182620	C23H6orf141	NC_030830.1:26860837-26864926	8.92053	6.71464	0.40982	0.01285	0.257198
XM_018057754.1	102175493	MYH7B	NC_030820.1:63851002-63875038	2.24205	1.73307	0.371484	0.0163	0.29367
XM_018050128.1	102175679	GALNT10	NC_030814.1:44665722-44897352	10.9008	7.10139	0.618259	5e-05	0.00453085
XM_018055022.1	102184445	BOLA3	NC_030818.1:10372610-10380678	10.1824	13.3982	-0.39596	0.02865	0.390885
XM_018044844.1	106503068	GNB1L	NW_017189851.1:478733-503754	2.5183	1.28469	0.971029	0.034	0.425115
XM_005687438.3	102181402	LCP1	NC_030819.1:70260840-70354604	11.8822	18.5174	-0.640079	0.00445	0.136404
XM_005694151.3	102173603	ATP5H	NC_030826.1:55617257-55622079	120.956	143.763	-0.249216	0.03605	0.437853
XM_018039622.1	102178589	ZNF236	NC_030831.1:2351891-2421705	3.50818	2.64356	0.408242	0.0411	0.466451
XM_018057916.1	102185758	MATN4	NC_030820.1:73112517-73127481	5.35974	6.83547	-0.350876	0.01935	0.320602
XM_005688853.3	102187784	ZNF572	NC_030821.1:66845907-66853214	0.970143	0.458271	1.082	0.03815	0.450012
XM_018038652.1	102170313	LOC102170313	NC_030830.1:22106843-22118886	1.09719	0.688542	0.672201	0.0278	0.384911
XM_005683596.3	102170514	PLAA	NC_030815.1:17235601-17274728	9.03962	10.9311	-0.274106	0.0472	0.496
XM_018048548.1	102168433	TPI1	NC_030812.1:102500820-102507306	129.256	159.789	-0.305938	0.01195	0.247244
XM_018050009.1	102187948	CHD1	NC_030814.1:12479808-12552922	3.91438	1.83335	1.0943	0.0214	0.33788
XM_005683133.3	102177234	SPINK9	NC_030814.1:50670480-50677501	18.3952	7.7152	1.25355	5e-05	0.00453085
XM_018038546.1	108633414	LOC108633414	NC_030830.1:18942909-18943378	41.2619	89.0884	-1.11043	5e-05	0.00453085
XM_005676819.3	102171110	LOC102171110	NC_030809.1:9065592-9078503	0.437322	0.264392	0.726019	0.02125	0.336722
XM_018040726.1	100861025	CLCN7	NC_030832.1:1054320-1074130	21.6906	18.0364	0.266161	0.0219	0.341434
XM_018050812.1	102176223	NFIC	NC_030814.1:90052699-90125061	11.7588	6.78743	0.792803	5e-05	0.00453085
XM_018043299.1	108634232	LOC108634232	NC_030836.1:50889332-50959909	48.2055	61.4885	-0.351117	0.02825	0.387989
XM_013974065.2	102178870	LOC102178870	NC_030830.1:18602493-18602956	130.921	224.779	-0.779819	5e-05	0.00453085
XM_013972966.2	102190266	TICRR	NC_030828.1:20308504-20350591	0.93188	1.23812	-0.409935	0.01965	0.323208
XM_018041317.1	102187828	C26H10orf76	NC_030833.1:28927528-29095304	0.502083	0.133869	1.90711	0.0434	0.477751
XM_018052026.1	102176686	GLIS3	NC_030815.1:40049591-40544666	0.936887	0.723318	0.373244	0.03425	0.426727
XM_018044443.1	102179088	ASMTL	NW_017189541.1:7420-22414	17.0799	21.3128	-0.319421	0.0175	0.304861
XM_013964646.2	102182773	LOC102182773	NC_030813.1:72358993-72422535	7.06089	9.46257	-0.422381	0.0286	0.390563
XM_005681284.3	102175658	ARSJ	NC_030813.1:11910493-12031491	11.5249	7.8574	0.552625	0.00025	0.0172481
NM_001287042.1	100861277	IGF2	NC_030836.1:50430374-50438275	8.28754	4.63157	0.839443	0.00035	0.022355
XM_018065245.1	102188440	FZD2	NC_030826.1:43964149-43966103	9.78517	12.7817	-0.385411	0.00465	0.140369
XM_018057719.1	102171351	LOC102171351	NC_030820.1:61992830-62003061	0.34251	0.676337	-0.981595	0.012	0.247751
XM_005675149.3	102173125	ADIPOQ	NC_030808.1:80075097-80105787	8.31304	0.841729	3.30395	5e-05	0.00453085
XM_018048899.1	102177315	FBLN1	NC_030812.1:114834770-114917102	95.0683	118.527	-0.318174	0.01285	0.257198
XM_018047707.1	102181001	TNS2	NC_030812.1:26634194-26652655	4.56599	3.31867	0.460324	0.01895	0.317251
XM_018051889.1	102168825	MOB3B	NC_030815.1:16703531-16954708	4.19018	3.36744	0.315357	0.02355	0.353783
XM_005701299.3	102174734	APEX2	NW_017189516.1:25522481-25530279	4.43514	3.2824	0.434229	0.0317	0.411133
XM_018041450.1	102179909	DNMBP	NC_030833.1:30708272-30822313	8.66304	5.89052	0.556479	0.00125	0.0574696
XM_005681668.3	102189199	PYURF	NC_030813.1:36759105-36761977	7.46118	13.0676	-0.808515	0.01295	0.258201
XM_005677499.3	102189260	S100A16	NC_030810.1:103377676-103384535	165.803	196.191	-0.242792	0.0407	0.464323
XM_018044490.1	102179019	FBXW5	NW_017189579.1:2090-6499	9.44867	11.7426	-0.313567	0.0354	0.433907
XM_018063359.1	102175887	ZNF260	NC_030825.1:47848209-47855582	0.625291	0.397793	0.652508	0.02445	0.360819
XM_005677256.3	102169438	ACKR1	NC_030810.1:109390123-109392704	1.83674	1.00237	0.873727	0.0003	0.0198323
XM_005675910.3	102173789	FKBP7	NC_030809.1:117892086-117899699	7.33817	10.1785	-0.472033	0.014	0.270117
XM_013975535.2	102177216	TARBP1	NC_030835.1:38084893-38150829	4.18382	5.76171	-0.461678	0.0015	0.0651535
XM_018058549.1	102172496	SLC16A14	NC_030809.1:17618697-17652976	2.30409	1.7263	0.416517	0.0116	0.243133
XM_018061485.1	102191163	PPID	NC_030824.1:30780363-30793346	33.5031	27.4099	0.289597	0.0179	0.3082
XM_005676426.2	102184672	KLF7	NC_030809.1:40458476-40562051	5.79058	4.75087	0.285518	0.0218	0.340561
XM_005677705.3	102171944	LOC102171944	NC_030810.1:99443778-99444396	46.2691	60.7736	-0.393397	0.00405	0.128072
XM_018051912.1	102170515	MLLT3	NC_030815.1:23661628-23938917	7.2314	4.70971	0.618638	0.0001	0.00820605
XM_018045724.1	108633177	LOC108633177	NC_030810.1:66733558-66760311	1.9761	1.19419	0.726623	0.019	0.317753
XM_018050401.1	102180490	SHROOM1	NC_030814.1:66051444-66060347	1.80529	1.00145	0.85014	0.00295	0.104021
XM_018065938.1	106503389	LOC106503389	NC_030828.1:68581825-68586291	9.10938	7.07652	0.364312	0.0395	0.45768
XM_013970610.2	102185206	WSB2	NC_030824.1:14032263-14063100	11.451	4.24049	1.43317	0.0382	0.45034
XM_018058466.1	102190618	TTPA	NC_030821.1:54022006-54055140	1.17587	0.770823	0.609259	0.01225	0.250575
XM_018045086.1	106503824	PCSK1N	NW_017190136.1:21275-25887	2.13662	3.4695	-0.699396	0.0047	0.141415
XM_005676677.3	102180441	EIF4E2	NC_030809.1:15520825-15551162	6.75759	5.01389	0.430577	0.02275	0.348148
XM_018039455.1	102169720	ATP8B1	NC_030831.1:57074081-57184730	13.5977	11.3206	0.264415	0.02525	0.366683
XM_005689968.3	102185484	PPME1	NC_030822.1:29408195-29459678	16.71	22.8973	-0.454472	0.00695	0.180898
XM_005683677.3	102174843	TMEM261	NC_030815.1:36926828-36928211	11.6912	15.5584	-0.41228	0.04915	0.504781
XM_005700126.3	102171849	BEX5	NW_017189517.1:41198132-41200636	39.2437	51.4185	-0.389826	0.004	0.126991
XM_005691508.3	102174961	FZD10	NC_030824.1:24255719-24258095	33.1573	49.3793	-0.574581	5e-05	0.00453085
XM_005690372.3	102183894	PRELP	NC_030823.1:628886-642843	15.5229	18.5861	-0.259832	0.03375	0.423624
XM_005678526.3	102181091	NASP	NC_030810.1:20285900-20314756	4.34095	8.69411	-1.00203	0.00015	0.0114534
XM_018067058.1	102176082	MGLL	NC_030829.1:59644863-59732736	24.2495	17.9115	0.437074	0.0007	0.0376726
XM_018042095.1	102172512	LONRF1	NC_030834.1:21321584-21369064	22.0501	14.2171	0.633163	5e-05	0.00453085
XM_018043548.1	102177776	NAALAD2	NC_030836.1:4640858-4690936	0.166217	0.554227	-1.73741	0.00035	0.022355
XM_005679141.3	102176661	LAMB1	NC_030811.1:71228917-71305310	26.3852	32.0158	-0.279056	0.02735	0.381635
XM_005683188.3	102190510	GM2A	NC_030814.1:47889879-47907028	30.9232	36.5337	-0.240538	0.0407	0.464323
XM_018051206.1	102189850	RFX1	NC_030814.1:97077883-97111123	3.04143	2.00644	0.600112	0.00135	0.060651
XM_018056619.1	102187688	HSPH1	NC_030819.1:56897673-56921124	56.1292	20.5282	1.45115	5e-05	0.00453085
XM_018059066.1	102181062	SLC43A1	NC_030822.1:2513740-2545558	4.8869	3.7721	0.373553	0.02345	0.352991
XM_018059795.1	102170340	ALG9	NC_030822.1:60154126-60263365	5.223	6.74514	-0.368969	0.03755	0.446494
XM_005679872.3	102169360	ATF7	NC_030812.1:26161128-26257626	10.7691	7.09378	0.602273	5e-05	0.00453085
XM_018044258.1	102180382	STK26	NW_017189517.1:12919343-12991879	12.1372	14.7905	-0.285228	0.0184	0.312562
XM_005690428.3	102179403	LOC102179403	NC_030823.1:4474897-4482108	94.8704	127.63	-0.42794	0.0023	0.087882
XM_005684237.3	102172265	S1PR3	NC_030815.1:88889938-88902912	6.38061	8.00726	-0.327613	0.01165	0.243708
XM_018050011.1	102176324	RGMB	NC_030814.1:12594661-12623455	34.4995	23.7152	0.540763	5e-05	0.00453085
XM_005674692.3	102177277	C1H21orf59	NC_030808.1:1384165-1397045	9.60607	11.7638	-0.292342	0.0379	0.448588
XM_018055946.1	102170433	CRAT	NC_030818.1:99028324-99041504	99.7806	73.1736	0.447435	0.0004	0.0247197
XM_018058588.1	102180950	WISP1	NC_030821.1:73803721-73835432	1.27905	1.67598	-0.38993	0.04285	0.475221
XM_018062396.1	102169632	THSD7B	NC_030809.1:75653641-76691998	0.0896496	0.221774	-1.30672	0.0001	0.00820605
XM_018059588.1	102190052	INSC	NC_030822.1:44860528-44991483	0.156494	0.325691	-1.0574	0.00265	0.0967197
XM_005694693.3	102188354	IL31RA	NC_030827.1:23329686-23381902	1.04374	0.25073	2.05756	5e-05	0.00453085
XM_013962452.2	102173518	LOC102173518	NC_030810.1:99376383-99384696	167.927	219.627	-0.387226	0.0013	0.0590817
XM_005685152.3	102172158	ANP32A	NC_030817.1:85635139-85676987	27.3923	33.5349	-0.291895	0.02285	0.348763
XM_018055426.1	102179486	SLC1A4	NC_030818.1:63113508-63141792	7.99031	13.8617	-0.794781	5e-05	0.00453085
XM_005687695.3	102168274	SLITRK6	NC_030819.1:25330930-25337543	7.76382	4.84842	0.679251	5e-05	0.00453085
XM_018042806.1	108634215	CREBZF	NC_030836.1:9311058-9316571	1.10433	2.06476	-0.902804	0.04485	0.48474
XM_018065275.1	102169703	WNT3	NC_030826.1:45013254-45067683	19.3122	13.464	0.520411	5e-05	0.00453085
XR_001918926.1	106502720	LOC106502720	NC_030819.1:16854679-16857541	2.01508	3.15299	-0.645887	0.02105	0.334894
XM_018053957.1	102172069	JDP2	NC_030817.1:16463235-16505508	7.84996	4.38061	0.841554	0.0105	0.229968
XM_013970805.2	102187517	MN1	NC_030824.1:3858741-3908136	1.63314	0.991431	0.720067	0.0004	0.0247197
XM_018061252.1	102181621	FAM109A	NC_030824.1:16118129-16125518	2.71959	1.78553	0.607036	0.00765	0.191826
XM_005692139.3	102182997	TPPP3	NC_030825.1:36267801-36271543	30.3494	18.4214	0.720286	5e-05	0.00453085
XM_018059280.1	102187970	QSER1	NC_030822.1:19294268-19372461	9.78017	5.82803	0.746852	0.01075	0.232975
XM_018043056.1	102171133	FADS2	NC_030836.1:40701148-40738900	0.890234	1.72584	-0.955039	5e-05	0.00453085
XM_018040167.1	102185330	CORO1A	NC_030832.1:26044221-26049696	14.9412	20.3199	-0.443593	0.00165	0.0696312
XM_018055276.1	102177806	BCL11A	NC_030818.1:42802899-42902566	4.7107	3.34327	0.49468	0.00135	0.060651
XM_018064570.1	102183264	EIF5A	NC_030826.1:26825719-26830560	117.313	72.4432	0.695446	0.04225	0.472233
XM_005701281.3	102169375	SERPINE1	NC_030832.1:36473266-36481243	4.18181	5.9947	-0.519561	0.0031	0.107422
XM_018061530.1	102186156	NXPE3	NC_030808.1:45853429-45913096	1.26825	2.16806	-0.773562	0.0023	0.087882
XM_005684571.3	102182228	AMD1	NC_030816.1:26747546-26769476	28.5483	24.2535	0.235215	0.0442	0.481735
XM_018065648.1	102184475	SLC9A3	NC_030827.1:71521732-71560687	0.711657	0.368157	0.950863	5e-05	0.00453085
XM_018061757.1	102179694	CMC2	NC_030825.1:9018880-9033343	16.9909	21.5806	-0.344975	0.03405	0.425442
XM_005693797.3	102170546	LOC102170546	NC_030826.1:40835318-40836052	568.958	693.321	-0.285201	0.02295	0.349508
XM_018045316.1	102169755	SHISA4	NW_017197600.1:3101-5828	6.86961	8.79477	-0.356417	0.0413	0.467508
XM_018048459.1	102191024	FAM234B	NC_030812.1:95417243-95454675	9.22798	6.85451	0.428961	0.00495	0.14618
XM_005695570.3	102190080	ENTPD3	NC_030829.1:13088514-13122252	2.77508	4.05444	-0.546973	0.00105	0.0506671
XM_018057287.1	102185666	PYGB	NC_030820.1:42116119-42150997	19.1716	15.5933	0.298046	0.0316	0.41053
XM_018065715.1	102177281	ZNF131	NC_030827.1:31521985-31558353	3.07276	1.36267	1.1731	0.00155	0.0666367
XM_005680175.3	102190939	PTPRB	NC_030812.1:42379252-42500726	4.94584	3.07544	0.685422	0.00015	0.0114534
XM_018061759.1	102180872	GCSH	NC_030825.1:9093380-9215347	7.46335	11.1481	-0.578899	0.0003	0.0198323
XM_018062604.1	100860839	FOSB	NC_030825.1:54127702-54134640	0.352586	6.3126	-4.16219	5e-05	0.00453085
XM_018055383.1	102187497	CAPG	NC_030818.1:49108548-49126635	51.4445	65.7265	-0.353457	0.01995	0.325594
XM_018064455.1	102183362	WSCD1	NC_030826.1:25467248-25511961	0.973242	0.526368	0.886727	0.00285	0.101647
XM_018041908.1	102173254	INPP5B	NC_030810.1:12745893-12797875	3.69764	5.56598	-0.59003	0.0172	0.302298
XM_018055755.1	102183077	OLFML2A	NC_030818.1:95296800-95324121	3.75391	2.3581	0.670767	0.02385	0.356246
XM_018057373.1	102174757	MCM8	NC_030820.1:47627289-47684838	0.295668	0.616736	-1.06067	0.02815	0.387291
XM_018055185.1	108637139	SIX2	NC_030818.1:27050959-27055128	0.291035	0.0740409	1.9748	0.00035	0.022355
XM_018039429.1	102187443	DSG2	NC_030831.1:25907867-25959290	24.9585	20.7589	0.265801	0.0231	0.350583
XM_005679949.3	102187460	CELA1	NC_030812.1:28141043-28155493	1.93587	2.86952	-0.567822	0.02705	0.379624
XM_018064756.1	102180795	B9D1	NC_030826.1:33773243-33781380	16.0562	20.37	-0.34331	0.03375	0.423624
XM_005678064.3	102182088	RWDD3	NC_030810.1:72255707-72266649	1.19567	2.58872	-1.11442	0.022	0.34209
NM_001314293.1	102182843	DSG4	NC_030831.1:26034208-26074386	63.7023	94.9937	-0.576486	5e-05	0.00453085
NM_001285559.1	100860946	OAZ1	NC_030814.1:89278871-89282376	305.855	380.203	-0.313924	0.0118	0.245565
XM_013969242.2	102179892	CSRNP3	NC_030809.1:105470918-105680099	0.449895	0.259957	0.791313	0.00395	0.126165
XM_018044554.1	108634568	LOC108634568	NW_017189614.1:45425-47043	7.45065	9.97346	-0.420728	0.0123	0.251075
XM_005689118.2	102177815	STMN2	NC_030821.1:39194911-39253321	12.6431	17.3429	-0.456001	0.00065	0.0356846
XM_005693295.3	102174059	TUSC5	NC_030826.1:21418545-21433472	0.483946	0.103127	2.23043	5e-05	0.00453085
XM_005678506.1	102175263	LOC102175263	NC_030810.1:21056584-21081287	11.0702	8.57765	0.368032	0.04805	0.499819
XM_005685375.3	102170238	LOC102170238	NC_030817.1:76863863-76866700	6.97239	5.10869	0.4487	0.0036	0.118801
XM_013967786.2	102175589	GMCL1	NC_030818.1:67910137-67966155	15.3664	18.9937	-0.305742	0.01045	0.229367
XM_018059238.1	102182711	PAMR1	NC_030822.1:16905059-16987353	4.32351	6.21176	-0.5228	0.00025	0.0172481
XM_018052443.1	102182503	NAA35	NC_030815.1:78890951-78985552	8.76314	5.97258	0.553095	0.008	0.196444
XM_018064535.1	102177746	TM4SF5	NC_030826.1:26382114-26388520	1.90309	3.95124	-1.05397	0.00025	0.0172481
XM_018050458.1	102189030	MIDN	NC_030814.1:66785454-66795088	15.1611	19.7282	-0.379884	0.01335	0.262802
XM_018056523.1	102171798	PSPC1	NC_030819.1:50435542-50484854	24.2893	30.4128	-0.324357	0.0064	0.171879
XM_018057869.1	102181878	PLCG1	NC_030820.1:69366690-69399774	13.3629	10.6384	0.328947	0.02945	0.396412
NM_001286087.1	102172673	RPS10	NC_030830.1:40202298-40209216	878.814	1151.52	-0.38991	0.00215	0.0838809
XM_013974466.2	102180817	SERPINB11	NC_030831.1:62123660-62141440	0.920711	0.344165	1.41965	5e-05	0.00453085
XM_005679876.3	102170489	TARBP2	NC_030812.1:26261749-26267591	2.88819	4.18841	-0.536234	0.01945	0.321491
XM_005681913.3	102173173	FGFBP1	NC_030813.1:111397068-111400128	65.0296	39.0119	0.737184	5e-05	0.00453085
XM_018062789.1	102170724	FCGRT	NC_030825.1:56970693-56976950	14.4318	19.3055	-0.419761	0.04395	0.480496
XM_013976557.2	100860788	MAGED2	NW_017194858.1:8696-17001	13.5201	20.975	-0.633565	0.00105	0.0506671
XM_018041729.1	102174536	HHEX	NC_030833.1:37298713-37304537	2.70438	1.97702	0.45197	0.033	0.419303
XM_005675343.3	102181815	MYNN	NC_030808.1:97109422-97135588	3.92046	2.43865	0.684938	0.02205	0.342532
XM_005680465.3	102184600	NTN4	NC_030812.1:58715872-58846217	2.99927	4.10943	-0.454326	0.0189	0.316875
XM_018041077.1	102173628	CCL24	NC_030832.1:33853681-33857266	3.08327	4.08216	-0.404871	0.04595	0.489901
XM_018049687.1	102181285	WDFY3	NC_030813.1:99938061-100217658	9.00485	6.35464	0.502893	0.02	0.325978
XM_013963653.2	102182566	NAV3	NC_030812.1:6848220-7467243	0.305476	0.667911	-1.1286	0.0111	0.237185
XM_005687536.3	102184818	ALOX5AP	NC_030819.1:56578138-56601633	6.05191	9.69647	-0.680069	0.0006	0.0335957
XM_018059312.1	102177178	ACER3	NC_030822.1:26535961-26681749	10.2091	13.2152	-0.372342	0.00265	0.0967197
XM_005678039.3	102175177	LOC102175177	NC_030810.1:77903372-77925065	1.31906	0.864982	0.608764	0.00615	0.16772
XM_013967881.2	100860757	MMADHC	NC_030809.1:89704272-89721540	59.3422	71.5235	-0.269359	0.03155	0.410173
XM_018041375.1	102183847	ZNF511	NC_030833.1:362596-367264	4.03867	5.12648	-0.344088	0.03725	0.444718
XM_005701404.3	102169576	CCL16	NC_030826.1:14113298-14118179	1.85177	1.01919	0.86149	0.0198	0.324424
XM_018044036.1	102183309	PHEX	NW_017189516.1:47865202-47936822	0.224758	0.386247	-0.781151	0.00635	0.171104
XM_013974316.2	102183559	TPGS2	NC_030831.1:20562395-20628265	4.82859	3.6026	0.422564	0.049	0.504111
XM_005694051.2	102191174	PYCR1	NC_030826.1:50332264-50336963	9.77591	14.4843	-0.567183	0.0034	0.1145
XM_018053282.1	102178075	HIVEP2	NC_030816.1:67239080-67455737	4.84489	2.71214	0.837035	0.011	0.236017
XM_018051894.1	108636539	PFKL	NC_030808.1:143914619-143922224	31.6919	48.6666	-0.618819	0.00165	0.0696312
XM_018049816.1	102186471	WHSC1	NC_030813.1:115868821-115945704	3.19022	4.30205	-0.431369	0.01555	0.286113
XM_018058597.1	102191817	ZFAT	NC_030821.1:74711405-74872285	1.57236	1.19906	0.391035	0.01295	0.258201
XM_018056105.1	102170706	DNLZ	NC_030818.1:103240017-103241932	10.3674	14.9442	-0.527529	0.00325	0.110996
XM_018056084.1	102189594	LOC102189594	NC_030818.1:103139102-103174146	5.3676	6.72752	-0.325798	0.0218	0.340561
XM_018058055.1	102179214	PFDN4	NC_030820.1:81194350-81206892	25.3392	32.5125	-0.35962	0.00985	0.221988
XM_005687147.3	102187778	ZBTB43	NC_030818.1:97126146-97153028	9.29427	7.51671	0.30624	0.02935	0.395736
XM_018038507.1	106503498	LOC106503498	NC_030830.1:18236094-18254764	108.839	173.967	-0.676621	5e-05	0.00453085
XM_018044166.1	102170035	XIAP	NW_017189517.1:16759016-16797111	2.31782	1.10051	1.0746	0.03425	0.426727
XM_018039248.1	102172952	LOC102172952	NC_030830.1:15185201-15188366	17.1771	21.6436	-0.333454	0.01025	0.22711
XM_005700577.3	102177603	POF1B	NW_017189516.1:4655886-4761723	74.2811	60.0356	0.307176	0.02225	0.344208
XM_018039451.1	102173248	PTPRM	NC_030831.1:40689883-41344869	5.08746	3.83228	0.408741	0.04775	0.498514
XM_018062131.1	102177651	FHOD1	NC_030825.1:36128898-36145312	2.29853	1.63431	0.492028	0.00665	0.175961
XM_018058448.1	102168364	C14H8orf46	NC_030821.1:51341151-51367396	0.292979	0.155111	0.917495	0.0051	0.148939
XM_018046887.1	102171404	ATP6V0A4	NC_030811.1:17970994-18018107	7.95462	9.68667	-0.284208	0.03035	0.402307
XM_018065023.1	102177095	CASC3	NC_030826.1:40078996-40101397	15.5291	12.9711	0.259667	0.02905	0.393725
XM_018058676.1	102185480	GSDMD	NC_030821.1:80897741-80907124	1.57786	2.27832	-0.529999	0.02235	0.344949
XM_018063065.1	102179589	ISOC2	NC_030825.1:63818074-63823648	13.4989	19.6991	-0.545283	0.0001	0.00820605
XM_018065557.1	102181537	PDZD2	NC_030827.1:41427284-41749509	5.04163	2.57692	0.968244	0.00155	0.0666367
XM_018040093.1	108633875	COPS9	NC_030810.1:1421494-1426071	66.6833	101.817	-0.610586	5e-05	0.00453085
XM_018050934.1	102189665	KHSRP	NC_030814.1:92446375-92457933	3.56526	2.19605	0.699096	0.02425	0.359317
XM_018045867.1	102168594	AMIGO1	NC_030810.1:86582171-86597095	1.70264	0.766402	1.1516	0.00125	0.0574696
XM_018064596.1	102168575	KDM6B	NC_030826.1:27264219-27280507	5.2154	3.96137	0.396778	0.0015	0.0651535
XM_018066138.1	102184005	SLCO3A1	NC_030828.1:14137600-14512305	14.6372	10.709	0.450819	0.0002	0.0144186
XM_005683016.2	102170141	ECSCR	NC_030814.1:59772139-59780273	9.01721	6.78926	0.409428	0.0219	0.341434
XM_018056154.1	106502676	CACFD1	NC_030818.1:103755818-103764723	4.46349	6.45872	-0.533076	0.00275	0.0991321
XM_018045665.1	102172763	DTX3L	NC_030808.1:66616772-66655882	7.21775	5.44329	0.407071	0.00715	0.184076
XM_018062869.1	102178008	KLK5	NC_030825.1:58029994-58040501	66.9743	44.7348	0.582212	5e-05	0.00453085
XM_018053857.1	102189963	FOXN3	NC_030817.1:1952817-2401543	10.2597	6.53869	0.649919	0.0111	0.237185
XM_005697330.3	100861054	SNRNP25	NC_030832.1:65003-67172	83.4842	104.313	-0.321339	0.0069	0.180074
XM_018038552.1	102183743	LOC102183743	NC_030830.1:18259808-18283550	167.362	258.221	-0.625634	0.0024	0.0905435
XM_018062658.1	102176550	SLC1A5	NC_030825.1:54905809-54916707	17.1258	23.6759	-0.467247	0.0002	0.0144186
XM_018048956.1	102180926	MAPK12	NC_030812.1:118578269-118586626	1.95293	1.15181	0.761739	0.01475	0.278257
XM_018052693.1	102178828	CDK5RAP2	NC_030815.1:109540833-109721776	2.36561	1.48255	0.674132	0.01695	0.299766
XM_018059170.1	102183893	CREB3L1	NC_030822.1:6660219-6698323	8.78857	6.68158	0.395439	0.004	0.126991
XM_018065966.1	102172203	CRTC3	NC_030828.1:21273865-21370722	9.37819	6.80053	0.463663	0.00045	0.0270394
XM_005697568.3	102185052	ACSM3	NC_030832.1:18353140-18429348	10.6795	5.61137	0.928423	5e-05	0.00453085
XM_005701100.3	102191509	GPM6B	NW_017189516.1:56324084-56483903	4.10021	2.94507	0.477393	0.00725	0.18565
XM_018060001.1	102179689	SOX13	NC_030823.1:1251080-1294827	2.49907	1.6578	0.592124	0.01515	0.282445
XM_018062505.1	106503129	CNFN	NC_030825.1:51805738-51808058	20.0738	8.68113	1.20936	5e-05	0.00453085
XM_018065747.1	102183364	ZNF366	NC_030827.1:9118263-9182587	1.90202	1.21217	0.64994	5e-05	0.00453085
XM_005685225.3	102190231	IRF9	NC_030817.1:80441153-80446438	3.15893	1.30528	1.27508	0.00875	0.206955
XM_005695485.3	102168669	UBE2D4	NC_030829.1:246931-272839	1.47468	1.01125	0.544258	0.016	0.290897
XM_018051870.1	102170000	C1H21orf33	NC_030808.1:143754814-143763309	28.2149	37.0577	-0.39332	0.00185	0.0755656
XM_018058853.1	102174409	DGAT2	NC_030822.1:27720878-27753736	63.7612	44.6865	0.512838	0.0005	0.0293065
XM_018046236.1	102188369	CLK2	NC_030810.1:104756258-104765247	5.79697	3.74824	0.629087	0.012	0.247751
XM_005680865.3	102189655	LOC102189655	NC_030812.1:98550051-98563763	2.94418	2.05911	0.515845	0.007	0.181745
XM_005678658.3	102191298	NT5C1A	NC_030810.1:14382892-14406178	0.515835	0.316105	0.706507	0.01405	0.270682
XM_005695623.3	102183371	CIDEC	NC_030829.1:16688727-16704185	2.18581	0.671407	1.70291	0.0005	0.0293065
XM_005699229.3	102189651	ADK	NC_030835.1:15078836-15623293	12.7815	18.212	-0.510836	0.0044	0.135355
XM_005678939.3	102187186	SGCE	NC_030811.1:108575679-108643420	5.21127	6.67524	-0.357183	0.0396	0.458183
XM_018046517.1	108635625	LOC108635625	NC_030810.1:101350302-101354966	0.720563	0.496369	0.537712	0.0239	0.356615
XM_005676593.3	102180808	GMPPA	NC_030809.1:28382698-28390013	11.051	14.4831	-0.390196	0.01315	0.26043
XM_005675002.3	102181721	GOLGB1	NC_030808.1:65826155-65906155	14.16	11.676	0.278276	0.0185	0.313493
NM_001289106.1	102182591	MAN2A1	NC_030814.1:1688785-1883410	40.6702	34.6267	0.232089	0.0483	0.500728
XM_018067217.1	100861300	TGFBR2	NC_030829.1:5019183-5109134	26.0298	19.9716	0.382211	0.00135	0.060651
XM_013971229.2	102183902	KRTDAP	NC_030825.1:46974889-46978347	1088.58	734.636	0.567345	0.0026	0.0955409
XM_005683118.3	102173739	C7H5orf46	NC_030814.1:51323028-51336909	45.0106	34.1942	0.396511	0.04145	0.468235
XM_018062943.1	102173963	LOC102173963	NC_030825.1:58770631-58791780	7.75952	5.58419	0.474618	0.0315	0.409852
XM_005679781.3	102168975	NTS	NC_030812.1:15391220-15402965	0.715781	0.378337	0.919847	0.0313	0.408441
XM_018057448.1	102174224	STK35	NC_030820.1:52326089-52368178	7.06803	5.26293	0.425442	0.0005	0.0293065
XM_018063710.1	102189069	TNRC6C	NC_030826.1:53249907-53325435	2.33862	1.30432	0.842361	0.02005	0.326403
XM_005698442.3	102190016	LOC102190016	NC_030833.1:26920447-26929340	19.687	26.2939	-0.417488	0.00305	0.106296
XM_005700842.2	102170594	UXT	NW_017189516.1:20131485-20159059	16.9565	21.125	-0.317112	0.04355	0.478558
XM_018055593.1	102184449	HS1BP3	NC_030818.1:77926578-77963773	15.8563	10.0705	0.654914	5e-05	0.00453085
XM_005681101.3	102188202	XPNPEP3	NC_030812.1:111040579-111084429	3.29517	2.1994	0.583241	0.0013	0.0590817
XM_005683807.3	102170232	LOC102170232	NC_030815.1:57314142-57405760	7.12914	4.9156	0.536361	0.00035	0.022355
XM_018042528.1	102179448	P4HA1	NC_030835.1:16469819-16565301	9.35931	4.44846	1.0731	0.0004	0.0247197
XM_018048442.1	108636043	ART4	NC_030812.1:93666510-93681491	0.438288	0.185789	1.23822	0.00285	0.101647
NM_001285591.1	100861239	MC4R	NC_030831.1:59345386-59347443	0.555767	1.34995	-1.28035	5e-05	0.00453085
XM_018051317.1	102187582	LOC102187582	NC_030814.1:101060986-101097458	34.0199	25.8722	0.394978	0.00055	0.0314487
XM_005697831.3	102183752	GAL3ST4	NC_030832.1:37110811-37116573	1.40247	1.927	-0.458382	0.0358	0.436241
XM_018065323.1	102171650	LOC102171650	NC_030826.1:47379513-47391426	16.5653	11.8999	0.477214	0.00305	0.106296
XM_005697608.3	102171678	PLK1	NC_030832.1:21275365-21314058	1.7166	2.11146	-0.298688	0.04985	0.508257
XM_018040800.1	102177022	TNFRSF12A	NC_030832.1:2318024-2320138	30.3928	47.2049	-0.635206	5e-05	0.00453085
XM_005690410.3	102174587	FAM72A	NC_030823.1:3340268-3353201	0.458134	0.69131	-0.593561	0.0306	0.403955
XM_018039180.1	102173622	MYLIP	NC_030830.1:9346971-9367941	51.7774	38.8475	0.414501	0.0005	0.0293065
XM_018060613.1	102178844	ZBTB37	NC_030823.1:53760183-53776150	1.00242	1.74502	-0.79976	0.0195	0.321952
XM_018061740.1	102177826	ADAMTS18	NC_030825.1:5739391-5885321	1.03615	2.41016	-1.2179	5e-05	0.00453085
XM_018050650.1	102175949	RNF44	NC_030814.1:72588510-72605390	7.05472	4.98621	0.500645	0.00685	0.179219
XM_018056575.1	102190703	RNF6	NC_030819.1:53540769-53550462	3.1304	2.06207	0.602251	0.03765	0.447124
XM_018038897.1	102184768	ITPR3	NC_030830.1:40875237-40943246	38.8481	30.5901	0.344778	0.0065	0.173488
XM_018040023.1	102170478	SETD1A	NC_030832.1:26963720-26989246	2.25125	1.38216	0.703804	0.0008	0.0415554
XM_018040724.1	102169153	TTYH3	NC_030832.1:41562011-41586858	17.7557	21.0689	-0.246831	0.04775	0.498514
XM_018045460.1	102183132	LOC102183132	NW_017211929.1:1977-13646	26.1578	20.6971	0.337811	0.04085	0.464954
XM_018041059.1	102171212	NPTX2	NC_030832.1:38370831-38382924	3.35647	6.89841	-1.03932	5e-05	0.00453085
XM_018049184.1	102176078	PLSCR4	NC_030808.1:121826937-121869228	4.63042	3.34512	0.469087	0.00255	0.0943221
XM_018053767.1	108636858	LOC108636858	NC_030817.1:67789600-67821211	0.219868	0.433608	-0.979756	0.00205	0.0811859
XM_018046861.1	102179350	DENND2A	NC_030811.1:16438023-16536257	2.15945	0.27223	2.98777	0.042	0.470956
XM_018040902.1	102174530	ZNF629	NC_030832.1:26811031-26819920	3.33521	2.23902	0.574913	5e-05	0.00453085
XM_018067001.1	102187542	CLEC3B	NC_030829.1:54161563-54167766	216.225	262.132	-0.27776	0.02175	0.340561
XM_018043297.1	106503767	LOC106503767	NC_030836.1:50867787-50870426	15.133	18.2545	-0.270549	0.0277	0.384159
XM_005681664.3	102186288	LOC102186288	NC_030813.1:84667576-84721849	18.3781	22.0021	-0.259656	0.02995	0.399757
XM_013971078.2	102169919	CASP8	NC_030809.1:46076357-46101331	0.59827	0.15982	1.90435	0.03795	0.448858
XM_005689044.3	102175314	SULF1	NC_030821.1:48647361-48839748	0.898715	0.402355	1.15939	0.00025	0.0172481
XM_018044845.1	106503068	GNB1L	NW_017189851.1:478733-503754	10.8062	18.5633	-0.780584	0.0064	0.171879
XM_018045973.1	102178682	FAM46C	NC_030810.1:94943999-94968255	22.2684	17.1265	0.378772	0.00145	0.0636649
XM_018065362.1	102173331	SMURF2	NC_030826.1:48339890-48454511	14.6114	12.0192	0.28176	0.0151	0.281909
XM_018050919.1	102179845	RFX2	NC_030814.1:92095570-92202790	1.8333	1.03621	0.823132	0.04895	0.50387
XM_018056895.1	102180138	TMEM74B	NC_030820.1:59244716-59249746	0.392032	0.167293	1.2286	0.0051	0.148939
XM_005688997.2	102186976	LOC102186976	NC_030821.1:58577953-58600450	65.1979	46.5176	0.487049	0.0001	0.00820605
XM_018041531.1	102188107	ALDH18A1	NC_030833.1:34460111-34500873	8.89628	12.2815	-0.465215	0.0004	0.0247197
XM_018062375.1	102181150	FBXO17	NC_030825.1:49533371-49565201	1.95652	1.03028	0.92525	0.0299	0.399388
XM_018053007.1	102172355	MAN1A1	NC_030816.1:18881163-19054069	16.1151	12.564	0.359126	0.00275	0.0991321
XM_018044172.1	108634459	TMEM255A	NW_017189517.1:13438812-13455004	3.10099	2.12474	0.545442	0.003	0.10514
XM_005684689.3	102176535	GABRR1	NC_030816.1:48210597-48244438	0.0553536	0.440774	-2.99329	0.00015	0.0114534
XM_018040691.1	102183754	LOC102183754	NC_030832.1:35417121-35422631	1.49887	2.47895	-0.725853	0.0005	0.0293065
XM_005694063.3	102170909	MRPL12	NC_030826.1:50485987-50490116	26.4377	31.5894	-0.256845	0.0426	0.474054
XM_005699875.3	102187109	LOC102187109	NC_030836.1:43716467-43722490	1.58888	2.37314	-0.578794	0.0066	0.175157
XM_013976736.2	102174824	LOC102174824	NC_030825.1:62125541-62143703	0.330497	0.20573	0.683887	0.0419	0.470432
XM_018040779.1	102190283	EMP2	NC_030832.1:9160142-9203793	143.766	118.705	0.276343	0.03885	0.45409
XM_018060551.1	102169402	TNFRSF4	NC_030823.1:49783682-49789263	0.741505	0.475499	0.641012	0.00975	0.220696
XM_005675529.3	102189714	IL20RB	NC_030808.1:131767839-131804379	78.2928	53.9579	0.537046	5e-05	0.00453085
XM_005690299.3	102176630	FAM111B	NC_030822.1:1188259-1207729	0.591072	0.233468	1.34011	0.0034	0.1145
XM_005697191.3	102191574	LIPG	NC_030831.1:49397174-49422345	2.41838	3.36117	-0.474921	0.00305	0.106296
XM_018046896.1	102174626	WDR91	NC_030811.1:21346464-21372651	6.42199	5.14976	0.318516	0.03175	0.411427
XM_018059064.1	102171447	TIMM10	NC_030822.1:2495404-2498548	33.8574	42.7265	-0.335658	0.0361	0.438132
XM_018061563.1	102180694	INPP4B	NC_030824.1:55121282-55857508	4.28922	3.32793	0.366092	0.00295	0.104021
XM_013964633.2	102174007	PDGFRA	NC_030813.1:70285927-70334333	6.28565	3.40368	0.884968	0.03585	0.436497
XM_005681122.3	102169744	CENPM	NC_030812.1:111879373-111891164	3.49624	4.96284	-0.505361	0.01015	0.225861
XM_005686079.3	102190699	ISCA2	NC_030817.1:17335140-17337600	0.587986	1.35333	-1.20266	0.0311	0.407339
XM_018039822.1	100860854	ASL	NC_030832.1:27832737-27841776	16.3375	23.4457	-0.521136	0.00905	0.211126
XM_018056680.1	102185191	PROSER1	NC_030819.1:63418003-63445804	4.18821	3.47392	0.269769	0.04995	0.508653
XM_018066613.1	102188900	ACAN	NC_030828.1:19677140-19744901	0.274352	0.543859	-0.987206	5e-05	0.00453085
XM_018053574.1	102174743	TLE3	NC_030817.1:84264018-84313907	15.1575	11.0935	0.450314	0.0429	0.475486
XM_018047689.1	102178513	RARG	NC_030812.1:26507575-26528193	24.689	18.8608	0.388479	0.02725	0.381025
XM_018044349.1	102173378	UBL4A	NW_017189522.1:200-2982	22.9957	31.8698	-0.470824	0.02035	0.328868
XM_018055378.1	102169766	VAMP8	NC_030818.1:48947445-48950828	30.1545	37.2622	-0.30534	0.02375	0.355432
XM_018054374.1	102189591	KLHDC2	NC_030817.1:60273934-60288929	21.7078	26.056	-0.263406	0.03315	0.41997
XM_018050071.1	102170781	WWC1	NC_030814.1:30075375-30230859	10.927	8.50643	0.361269	0.0035	0.116539
XM_018058791.1	102189882	ZNF7	NC_030821.1:81591468-81601094	2.33242	3.31901	-0.508926	0.03625	0.439008
XM_005679147.3	102178141	SFRP4	NC_030811.1:70562428-70572645	2.58866	1.37175	0.916188	0.0002	0.0144186
XM_018040692.1	102181744	HAGH	NC_030832.1:1291897-1303806	28.1711	35.0643	-0.315786	0.01315	0.26043
XM_018052142.1	102173890	FAM207A	NC_030808.1:144745214-144770897	3.5624	5.05503	-0.504869	0.01245	0.252698
XM_005687913.3	102188059	PLXDC2	NC_030820.1:20692945-21128799	11.4431	7.14861	0.678744	0.0238	0.355797
XM_005694605.3	102187895	CENPH	NC_030827.1:10485218-10502562	4.14791	6.04954	-0.54444	0.00405	0.128072
XM_013970305.2	102184175	TP73	NC_030823.1:47895768-47943813	4.88276	3.90739	0.321492	0.0413	0.467508
XM_018060876.1	102170601	RNPEP	NC_030823.1:79137055-79151205	11.7153	14.0759	-0.26483	0.03805	0.449451
XM_005694823.3	102179883	ADAMTS12	NC_030827.1:39833665-40222923	2.54864	3.36412	-0.4005	0.0032	0.109794
XM_018064047.1	102178220	SCN9A	NC_030809.1:106196571-106357997	2.10715	1.0897	0.951356	5e-05	0.00453085
XM_018057282.1	102185099	ACSS1	NC_030820.1:41975279-42019317	7.59648	6.31301	0.267005	0.04615	0.49089
XM_018064057.1	102177200	B3GALT1	NC_030809.1:107931958-107986226	0.233688	0.120844	0.951432	0.0055	0.156389
XM_018057890.1	102171331	SRSF6	NC_030820.1:71653370-71657257	34.8815	42.4193	-0.28226	0.0167	0.297469
XM_005694776.3	102168770	EGFLAM	NC_030827.1:35938957-36128066	2.29051	3.01643	-0.397174	0.01755	0.305246
XM_018060522.1	102188614	VWA1	NC_030823.1:49608621-49613859	19.1897	16.0701	0.255957	0.0371	0.443818
XM_018062205.1	102170721	CHTF8	NC_030825.1:37599511-37610387	10.0186	6.90178	0.537646	0.04235	0.472752
XM_005696727.3	102178027	LOC102178027	NC_030830.1:18612283-18612747	147.392	251.072	-0.768445	5e-05	0.00453085
XM_018041091.1	102170660	NGEF	NC_030810.1:8073917-8201580	7.18249	4.11981	0.801908	5e-05	0.00453085
XM_018057300.1	102186777	ASB13	NC_030820.1:42372730-42388133	5.5778	7.69731	-0.464657	0.01075	0.232975
XM_005689601.3	102168652	BTBD10	NC_030822.1:43043646-43120615	2.27813	3.73637	-0.713792	0.0068	0.178412
XM_005691268.3	102176065	HSPA4L	NC_030824.1:40899221-40954145	17.5282	12.8353	0.449557	0.0003	0.0198323
XM_018041999.1	102172867	NR1D2	NC_030834.1:3646594-3675846	24.3538	17.3423	0.489854	5e-05	0.00453085
XM_018050139.1	102189477	TNIP1	NC_030814.1:48067013-48111788	4.68677	2.55133	0.877341	0.03265	0.417264
XM_018056618.1	102188231	MEDAG	NC_030819.1:56698926-56714735	23.2933	13.7898	0.756315	5e-05	0.00453085
XM_018040172.1	102179259	TRAF3IP1	NC_030810.1:3027234-3088323	1.99407	1.10145	0.856315	0.00625	0.169343
XM_018067019.1	102188810	PFKFB4	NC_030829.1:51385544-51424724	0.635369	0.197773	1.68375	0.03225	0.414716
XM_018044030.1	102183222	FAM155B	NW_017189516.1:12074819-12103927	2.43823	1.87668	0.37765	0.02325	0.351402
XM_018066119.1	102186910	PPP4R3A	NC_030828.1:55701657-55763958	12.5194	9.65511	0.374799	0.03685	0.442498
XM_018045878.1	106503993	LOC106503993	NC_030810.1:86845360-86858285	7.30043	8.91167	-0.287714	0.04395	0.480496
XM_005677732.3	102183379	TXNIP	NC_030810.1:99143349-99147526	573.553	408.076	0.491088	0.00365	0.119975
XM_018061449.1	102171639	FBRSL1	NC_030824.1:26509589-26593609	5.41848	4.43056	0.290401	0.03125	0.408191
XM_018045559.1	108635404	LOC108635404	NW_017215238.1:293-4546	49.9123	32.8681	0.602706	5e-05	0.00453085
XM_005677708.3	102172954	LOC102172954	NC_030810.1:99385698-99404341	31.0993	53.6918	-0.787821	0.00035	0.022355
XM_005691218.3	102180414	USP38	NC_030824.1:56276420-56310243	28.5026	33.7671	-0.244525	0.0356	0.435053
XM_018050296.1	102185177	NRG2	NC_030814.1:59276389-59474026	1.15269	1.67563	-0.539701	0.03275	0.417906
XM_005693429.3	102191830	TXNDC17	NC_030826.1:25051460-25054031	23.539	34.7874	-0.563512	0.00025	0.0172481
XM_018043835.1	102180838	PDK3	NW_017189516.1:45589782-45669513	19.7853	14.338	0.46458	0.0003	0.0198323
XM_005683838.3	102178071	ARHGEF39	NC_030815.1:59652182-59670664	2.05106	3.0483	-0.571632	0.0146	0.276609
XM_018056431.1	102180358	HMGN2	NC_030809.1:9271613-9312119	78.4828	106.771	-0.444074	0.00095	0.0470465
XM_005684773.3	102174474	RPS12	NC_030816.1:58088822-58092096	1398.65	1690.95	-0.273801	0.0373	0.445053
XM_018045691.1	102185420	COL24A1	NC_030810.1:62927674-63324393	1.09711	0.669844	0.711806	0.00035	0.022355
XM_018039637.1	102190835	LAMA3	NC_030831.1:33026003-33281542	15.8894	10.0781	0.656841	0.00175	0.0726278
XM_018062975.1	108638024	LOC108638024	NC_030825.1:60050235-60056091	9.32413	5.04963	0.884792	0.0101	0.225253
XM_005682739.3	102180486	NOP16	NC_030814.1:72753333-72758119	29.9537	36.4494	-0.283162	0.03335	0.421186
XM_005676339.3	102187632	LOC102187632	NC_030809.1:46767520-46837516	34.4056	26.8712	0.35658	0.00315	0.108633
XM_018043535.1	102182569	SLC37A2	NC_030836.1:27824517-27852680	13.893	10.2762	0.435048	0.0015	0.0651535
XM_018061042.1	102189147	KREMEN1	NC_030824.1:2789472-2843831	45.1995	37.5473	0.267597	0.0255	0.368581
XM_018041046.1	102169542	SCNN1G	NC_030832.1:20802953-20833097	3.7046	1.75191	1.08039	5e-05	0.00453085
XM_018053819.1	102168547	LOC102168547	NC_030817.1:164423-170743	177.651	144.515	0.297829	0.01865	0.314651
XM_018040701.1	102178135	FOXK1	NC_030832.1:40060319-40114165	14.5381	11.819	0.298736	0.0125	0.253254
XM_018063280.1	102184551	LOC102184551	NC_030825.1:52831820-52836140	2.39632	0.515761	2.21605	5e-05	0.00453085
XM_018056657.1	102176803	DCLK1	NC_030819.1:61016104-61366764	4.44031	6.35882	-0.5181	0.00145	0.0636649
XM_018056526.1	102172456	ZMYM5	NC_030819.1:50494767-50519960	0.665312	1.49449	-1.16755	0.00775	0.193214
XM_018057737.1	102191350	AHCY	NC_030820.1:63264058-63279821	271.234	395.577	-0.544418	0.00015	0.0114534
XM_005699871.3	102186093	ARL2	NC_030836.1:43654175-43661870	14.2865	20.6937	-0.53454	0.00015	0.0114534
XM_018059924.1	102185261	TNNT2	NC_030823.1:79337365-79348774	0.518686	0.22975	1.1748	0.03145	0.409573
XM_018062704.1	102177187	GRIN2D	NC_030825.1:56117046-56151568	0.238383	0.145144	0.715801	0.0159	0.28979
XM_018060066.1	102171900	SLC41A1	NC_030823.1:2932839-2954355	3.596	2.86976	0.325461	0.0223	0.344573
XM_018066041.1	102179052	DEGS2	NC_030828.1:64368663-64388057	23.4732	17.301	0.440157	0.0021	0.0826122
XM_013967784.2	102174753	ANTXR1	NC_030818.1:67083767-67344176	37.1346	24.0677	0.625668	5e-05	0.00453085
XM_018042959.1	102186192	NXF1	NC_030836.1:41429702-41441323	12.2088	10.1434	0.267383	0.04555	0.488256
XM_018058351.1	102186704	PKHD1L1	NC_030821.1:27153199-27333104	1.60212	1.00537	0.672249	5e-05	0.00453085
XM_005701638.3	102181382	LOC102181382	NC_030832.1:37593208-37637329	2.11331	1.02824	1.03933	0.00015	0.0114534
XM_018059214.1	102182521	ALX4	NC_030822.1:8624043-8642246	0.542746	1.03469	-0.930851	5e-05	0.00453085
XM_018057873.1	102189599	ZHX3	NC_030820.1:69402825-69515922	2.28172	0.837541	1.44589	0.0002	0.0144186
XM_005682426.3	102176316	RPS28	NC_030814.1:93458751-93459904	890.328	1136.33	-0.351968	0.00275	0.0991321
XM_013967527.2	102190608	RASGRP3	NC_030818.1:15844280-15958985	1.87991	1.17953	0.672447	0.0109	0.234857
XM_018058173.1	102175315	LOC102175315	NC_030821.1:4802130-4841275	15.5296	11.9749	0.374998	0.0234	0.352566
XM_018047115.1	102184221	GHRHR	NC_030811.1:54853085-54870204	0.238934	0.454376	-0.927276	0.01155	0.242469
XM_005679874.3	102170026	NPFF	NC_030812.1:26257722-26261506	1.06015	0.745835	0.507344	0.02775	0.384547
XM_005680504.3	102170204	GAS2L3	NC_030812.1:63152566-63186921	3.69162	4.7975	-0.37803	0.00675	0.177585
XM_018058255.1	102183082	SDC2	NC_030821.1:14508815-14632179	38.1598	50.5798	-0.406508	0.00305	0.106296
XM_005688223.3	102187690	TGM6	NC_030820.1:52042713-52078772	4.17605	5.53824	-0.407287	0.03475	0.429918
XM_005676117.3	102176081	GALNT5	NC_030809.1:97082917-97124602	0.968059	1.27483	-0.397138	0.0327	0.417543
XM_013963475.2	102180106	LOC102180106	NC_030811.1:14503141-14505750	0.421499	0.195174	1.11077	0.0011	0.0523916
XM_005679090.3	102185804	GNAI1	NC_030811.1:79232759-79337446	19.2862	14.1711	0.444622	0.00025	0.0172481
XM_018055088.1	102189965	MEMO1	NC_030818.1:14404199-14515722	23.5083	28.2052	-0.262791	0.04275	0.47484
XM_018054121.1	102184441	SAMD4A	NC_030817.1:35907657-36136139	3.136	2.30773	0.442451	0.0234	0.352566
XM_018057681.1	102180684	BCL2L1	NC_030820.1:60528847-60582326	8.51392	6.47984	0.393866	0.04415	0.48155
XM_018061273.1	102172288	RNF34	NC_030824.1:17437987-17458301	14.5703	19.1037	-0.390824	0.0021	0.0826122
XM_005680479.3	102187745	SLC25A3	NC_030812.1:61457140-61463332	149.19	181.431	-0.282262	0.0165	0.295532
XM_013966159.2	102179946	SLC28A3	NC_030815.1:77279654-77345734	2.21348	1.62359	0.44713	0.0159	0.28979
XM_013969227.2	102185103	RPS20	NC_030821.1:58802200-58803767	1243.35	1513.05	-0.283228	0.0296	0.397446
XM_005700685.3	102170593	FOXO4	NW_017189516.1:10655224-10662442	5.68849	4.64126	0.29353	0.04055	0.463519
XM_018038329.1	102180165	PSMD6	NC_030829.1:37410146-37429262	40.5213	49.0944	-0.276875	0.0191	0.318621
XM_018042509.1	102191766	LOC102191766	NC_030835.1:19301332-19372188	1.07284	2.09916	-0.968368	0.04165	0.469234
XM_018047440.1	102176294	MTERF1	NC_030811.1:111357398-111364797	2.05714	2.99017	-0.539589	0.02625	0.373998
XM_018064941.1	102170355	CBX1	NC_030826.1:38024177-38044811	8.20272	2.79533	1.55308	0.03935	0.45685
XM_018049492.1	102180114	LOC102180114	NC_030813.1:72763212-72788322	5.96588	3.5397	0.753108	0.00975	0.220696
XM_018046778.1	108635827	REPIN1	NC_030811.1:7886801-7891915	2.70309	4.47767	-0.728137	0.0086	0.204898
XM_018048863.1	102190389	ARFGAP3	NC_030812.1:112591790-112642935	10.8159	8.95109	0.273011	0.04215	0.471718
XM_005675023.2	102186341	CCDC58	NC_030808.1:66461341-66481835	9.18986	12.5902	-0.45419	0.01035	0.228238
XM_005699147.2	102170202	NODAL	NC_030835.1:19016200-19023177	0.200438	0.409379	-1.03028	0.0163	0.29367
XM_018052391.1	102171152	CNTFR	NC_030815.1:75695437-75782519	1.58829	0.795027	0.998394	0.00955	0.217912
XM_005676033.3	102180437	SCN3A	NC_030809.1:105085268-105202394	0.347848	0.215731	0.689225	0.00575	0.160779
XM_018053913.1	102177899	AHSA1	NC_030817.1:14433251-14440782	69.5942	45.8754	0.601247	5e-05	0.00453085
XM_018053197.1	102183918	SATB1	NC_030808.1:155262592-155364610	8.50447	5.57612	0.60896	0.03365	0.42294
XM_018045026.1	102178847	SNRPD3	NW_017190051.1:128443-135887	46.2098	59.6606	-0.368579	0.00565	0.159061
XM_018048818.1	102187925	ZC3H7B	NC_030812.1:111371269-111426140	2.7328	1.78454	0.614823	0.04725	0.496281
XM_018064680.1	102176640	HS3ST3A1	NC_030826.1:31423288-31506799	0.461321	0.199467	1.20962	0.00045	0.0270394
XM_005677937.3	102188913	GSTM3	NC_030810.1:86919976-86923279	86.8064	67.222	0.368868	0.00245	0.0917646
XM_018057130.1	102175591	FAM107B	NC_030820.1:28538963-28751338	19.7932	25.7136	-0.377522	0.001	0.048853
XM_018058200.1	102171993	RUNX1T1	NC_030821.1:9796666-9950464	1.29402	0.762668	0.762733	0.00255	0.0943221
XM_013962439.2	102186921	ECM1	NC_030810.1:99976658-99982394	29.6828	22.8323	0.37855	0.02725	0.381025
XM_018062220.1	102184837	ZFHX3	NC_030825.1:39463150-39628247	3.20619	2.10746	0.605358	5e-05	0.00453085
XM_005676611.3	102185961	KCNE4	NC_030809.1:24588982-24592280	1.07441	0.576331	0.898578	0.0004	0.0247197
XM_018058276.1	102179398	NIPAL2	NC_030821.1:16173130-16256193	42.5626	35.015	0.281613	0.0262	0.373664
XM_005680833.3	102181276	STYK1	NC_030812.1:97585507-97637331	1.11982	0.7191	0.639008	0.04085	0.464954
XM_018058458.1	108637531	BHLHE22	NC_030821.1:52823996-52826849	5.09782	7.671	-0.589534	0.0002	0.0144186
XM_018042809.1	102189553	TMEM126A	NC_030836.1:9320592-9329461	20.0501	25.1076	-0.324516	0.03495	0.43105
XM_005693220.3	102176912	TMEM98	NC_030826.1:16958496-16971515	1.78013	3.20939	-0.850321	0.00265	0.0967197
XM_018062039.1	102189425	PLLP	NC_030825.1:26619615-26648494	5.69593	4.0985	0.474834	0.0115	0.241762
XM_018062728.1	102178299	DBP	NC_030825.1:56300147-56306649	17.0774	12.0977	0.497359	0.00025	0.0172481
XM_005683062.3	102184143	HDAC3	NC_030814.1:57786491-57799552	24.2482	28.9504	-0.255703	0.03115	0.407597
XM_018040836.1	100861036	MLST8	NC_030832.1:1643670-1649824	6.42095	8.27143	-0.365349	0.025	0.364858
XM_018065835.1	102180703	MEF2A	NC_030828.1:6100840-6287247	0.733494	3.75569	-2.35622	0.0107	0.232381
XM_018055618.1	102186408	MYCN	NC_030818.1:82138783-82144781	7.25482	9.92795	-0.452557	0.00115	0.0540023
XM_018063101.1	102187979	EPS8L1	NC_030825.1:64069502-64082010	11.1248	8.27	0.427823	0.0011	0.0523916
XM_005679197.2	102168323	BMPER	NC_030811.1:57300219-57556899	1.23334	1.76114	-0.513941	0.0108	0.233578
XM_018060846.1	108637799	LOC108637799	NC_030823.1:78444490-78448055	0.276099	0.133342	1.05005	0.0034	0.1145
XM_018046817.1	102190934	ZNF398	NC_030811.1:8391282-8418982	1.82909	1.22037	0.583812	0.0174	0.303955
XM_018044051.1	102168965	TTC39A	NC_030810.1:25790228-25842070	4.07703	2.14425	0.927048	0.001	0.048853
XM_018054458.1	108636997	ANKRD63	NC_030817.1:67170996-67175824	0.136893	0.21493	-0.650824	0.0331	0.419659
XM_018056364.1	102171079	COL4A1	NC_030819.1:1302092-1432028	27.2003	41.6258	-0.613852	5e-05	0.00453085
NM_001285714.1	100860868	KRT26	NC_030826.1:40609658-40616053	93.6849	125.564	-0.422537	0.0048	0.143358
XM_018044330.1	102169745	HMGB3	NW_017189518.1:104960-109855	4.39062	7.05302	-0.683818	0.00015	0.0114534
XM_018065070.1	108638287	LOC108638287	NC_030826.1:41000157-41001290	40.7411	29.5103	0.465268	0.00045	0.0270394
XM_018053607.1	102169389	SMAD6	NC_030817.1:87636696-87731089	4.97475	6.83726	-0.458793	0.0018	0.0740979
XM_018061393.1	102176908	NCOR2	NC_030824.1:19752087-19988305	2.90783	1.76802	0.717807	0.02175	0.340561
XM_018063497.1	102171864	RPS9	NC_030825.1:64754761-64786813	781.685	957.894	-0.293279	0.04435	0.482264
XM_018059700.1	102170801	CXCR5	NC_030822.1:52825212-52866460	4.09	2.49317	0.714122	0.01325	0.261569
XM_018057731.1	102173861	RALY	NC_030820.1:62968003-63053806	14.1844	19.6312	-0.468841	0.02	0.325978
XM_005677204.3	102178123	CD244	NC_030810.1:111164707-111202255	0.668487	1.35789	-1.02239	5e-05	0.00453085
XM_018039363.1	102173250	ALPK2	NC_030831.1:57796095-57918761	0.175847	0.282363	-0.683227	0.01095	0.235395
NM_001286443.1	102181169	RHOA	NC_030829.1:50777268-50827164	160.112	133.276	0.264656	0.0267	0.376945
NM_001285688.1	100860823	ESR2	NC_030817.1:26669087-26714330	0.537011	0.325318	0.723099	0.0311	0.407339
XM_005681749.3	102178438	CXCL8	NC_030813.1:89335400-89338881	0.412872	0.867283	-1.07081	0.0018	0.0740979
XM_018049612.1	102185450	SOWAHB	NC_030813.1:92227769-92231607	1.57784	1.14573	0.461678	0.01665	0.296977
XM_005677969.3	102173521	GPSM2	NC_030810.1:86056926-86108043	13.1947	9.92942	0.410175	0.0242	0.358996
XM_005680277.3	102173718	ARHGEF25	NC_030812.1:55198433-55205650	3.35174	4.66502	-0.476971	0.0271	0.380015
XM_005679851.3	102187459	HNRNPA1	NC_030812.1:25518227-25524609	192.916	243.781	-0.33761	0.0149	0.279812
XM_018053395.1	106502488	SCAF8	NC_030816.1:78704279-78923189	4.84099	2.93009	0.724357	0.007	0.181745
XM_018042121.1	108634095	ZNF703	NC_030834.1:12695465-12699783	3.71787	2.7478	0.436201	0.00575	0.160779
XM_018056502.1	102182142	UCHL3	NC_030819.1:35749079-35801922	56.3912	68.1676	-0.273615	0.04085	0.464954
XM_018060109.1	102178003	PFKFB2	NC_030823.1:4232688-4259703	2.33391	3.42524	-0.553455	0.00785	0.194498
XM_018061259.1	102182835	MARS2	NC_030809.1:49762491-49765473	3.03086	2.36402	0.358483	0.03665	0.441382
XM_018046308.1	102172586	PRCC	NC_030810.1:106042655-106068305	12.9952	15.5581	-0.259686	0.04085	0.464954
XM_018064607.1	102169702	LOC102169702	NC_030826.1:27431871-27441782	11.4907	16.8008	-0.548058	5e-05	0.00453085
XM_018045934.1	102169150	BCL2L15	NC_030810.1:91090625-91097324	1.29268	1.74221	-0.430554	0.0431	0.476289
XM_018039638.1	102190835	LAMA3	NC_030831.1:33026003-33281542	6.1099	4.01349	0.606289	0.0102	0.226513
XM_018056754.1	102182885	SUCLA2	NC_030819.1:68718278-68777295	27.4644	34.5936	-0.332939	0.00455	0.138339
XM_005676570.3	102174886	ATG9A	NC_030809.1:28632934-28642413	8.11012	6.36069	0.35054	0.02965	0.397787
XM_005681489.3	102185819	TBC1D19	NC_030813.1:46438392-46586341	1.27807	1.82401	-0.513153	0.0097	0.220014
XM_018045503.1	108635284	LOC108635284	NW_017213116.1:1574-13679	0.102074	0.239457	-1.23016	0.0321	0.413682
XM_018052905.1	102170423	TTK	NC_030816.1:7009552-7050706	0.556804	1.16745	-1.06812	0.00015	0.0114534
XM_018039785.1	102182087	CDH20	NC_030831.1:60053424-60266824	0.46703	0.702076	-0.588111	0.0189	0.316875
XM_018057389.1	102177992	PANK2	NC_030820.1:50640388-50669701	0.939619	3.62603	-1.94824	0.01065	0.231755
XM_013963020.2	102188734	NEU2	NC_030810.1:8043798-8057992	3.70524	4.97105	-0.423982	0.01885	0.316461
XM_018044868.1	102189892	42983	NW_017189851.1:428100-437312	19.214	14.927	0.364234	0.00495	0.14618
XM_018047990.1	102181841	XPOT	NC_030812.1:48660704-48834054	49.4333	64.3727	-0.380964	0.00715	0.184076
XM_018046879.1	102172789	LOC102172789	NC_030811.1:17463910-17519652	13.5588	18.2645	-0.429813	0.0037	0.120986
XM_005683127.3	102175572	LOC102175572	NC_030814.1:50953519-50967830	3.35848	1.22278	1.45764	0.00605	0.165966
XM_005674665.3	102170632	ATP5O	NC_030808.1:72190-79644	137.58	162.179	-0.237321	0.04135	0.467771
XM_018066420.1	102179885	ALDH1A3	NC_030828.1:4863393-4906480	10.2631	14.6795	-0.516342	5e-05	0.00453085
XM_018046784.1	102170387	ZNF862	NC_030811.1:7955495-7991832	1.01627	0.660238	0.622226	0.03495	0.43105
XM_013977167.2	102177517	LOC102177517	NC_030812.1:27020193-27032605	287	428.63	-0.578685	0.00015	0.0114534
XM_005683052.3	102179471	ZMAT2	NC_030814.1:58668571-58674067	23.4787	27.872	-0.247465	0.0437	0.479255
XM_005681850.3	102180025	MRPS18C	NC_030813.1:98687503-98692190	20.2484	31.0437	-0.61649	0.00035	0.022355
XM_018063539.1	102172005	LOC102172005	NC_030825.1:67064581-67082121	5.46671	4.42387	0.305364	0.017	0.300365
XM_018066141.1	102176171	ATG2B	NC_030828.1:60499226-60575992	6.15619	7.98582	-0.375403	0.0102	0.226513
XM_005677361.3	102180272	LAMTOR2	NC_030810.1:105408575-105411679	35.7871	45.9727	-0.361338	0.0105	0.229968
XM_018042186.1	102172035	MMRN2	NC_030835.1:4150878-4166015	12.8142	10.196	0.329736	0.00655	0.17429
XM_018053969.1	102184158	YLPM1	NC_030817.1:17038320-17101128	10.5711	8.18062	0.369838	0.003	0.10514
XM_018040875.1	102169642	BCL7C	NC_030832.1:26846190-26882096	25.1796	31.0275	-0.30129	0.046	0.490165
XM_018065360.1	102181158	DDX5	NC_030826.1:48289312-48296775	101.225	121.235	-0.260239	0.03905	0.455284
XM_005691383.3	102187702	ABCB9	NC_030824.1:18616833-18646127	2.05963	2.73905	-0.411288	0.03555	0.434776
XM_018047458.1	102176266	SYNJ1	NC_030808.1:1282060-1376560	4.24501	3.26002	0.380886	0.01695	0.299766
XM_018062434.1	102188621	LTBP4	NC_030825.1:50792103-50819054	49.0398	40.7451	0.267326	0.0269	0.378504
XM_018056163.1	102176539	SARDH	NC_030818.1:103927035-103987689	2.23901	3.28541	-0.553212	0.00455	0.138339
XM_005676343.3	102188176	LOC102188176	NC_030809.1:46529377-46611741	3.21323	1.7172	0.903966	0.0011	0.0523916
XM_018053590.1	102172160	NOX5	NC_030817.1:85371023-85417035	3.51183	8.44862	-1.26649	5e-05	0.00453085
XM_018047456.1	102173910	GRB10	NC_030811.1:115179297-115360459	3.97071	3.22875	0.298424	0.0389	0.454347
XM_005683789.3	102187133	PCSK5	NC_030815.1:51753626-52259153	2.82493	4.75866	-0.752339	5e-05	0.00453085
XM_005677517.3	102169924	PGLYRP3	NC_030810.1:103009684-103031118	7.73321	4.94854	0.644062	5e-05	0.00453085
XM_013965033.2	102173690	TRIM59	NC_030808.1:106563118-106577979	1.57173	2.94846	-0.907608	0.0155	0.28556
XM_005695096.3	102182914	CRABP1	NC_030828.1:30346174-30353383	13.6152	25.5027	-0.905436	5e-05	0.00453085
XM_018066732.1	102183823	BOC	NC_030808.1:57707835-57782191	11.0687	7.79844	0.505224	0.04135	0.467771
XM_013974157.2	102176378	ADTRP	NC_030830.1:5565067-5741184	47.1617	29.1907	0.692107	5e-05	0.00453085
XM_018049550.1	102174284	GRSF1	NC_030813.1:86714210-86732920	3.84548	1.40956	1.44792	0.0134	0.263389
XM_018042497.1	108634149	CITED4	NC_030810.1:15475016-15476378	39.8821	61.5412	-0.625813	5e-05	0.00453085
XM_005679161.2	100860749	CAV1	NC_030811.1:68411737-68448772	30.3705	18.4529	0.718825	0.0039	0.125157
XM_018063069.1	102183816	UBE2S	NC_030825.1:63853024-63857165	22.0334	29.3915	-0.415709	0.00165	0.0696312
XM_018041018.1	102176758	SLC29A4	NC_030832.1:39826532-39850550	1.74054	2.87042	-0.721728	0.0423	0.472471
XM_018055689.1	102188869	MBOAT2	NC_030818.1:87971836-88073044	37.0212	24.8983	0.572301	5e-05	0.00453085
XM_018044195.1	102188386	BCORL1	NW_017189517.1:24338430-24397620	0.831268	0.33186	1.32474	0.0032	0.109794
XM_018061848.1	102188617	LOC102188617	NC_030825.1:15288345-15295243	49.1305	62.3629	-0.344069	0.00545	0.155524
XM_018057920.1	102186321	SDC4	NC_030820.1:73145625-73167091	66.8426	56.1234	0.252166	0.0319	0.412338
XM_018052362.1	102187862	DNAJA1	NC_030815.1:74588288-74599055	59.6987	49.4309	0.272287	0.02535	0.367396
XM_005677334.3	102173349	MRPL24	NC_030810.1:106015868-106020911	21.4647	28.1898	-0.393205	0.01135	0.240115
XM_005695923.3	102171017	LOC102171017	NC_030829.1:50075650-50078335	7.27793	9.37788	-0.365733	0.03965	0.45847
XM_005701848.3	102176227	KRT2	NC_030812.1:26987918-26995850	847.468	282.479	1.58502	0.0002	0.0144186
XM_005696742.3	102182181	LOC102182181	NC_030830.1:18225051-18225525	226.771	351.069	-0.630521	5e-05	0.00453085
XM_005692102.3	102174054	CDH5	NC_030825.1:35395279-35436633	4.32835	3.50333	0.305092	0.04895	0.50387
XM_005693483.3	102181987	ACADVL	NC_030826.1:26746171-26751472	44.5868	54.079	-0.278451	0.01715	0.301698
XM_018064328.1	102168856	PHF12	NC_030826.1:20106542-20145232	3.96241	3.06059	0.372569	0.0197	0.323592
XM_005689360.3	102170339	MMP12	NC_030822.1:76673280-76683556	1.37106	0.553097	1.30969	5e-05	0.00453085
XM_005701239.2	102189201	LOC102189201	NW_017189516.1:63902655-63906631	4.34522	2.42467	0.841641	0.00925	0.21401
XM_018046622.1	102190100	RARRES2	NC_030811.1:7917257-7921040	52.1888	67.0907	-0.362371	0.0257	0.370052
XM_018059696.1	102184267	BCL9L	NC_030822.1:52825212-52866460	6.26407	4.56176	0.45751	0.01675	0.297922
XM_013975837.2	102171305	OPCML	NC_030836.1:32732472-33776048	0.228819	0.495148	-1.11365	0.0044	0.135355
XM_005689592.3	102190150	PSMA1	NC_030822.1:44113996-44127231	50.6754	61.047	-0.268636	0.02425	0.359317
XM_018061066.1	102186143	ASPHD2	NC_030824.1:4972279-4980977	2.79825	2.19094	0.352973	0.04515	0.486395
XM_018059722.1	102169033	KMT2A	NC_030822.1:53148086-53226143	3.47978	2.53677	0.455999	0.04165	0.469234
XM_013962303.2	106501816	LOC106501816	NC_030810.1:102417173-102418284	10.7205	14.9633	-0.481057	0.0215	0.338701
XM_018065050.1	102178207	KRT39	NC_030826.1:40797168-40815646	19.468	26.1232	-0.424221	0.04525	0.486819
XM_018052355.1	102183325	DPYSL2	NC_030815.1:73547763-73663711	44.7068	33.9101	0.39878	0.0009	0.0452184
XM_018047037.1	106502044	LOC106502044	NC_030811.1:43471280-43484029	25.9216	37.6046	-0.536756	5e-05	0.00453085
XM_005691212.3	102178004	ABCE1	NC_030824.1:57695395-57811451	23.0588	27.4575	-0.251881	0.03635	0.43961
XM_018052780.1	106502426	LOC106502426	NC_030815.1:82499386-82507993	0.32861	0.512231	-0.640416	0.0293	0.395373
XM_018057759.1	102187544	HDAC1	NC_030809.1:14442095-14474910	30.712	37.7854	-0.299025	0.0126	0.254443
XM_005698330.3	102182662	HIF1AN	NC_030833.1:30240810-30255353	13.9478	11.5681	0.269887	0.0195	0.321952
XM_018056433.1	102188872	HS6ST3	NC_030819.1:12248001-12966831	0.277453	0.175585	0.660072	0.0259	0.371781
XM_018045693.1	102173041	SEMA5B	NC_030808.1:66898763-67100710	0.423802	0.248899	0.76783	0.04245	0.473294
XM_005697619.2	102174529	LCMT1	NC_030832.1:22628284-22695731	14.221	17.6916	-0.315037	0.0242	0.358996
XM_018061753.1	106504012	LOC106504012	NC_030825.1:7962577-7968715	3.28635	4.83324	-0.556505	0.0364	0.439904
XM_018048346.1	102184125	FAM60A	NC_030812.1:77191585-77220231	24.3563	29.1071	-0.257078	0.0337	0.423276
XM_018053898.1	102179571	DIO2	NC_030817.1:11604740-11623676	13.0375	8.95421	0.542026	5e-05	0.00453085
XM_005681372.3	102177605	DDIT4L	NC_030813.1:24779131-24785940	1.8673	1.27312	0.552587	0.0082	0.19909
XM_018050641.1	102176520	GPRIN1	NC_030814.1:72523596-72535080	1.6338	1.23182	0.407444	0.02655	0.375884
XM_018064009.1	106503205	HAP1	NC_030826.1:41580074-41588695	0.348145	0.647711	-0.895663	0.00305	0.106296
XM_018058229.1	102179145	PDE6D	NC_030809.1:16236482-16290580	9.62618	7.65731	0.330127	0.04795	0.499409
XM_018053327.1	102168453	UST	NC_030816.1:72976555-73293443	9.28839	7.33339	0.34095	0.00575	0.160779
XM_018042044.1	102169454	CSMD1	NC_030834.1:40349614-42434960	0.223354	0.0455064	2.29519	5e-05	0.00453085
XM_013963432.2	102186458	CADPS2	NC_030811.1:32887361-33456792	4.80493	6.67247	-0.473708	0.0005	0.0293065
XM_018040713.1	102170573	GGA2	NC_030832.1:21100339-21131134	16.3022	19.3889	-0.250162	0.0347	0.429585
XM_018038545.1	108633413	LOC108633413	NC_030830.1:18949583-18950091	168.365	301.937	-0.842657	5e-05	0.00453085
XM_005680901.3	102180291	LOC102180291	NC_030812.1:99657417-99670502	5.71224	4.35067	0.392821	0.0394	0.457182
XM_005684480.2	102179949	CENPW	NC_030816.1:12204787-12213128	3.13309	5.68779	-0.860281	0.00015	0.0114534
XM_018041314.1	106503637	AVPI1	NC_030833.1:32763342-32771538	12.6292	17.971	-0.50891	0.00885	0.208328
XM_018057353.1	102169195	DIP2C	NC_030820.1:45929504-46236077	3.36576	2.08196	0.692993	0.0149	0.279812
XM_018060926.1	102174147	PRR14L	NC_030824.1:933901-971612	10.7098	8.30213	0.367379	0.0025	0.0930989
XM_005692408.3	102187255	LOC102187255	NC_030825.1:50402361-50414182	0.315546	0.191427	0.721058	0.0308	0.405249
XM_018047720.1	102176685	LOC102176685	NC_030812.1:27181768-27192013	133.196	182.177	-0.451798	0.00015	0.0114534
XM_005681847.3	102178994	PLAC8	NC_030813.1:98339602-98373345	0.484121	0.844889	-0.803394	0.0274	0.382095
XM_018061619.1	102186509	MND1	NC_030824.1:66516671-66601246	1.32827	2.63274	-0.98701	0.00085	0.0434352
XM_005701695.3	102180845	LOC102180845	NC_030830.1:18994064-18994477	102.84	164.45	-0.677247	5e-05	0.00453085
XM_013967012.2	102176612	TMEM62	NC_030817.1:64636695-64682060	12.0216	16.1039	-0.421777	0.00075	0.0395933
XM_018064902.1	102185499	ITGA3	NC_030826.1:36213759-36242431	22.8914	18.3928	0.315662	0.00785	0.194498
XM_005675552.3	102172488	LOC102172488	NC_030808.1:135201754-135247066	2.32521	3.32801	-0.517298	0.0196	0.322877
XM_005678709.3	102180991	CLSPN	NC_030810.1:10786075-10813937	2.16389	2.93709	-0.440757	0.0032	0.109794
XM_018052856.1	108636665	LOC108636665	NC_030815.1:15210360-15211041	0.887239	0.40972	1.11468	0.00645	0.172665
XM_013963255.2	102172966	RELN	NC_030811.1:75101579-75645878	2.97369	2.38184	0.320178	0.0154	0.284497
XM_005689454.3	102176146	BCO2	NC_030822.1:59795800-59863331	16.1461	11.6083	0.476023	0.0001	0.00820605
XM_005680186.3	102170117	LRRC10	NC_030812.1:43346608-43347666	0.204913	0.364297	-0.830104	0.0482	0.500284
XM_018038827.1	106504020	LOC106504020	NC_030830.1:20892764-20899936	0.289694	0.129853	1.15765	0.0124	0.25204
XM_005694637.3	102172102	CENPK	NC_030827.1:13995393-14032926	0.855599	1.4125	-0.723248	0.0092	0.213283
XM_005684756.2	102169872	ENPP3	NC_030816.1:56897817-56987489	1.55148	0.960163	0.692297	0.00205	0.0811859
XM_018040335.1	102185703	GUSB	NC_030832.1:27757734-27771411	12.1219	9.92493	0.28849	0.02395	0.35702
XM_018053833.1	102191054	RPS6KA5	NC_030817.1:599468-784368	0.68102	0.266906	1.35136	0.03705	0.443608
XM_018059375.1	102182242	FAM168A	NC_030822.1:29930846-30129877	6.06014	4.67848	0.37331	0.0406	0.46386
XM_005682424.3	102175758	CD320	NC_030814.1:93473454-93478211	9.25062	11.97	-0.371801	0.02155	0.339006
XM_005680537.3	100860838	IGF1	NC_030812.1:64862982-64943172	3.0414	5.77817	-0.925878	5e-05	0.00453085
XM_018062799.1	102172751	PRMT1	NC_030825.1:57086440-57096449	55.3274	70.7314	-0.354357	0.0028	0.100438
XM_018060705.1	102173322	COLGALT2	NC_030823.1:63596113-63715051	0.808618	0.50675	0.674185	0.0119	0.2467
XM_005694535.3	102190172	CREBRF	NC_030827.1:4835892-4894343	7.44394	6.02557	0.304969	0.02285	0.348763
XM_005701156.3	102187204	LOC102187204	NC_030820.1:42956963-42966767	19.0696	10.1726	0.906581	5e-05	0.00453085
XM_018060260.1	100861154	CCNYL1	NC_030809.1:39895051-39932594	12.6357	9.79701	0.367092	0.00185	0.0755656
XM_005699055.3	100861361	CDK1	NC_030835.1:29028551-29042931	3.57122	5.801	-0.699883	0.0101	0.225253
XM_005680930.3	102191313	LRRC23	NC_030812.1:102473921-102481384	0.227933	0.112453	1.01929	0.0252	0.366322
XM_005684877.3	102182507	SF3B5	NC_030816.1:68534977-68535689	49.224	61.7342	-0.326709	0.0376	0.446779
XM_005694924.3	102169911	CERS3	NC_030828.1:5329859-5487343	27.5717	20.1378	0.453282	0.0005	0.0293065
XM_005692751.1	102178849	KLK8	NC_030825.1:58069573-58075333	19.8441	15.2572	0.379225	0.01935	0.320602
XM_013969370.2	102185959	TANK	NC_030809.1:100918351-101016703	0.801028	1.62375	-1.01941	0.0316	0.41053
XM_013967291.2	102184442	ACOT6	NC_030817.1:18051482-18061163	2.09228	1.55225	0.43071	0.0319	0.412338
XM_018047650.1	102172575	ECT2	NC_030808.1:94258388-94326443	0.509622	1.16939	-1.19826	0.0313	0.408441
XM_005698710.3	102176582	IRF2	NC_030834.1:30611336-30695024	10.4573	8.32159	0.329584	0.0181	0.309795
XM_005695992.3	102189251	UCN2	NC_030829.1:51383525-51385034	0.956119	0.591065	0.693874	0.0204	0.329305
XM_005679715.3	102173067	THAP2	NC_030812.1:1103871-1120243	5.55249	3.92345	0.501013	0.0002	0.0144186
XM_018054364.1	102185471	ATL1	NC_030817.1:59534243-59620451	1.80595	2.71767	-0.589608	0.00325	0.110996
XM_018056181.1	102173139	STMN1	NC_030809.1:8769308-8797830	45.5402	79.2107	-0.798556	5e-05	0.00453085
XM_018063905.1	106503295	SOX9	NC_030826.1:58090619-58096193	69.4939	57.1048	0.283274	0.02165	0.33976
XM_005681561.3	102180742	TMEM33	NC_030813.1:61387897-61407481	25.6625	20.3135	0.337223	0.00435	0.134271
XM_018063946.1	102191186	COBLL1	NC_030809.1:104586240-104827845	5.46722	3.26138	0.745327	0.0007	0.0376726
XM_018067223.1	108638641	PLXND1	NC_030829.1:56116494-56164864	8.53076	6.50097	0.392019	0.00115	0.0540023
XM_018045024.1	102183259	GUCD1	NW_017190051.1:135920-147824	12.8828	16.1362	-0.324857	0.0227	0.34773
XM_018056757.1	102179680	LRCH1	NC_030819.1:69850322-70071872	6.69652	5.48644	0.287542	0.0238	0.355797
XM_005691336.3	102175975	ADGRD1	NC_030824.1:24978189-25154527	1.53614	0.806249	0.930013	0.00535	0.153643
XM_018046495.1	106501960	LOC106501960	NC_030810.1:23103702-23221735	1.19053	0.614557	0.953986	0.0116	0.243133
XM_005674898.3	102175617	KIAA1524	NC_030808.1:53172697-53200843	1.90515	2.72189	-0.514708	0.00345	0.115605
XM_018060163.1	102177077	EPRS	NC_030823.1:22000285-22064677	51.0458	60.5193	-0.245603	0.0408	0.46473
XM_013972245.2	102191649	ATP1B2	NC_030826.1:27102359-27109030	2.92656	1.8627	0.651805	0.0001	0.00820605
XM_013975635.2	102176281	ADAMTS4	NC_030810.1:111811151-111819330	0.534036	1.14109	-1.09541	5e-05	0.00453085
XM_018039695.1	102189924	CABLES1	NC_030831.1:33626264-33729131	11.7451	8.27219	0.505712	5e-05	0.00453085
XM_005700132.3	102173269	LOC102173269	NW_017189517.1:40836110-40839044	4.72781	6.03302	-0.351709	0.046	0.490165
XM_018051109.1	102188581	CCDC159	NC_030814.1:95614123-95621492	0.221512	0.495949	-1.16281	0.0149	0.279812
XM_005674837.3	102177469	TBC1D23	NC_030808.1:44355464-44411465	20.1251	26.4586	-0.394737	0.0305	0.403348
XM_005682906.3	102188764	ATP5D	NC_030814.1:66797813-66799988	106.505	128.855	-0.274824	0.0181	0.309795
XM_018062002.1	102188073	LOC102188073	NC_030825.1:25320318-25348147	16.6115	12.0795	0.459615	0.00135	0.060651
XM_005688864.3	102191253	KLHL38	NC_030821.1:65789524-65801579	0.529605	0.283431	0.901921	0.0016	0.0680832
XM_018065615.1	102191559	ANKH	NC_030827.1:58240683-58409291	36.0522	26.5737	0.440086	0.00015	0.0114534
XM_018064111.1	102183538	DYNLL2	NC_030826.1:8489908-8497136	43.1287	34.8647	0.306881	0.0089	0.209049
XM_013962372.2	102185797	KPRP	NC_030810.1:102545957-102550343	119.04	56.7724	1.06819	5e-05	0.00453085
XM_018053602.1	102171156	PIAS1	NC_030817.1:86257955-86386984	11.1899	9.09317	0.29934	0.01345	0.263879
XM_018065559.1	102169909	ARL15	NC_030827.1:24821800-25313263	4.62401	7.94561	-0.781014	0.0332	0.420251
XM_018048383.1	102184410	BHLHE41	NC_030812.1:82410143-82414938	5.84509	4.38432	0.414872	0.0036	0.118801
XM_005702031.3	102169098	LOC102169098	NW_017189661.1:23343-30983	0.380578	1.05392	-1.4695	0.048	0.499662
XM_005698236.2	102180007	HELLS	NC_030833.1:35557818-35594336	3.60009	5.31348	-0.561623	0.0002	0.0144186
XM_018066552.1	102189993	RHCG	NC_030828.1:20229841-20255837	4.94269	8.03724	-0.701402	0.0005	0.0293065
XM_005691632.2	102190250	LOC102190250	NC_030824.1:1781226-1792194	9.07113	6.34164	0.516427	0.0001	0.00820605
XM_013972912.2	102185689	NTRK3	NC_030828.1:18130005-18546325	0.993562	0.638836	0.637165	0.03755	0.446494
XM_018055826.1	102169304	ENG	NC_030818.1:98044939-98075548	14.672	9.12162	0.685704	5e-05	0.00453085
XM_005688505.3	102174947	ROMO1	NC_030820.1:64456531-64477584	61.338	81.6109	-0.411981	0.0114	0.240637
XM_005691915.3	102186985	SLC7A5	NC_030825.1:14698039-14726715	31.0677	54.2754	-0.804884	5e-05	0.00453085
XM_018062964.1	102181674	ETFB	NC_030825.1:58452559-58465286	64.5684	77.2136	-0.258027	0.03465	0.42933
XM_005700302.3	102180575	MOSPD1	NW_017189517.1:10638689-10662600	12.4206	14.8479	-0.257532	0.0399	0.459792
XM_018046928.1	102172411	KLHDC10	NC_030811.1:26223613-26285337	8.93824	5.42086	0.721469	0.04295	0.47566
XM_018057002.1	102175071	RAB42	NC_030809.1:11116067-11118598	0.286551	0.16694	0.779466	0.0378	0.447974
XM_005688191.3	102179213	CDC25B	NC_030820.1:50751015-50761010	10.7734	8.44905	0.350612	0.02525	0.366683
XM_018056533.1	102171255	GJB6	NC_030819.1:50694054-50701909	37.744	63.6726	-0.754427	5e-05	0.00453085
XM_018057836.1	102171202	ZBTB8B	NC_030809.1:14561161-14577693	0.293471	0.55239	-0.91247	0.00215	0.0838809
XM_018061598.1	102171451	FAM160A1	NC_030824.1:64450936-64755959	20.8384	15.7497	0.403926	0.0005	0.0293065
XM_018053318.1	102186018	STXBP5	NC_030816.1:71574057-71743128	8.08463	6.49794	0.3152	0.0381	0.449731
XM_018048982.1	102188934	MIOX	NC_030812.1:118739535-118742312	0.685442	1.10908	-0.694263	0.02445	0.360819
XM_005693703.3	102168939	CALCOCO2	NC_030826.1:37317809-37340637	39.9565	32.7642	0.286308	0.01665	0.296977
XM_005699882.3	100861120	TM7SF2	NC_030836.1:43743073-43747562	37.0624	43.4474	-0.229315	0.0486	0.502105
XM_018065984.1	108638499	SIVA1	NC_030828.1:68626505-68631075	39.4742	49.7369	-0.333407	0.01635	0.294105
XM_005676115.3	102175533	CYTIP	NC_030809.1:97216182-97246728	2.36709	3.26794	-0.465267	0.00375	0.121887
XM_005678691.2	102176490	OSCP1	NC_030810.1:11351642-11379752	1.58325	2.20285	-0.476481	0.04725	0.496281
XM_018054093.1	102175028	DACT1	NC_030817.1:32308152-32319071	7.26897	5.93395	0.292757	0.02765	0.383855
XM_018064581.1	106502830	ZBTB4	NC_030826.1:26933757-26959157	7.66295	6.18671	0.308728	0.04115	0.46674
XM_018040074.1	102175180	AUTS2	NC_030832.1:29611385-30810036	2.47387	1.67893	0.559225	0.00045	0.0270394
XM_005682506.3	102181026	NDUFA11	NC_030814.1:92032030-92037342	60.6627	74.9587	-0.305285	0.01205	0.248355
XM_013963305.2	102179446	CFTR	NC_030811.1:69349723-69530890	1.20499	0.699264	0.78511	0.0001	0.00820605
XM_018042642.1	102180006	FOXJ3	NC_030810.1:16769525-16920659	3.9876	2.58824	0.62355	0.0223	0.344573
XM_018042948.1	102174367	CARS	NC_030836.1:49596763-49640562	32.9455	43.1055	-0.387791	0.00095	0.0470465
XM_005675049.3	108633203	RPL35A	NC_030808.1:69937554-69941662	1259.28	1580.44	-0.327727	0.01015	0.225861
XM_018056861.1	106501768	LOC106501768	NC_030820.1:52683073-52689127	0.355828	0.138489	1.36141	0.04575	0.48911
XM_018040890.1	102191041	NUBP2	NC_030832.1:1272093-1277452	5.82101	8.17385	-0.489746	0.0065	0.173488
XM_018050447.1	102176603	GAMT	NC_030814.1:66666942-66669986	16.1264	21.0192	-0.382284	0.009	0.210454
XM_018049349.1	102184044	SEL1L3	NC_030813.1:45659048-45769026	2.28521	1.43891	0.667356	5e-05	0.00453085
XM_005678520.3	102179343	PIK3R3	NC_030810.1:20695742-20799633	1.86316	1.46298	0.348839	0.0322	0.414396
XM_018061682.1	102170450	COG4	NC_030825.1:2869299-2894439	13.5982	16.3239	-0.263569	0.04955	0.506705
XM_018065955.1	102190079	ARHGEF4	NC_030809.1:134568752-134941381	2.17596	1.30057	0.742505	0.0428	0.474992
XM_013969566.2	102188693	TMPRSS13	NC_030822.1:53734368-53767560	4.01228	2.44724	0.713267	0.04085	0.464954
XM_018039918.1	106503626	GPER1	NC_030832.1:42538265-42539532	1.30358	0.815441	0.676828	0.01885	0.316461
XM_005696983.3	102175174	LOC102175174	NC_030831.1:22050239-22100745	2.32595	1.31041	0.827802	0.0141	0.271233
XM_005693700.3	102168293	ATP5G1	NC_030826.1:37264136-37266910	29.5466	38.0493	-0.364877	0.0128	0.256685
XM_018057632.1	102178184	TFAP2C	NC_030820.1:58657522-58667140	18.0215	13.0998	0.46017	0.00075	0.0395933
XM_018040380.1	102173656	SAP25	NC_030832.1:36854988-36856976	2.36473	1.60047	0.56318	0.01885	0.316461
XM_018062383.1	102182338	NCCRP1	NC_030825.1:49800972-49804830	31.548	17.6783	0.835565	5e-05	0.00453085
XM_018064295.1	102191550	SLC46A1	NC_030826.1:19714682-19721332	7.63949	5.48266	0.478601	0.00215	0.0838809
XR_001918211.1	102173828	HNRNPDL	NC_030813.1:97670033-97677073	10.0558	15.1794	-0.594093	0.0072	0.184868
XM_018065558.1	102179520	SH3PXD2B	NC_030827.1:4151425-4273866	10.4548	8.91958	0.229121	0.04745	0.497139
XM_018042127.1	102176938	DUSP26	NC_030834.1:16354523-16361243	5.34419	3.89968	0.454615	0.0476	0.497768
XM_005684527.3	102170975	GOPC	NC_030816.1:20403819-20449163	2.20547	1.23706	0.834168	0.03995	0.460029
XM_005680927.3	102190592	C5H12orf57	NC_030812.1:102445753-102447599	50.9094	61.4413	-0.271277	0.03035	0.402307
XM_005701407.3	102170310	LOC102170310	NC_030826.1:14090974-14096191	8.8231	12.2312	-0.471209	0.02275	0.348148
XM_018063187.1	102189062	ZNF233	NC_030825.1:53229599-53242096	0.531974	0.363224	0.550495	0.0359	0.436808
XM_018066935.1	102169530	PTPRG	NC_030829.1:39010885-39783533	2.71583	1.98199	0.454444	0.02	0.325978
XM_005677889.3	102176483	FAM212B	NC_030810.1:89027033-89039578	5.17886	6.59942	-0.349705	0.04245	0.473294
XM_018057204.1	102188512	MAP3K8	NC_030820.1:34659564-34685771	3.47712	2.55351	0.445412	0.0499	0.50847
XM_018051006.1	102185736	PIN1	NC_030814.1:94335809-94348091	67.5614	80.5232	-0.253204	0.03165	0.410819
XM_018052848.1	108636659	LOC108636659	NC_030815.1:17915001-17915682	3.6534	1.61093	1.18135	0.00015	0.0114534
XM_005689709.2	102181407	TMEM41B	NC_030822.1:39044232-39071563	17.4725	21.3615	-0.289931	0.01435	0.274028
XM_005688601.3	102177641	LOC102177641	NC_030820.1:73767509-73772633	2.78094	1.375	1.01614	0.0004	0.0247197
XM_018053936.1	102190236	IFT43	NC_030817.1:15694879-15809386	0.668725	1.18818	-0.829272	0.0303	0.40209
XM_005701409.3	102171053	LOC102171053	NC_030826.1:14032983-14047871	1.6207	2.87104	-0.824959	0.0053	0.152659
XM_005692436.3	102171001	EXOSC5	NC_030825.1:51458439-51467349	9.29142	12.9675	-0.480933	0.00305	0.106296
XM_018043554.1	102186668	HRAS	NC_030836.1:45892892-45897458	28.6556	39.4261	-0.460331	0.00455	0.138339
XM_018040029.1	102177949	PRSS53	NC_030832.1:27056069-27071964	14.1628	18.7976	-0.408449	0.02185	0.340916
XM_018059757.1	102174889	PECR	NC_030809.1:31690891-31741319	10.1123	7.52083	0.427146	0.0053	0.152659
XM_018048020.1	102175836	GLI1	NC_030812.1:55318572-55328954	2.15228	3.1814	-0.563795	0.0029	0.102868
XM_018039587.1	102191007	SNRPD1	NC_030831.1:34950013-34960684	36.9855	48.6316	-0.394935	0.00355	0.117675
XM_018050444.1	100860782	NDUFS7	NC_030814.1:66670402-66676577	21.1184	27.5635	-0.384259	0.01655	0.296112
XM_018042872.1	102181260	SZT2	NC_030810.1:18135372-18190216	3.59351	2.90384	0.307432	0.0497	0.507461
XM_018057643.1	102179297	SDCBP2	NC_030820.1:59090092-59109110	9.30598	5.5336	0.749941	5e-05	0.00453085
XM_018040708.1	102183564	USP31	NC_030832.1:20688147-20772164	8.73424	6.81558	0.357846	0.003	0.10514
XM_018054703.1	102174447	PADI4	NC_030809.1:869827-902772	4.62404	8.51942	-0.8816	5e-05	0.00453085
XM_018066968.1	102174343	CTDSPL	NC_030829.1:11187225-11311455	32.2314	25.0088	0.366029	0.00155	0.0666367
XM_018045791.1	102178131	F3	NC_030810.1:71540570-71551615	78.2038	37.6349	1.05517	5e-05	0.00453085
XM_018044430.1	102178134	LRRC42	NC_030810.1:28536538-28556695	10.5069	14.434	-0.458138	0.00125	0.0574696
XM_018050110.1	102178171	NIPAL4	NC_030814.1:41450859-41467624	34.4157	22.5941	0.607121	5e-05	0.00453085
XM_018047644.1	102176857	ZNF385A	NC_030812.1:25427464-25448549	1.96283	0.806777	1.28269	0.02615	0.373298
XM_018050917.1	102179845	RFX2	NC_030814.1:92095570-92202790	1.33224	0.684063	0.96165	0.00985	0.221988
XM_018055801.1	102182603	ANGPTL2	NC_030818.1:97221066-97522057	14.4183	10.6232	0.440684	0.0027	0.0980167
XM_018053263.1	102174395	NHSL1	NC_030816.1:63313908-63580562	8.46893	5.71387	0.567712	0.0003	0.0198323
XM_018054698.1	102171827	PADI3	NC_030809.1:818626-848344	51.8839	82.1311	-0.662642	5e-05	0.00453085
XM_018061088.1	106503050	SSH1	NC_030824.1:6918980-6975713	4.54411	3.72159	0.288081	0.0207	0.33185
XM_018040090.1	102168680	LOC102168680	NC_030832.1:162292-163079	0.900471	1.95145	-1.1158	0.00515	0.149804
XM_005697689.3	102191098	PRRT2	NC_030832.1:26338699-26342235	0.486945	0.302487	0.686885	0.0169	0.299354
XM_018045882.1	102185051	CSF1	NC_030810.1:87063961-87084717	3.33327	1.48121	1.17016	0.00145	0.0636649
XM_005679429.3	102171300	ARF5	NC_030811.1:28294759-28297754	23.5021	31.4968	-0.422412	0.0015	0.0651535
XM_018047738.1	102186186	ACVR1B	NC_030812.1:27576271-27610423	23.6072	19.552	0.271914	0.02715	0.380362
XM_005682285.3	102181201	JUNB	NC_030814.1:98107927-98109770	110.072	160.787	-0.546699	5e-05	0.00453085
XM_005677515.3	102169439	PGLYRP4	NC_030810.1:103034004-103054050	3.88257	2.41689	0.683862	0.0001	0.00820605
XM_005698426.3	102185803	CALHM2	NC_030833.1:27724505-27730580	1.12894	2.11359	-0.904733	0.0267	0.376945
XM_018059522.1	102169398	DENND5A	NC_030822.1:38919466-39018729	14.3726	10.5747	0.442709	0.02085	0.333064
XM_018060016.1	102180522	PIK3C2B	NC_030823.1:1553016-1624963	11.6145	8.44985	0.458926	0.0001	0.00820605
XM_018051817.1	102185464	SAP30	NC_030815.1:5708108-5801970	4.71812	6.53117	-0.469129	0.01315	0.26043
XM_018049319.1	102190033	LAP3	NC_030813.1:37669082-37692999	112.777	164.507	-0.544681	5e-05	0.00453085
XM_018049481.1	102182211	KIAA1211	NC_030813.1:72025554-72318844	1.13717	0.90055	0.336573	0.04755	0.497561
XM_018054449.1	102176611	IVD	NC_030817.1:67037208-67049297	17.4329	14.6722	0.24873	0.04425	0.481986
XM_018058434.1	102175042	PREX2	NC_030821.1:49824610-50130241	5.27634	3.78481	0.479316	5e-05	0.00453085
XM_018045809.1	102177297	FRRS1	NC_030810.1:76987322-77048941	17.3902	21.4717	-0.304163	0.0231	0.350583
XM_018047367.1	102174271	TMEM106B	NC_030811.1:100170299-100197303	20.2877	15.8438	0.356683	0.00195	0.0783759
XM_005678949.3	102190015	PDK4	NC_030811.1:107746582-107760649	16.1517	9.00869	0.842294	5e-05	0.00453085
XM_018047377.1	102169826	MIOS	NC_030811.1:104992027-105028316	1.24402	2.27537	-0.871092	0.0219	0.341434
XM_005692322.3	102186988	FXYD7	NC_030825.1:46696038-46705437	0.49941	0.885587	-0.826408	0.03535	0.433634
XM_018041876.1	102176666	VDAC3	NC_030834.1:8364572-8376837	35.1839	43.6109	-0.309771	0.01105	0.236655
XM_018044197.1	102188386	BCORL1	NW_017189517.1:24338430-24397620	0.530473	0.308721	0.780974	0.04545	0.487728
XM_018061150.1	102191164	HECTD4	NC_030824.1:9098244-9265699	2.18968	1.30033	0.751841	0.0387	0.45324
XM_018063039.1	102172663	BBX	NC_030808.1:52033184-52323930	2.43778	1.34926	0.853399	0.0261	0.373041
XM_018059727.1	102182329	SCN4B	NC_030822.1:53493099-53514073	3.58492	2.77631	0.368769	0.0129	0.25768
XM_013968519.2	102183190	ITGA4	NC_030809.1:121173322-121401034	2.76214	3.46153	-0.325621	0.0205	0.330206
XM_005693838.3	102183100	DNAJC7	NC_030826.1:41779587-41808150	26.9334	32.4077	-0.266941	0.02175	0.340561
XM_018052251.1	102191426	LZTS1	NC_030815.1:66968173-67035131	5.1447	6.73232	-0.388016	0.019	0.317753
XM_005700839.3	102169844	CFP	NW_017189516.1:20104759-20111091	6.12566	9.13594	-0.576687	0.0001	0.00820605
XM_005675868.3	102183732	COL5A2	NC_030809.1:129168137-129316641	65.3871	103.101	-0.656985	5e-05	0.00453085
XM_018038409.1	102179245	CCR3	NC_030829.1:53155213-53195394	0.863318	2.19525	-1.34642	5e-05	0.00453085
XM_005694716.2	102170635	NDUFS4	NC_030827.1:25442775-25556706	47.6822	60.115	-0.334273	0.01275	0.256135
XM_005689190.3	102173950	GRHL2	NC_030821.1:19297863-19470029	4.74394	3.23075	0.554216	0.03255	0.416711
XM_005692260.3	102169411	LOC102169411	NC_030825.1:46277652-46279206	213.196	325.826	-0.611921	5e-05	0.00453085
XM_013967250.2	102176694	ZFP36L1	NC_030817.1:22523516-22529156	64.8321	53.4025	0.279802	0.02005	0.326403
XM_018059017.1	102170167	MRPL16	NC_030822.1:496900-501008	28.5849	34.9533	-0.290175	0.0269	0.378504
XM_013972078.2	102176161	LOC102176161	NC_030826.1:41275423-41283698	4.73409	47.8137	-3.33627	5e-05	0.00453085
XM_013962789.2	102190572	LOC102190572	NC_030810.1:34946176-34984573	7.49969	5.69423	0.39733	0.00445	0.136404
XM_005689338.3	102185850	GRIA4	NC_030822.1:79973813-80666957	0.551811	1.03407	-0.90609	0.00015	0.0114534
XM_018039055.1	102173343	FOXP4	NC_030830.1:33387553-33438857	0.569142	0.184048	1.62871	0.00675	0.177585
XM_018059321.1	102175781	LOC102175781	NC_030822.1:27127161-27134731	1.38814	1.07802	0.364767	0.02695	0.378872
XM_005696978.3	102174078	GALNT1	NC_030831.1:21684611-21763072	31.3285	26.3484	0.249759	0.03505	0.43176
NM_001285762.1	100861168	LOC100861168	NC_030808.1:3316400-3317058	228.24	73.1191	1.64223	5e-05	0.00453085
XM_005677704.3	102171676	LOC102171676	NC_030810.1:99443238-99443755	160.531	192.411	-0.261345	0.0278	0.384911
XM_005690077.3	100860855	CAT	NC_030822.1:17920346-17956671	66.6549	50.2689	0.407043	0.0004	0.0247197
XM_005698161.3	102182190	DKK1	NC_030833.1:44554198-44557022	1.55746	0.66753	1.22229	0.0001	0.00820605
XM_018059336.1	102171265	SERPINH1	NC_030822.1:28270996-28281500	97.7718	81.5998	0.260852	0.0342	0.426432
XM_005687439.3	102181402	LCP1	NC_030819.1:70260840-70354604	4.57e-05	0.637245	-13.7661	0.04135	0.467771
XM_018056372.1	102169974	EFNB2	NC_030819.1:3989376-4038611	41.1854	34.1803	0.268966	0.02455	0.361446
XM_005694606.3	102188170	CCNB1	NC_030827.1:10509502-10519274	12.2907	18.7252	-0.607417	5e-05	0.00453085
XM_005676329.3	102185228	LOC102185228	NC_030809.1:47494301-47569814	1.42949	0.997788	0.518697	0.02355	0.353783
XM_018059651.1	102186785	POU2F3	NC_030822.1:51458733-51544885	22.7796	13.2389	0.782956	5e-05	0.00453085
XM_005675114.3	102187531	FGF12	NC_030808.1:74428774-75041829	1.79031	1.37225	0.383666	0.0187	0.315147
XM_018061191.1	102185207	TBX3	NC_030824.1:11055330-11071045	1.59684	1.0859	0.556328	0.0056	0.15825
XM_018065775.1	102185119	C1QTNF3	NC_030827.1:39692807-39722718	1.18187	1.80609	-0.611799	0.02295	0.349508
XM_018067128.1	102174074	SLC38A3	NC_030829.1:50212954-50227828	2.49196	3.75964	-0.593317	0.00025	0.0172481
XM_005691559.3	102170543	ALDH2	NC_030824.1:8792816-8817830	81.5604	112.293	-0.461322	5e-05	0.00453085
XM_005677679.3	102189448	CIART	NC_030810.1:99809795-99813355	3.05535	1.95407	0.64486	0.04105	0.466174
XM_005682878.1	102182220	THEG	NC_030814.1:67446693-67456241	0.44583	0.827256	-0.89184	0.0084	0.201994
XM_018039978.1	102187185	AGXT	NC_030810.1:941611-960699	0.216325	0.368994	-0.770398	0.0368	0.442268
XM_018038547.1	102178318	LOC102178318	NC_030830.1:18611511-18612021	238.177	371.46	-0.641173	5e-05	0.00453085
XM_018053325.1	102187136	SAMD5	NC_030816.1:71799562-71860631	9.10886	12.281	-0.431082	0.0027	0.0980167
XM_018056510.1	102180404	KLF5	NC_030819.1:38595263-38614237	41.5979	26.2248	0.665581	5e-05	0.00453085
XM_018043917.1	102181106	LOC102181106	NW_017189516.1:15641513-15678709	5.28417	3.90989	0.434548	0.00225	0.0865579
XM_018049852.1	102189996	RBP1	NC_030808.1:129094904-129120967	27.2481	39.9888	-0.553443	5e-05	0.00453085
XM_018042596.1	102189736	HKDC1	NC_030835.1:20032730-20074727	1.71239	2.36454	-0.465546	0.0113	0.239451
XM_018047726.1	102183766	LOC102183766	NC_030812.1:27325024-27330922	1178.04	1858.64	-0.657855	0.00345	0.115605
XM_018047714.1	102175675	KRT77	NC_030812.1:26935455-26949628	378.299	259.474	0.543937	0.0006	0.0335957
XM_018062502.1	102174152	RABAC1	NC_030825.1:52167445-52170385	130.413	155.593	-0.254685	0.0303	0.40209
XM_018047555.1	102190860	ENO2	NC_030812.1:102465410-102473551	1.81023	2.49545	-0.463129	0.0394	0.457182
XM_013970016.2	102171085	ELK4	NC_030823.1:2781450-2793387	22.4889	17.8313	0.334801	0.02555	0.369016
XM_018045560.1	108635405	LOC108635405	NW_017215238.1:6133-13875	105.171	126.616	-0.267724	0.0327	0.417543
XM_018063870.1	102175987	LOC102175987	NC_030826.1:55995263-56000708	0.0895481	0.269246	-1.58819	0.0147	0.277757
XM_018062403.1	102185595	FBL	NC_030825.1:50278751-50291419	49.8226	58.5566	-0.233031	0.04965	0.507271
XM_018059580.1	102169495	ARNTL	NC_030822.1:42932788-43042912	2.26852	1.38995	0.706716	0.0248	0.363194
XM_018061278.1	102180525	KDM2B	NC_030824.1:17461468-17581321	6.77829	5.07167	0.41846	0.013	0.258755
XM_018065738.1	102182729	CDH6	NC_030827.1:42137215-42287944	0.278441	0.410288	-0.559265	0.0156	0.286575
XM_018065090.1	102177561	LOC102177561	NC_030826.1:40944549-40945278	79.7878	98.0758	-0.29773	0.01725	0.302738
XM_005677908.3	102181458	DENND2D	NC_030810.1:88362567-88383330	6.39981	4.60269	0.475552	0.02865	0.390885
XM_018046139.1	102188274	S100A1	NC_030810.1:103397415-103401964	50.0179	68.3467	-0.450427	0.0045	0.137316
XM_005677291.3	102180271	LOC102180271	NC_030810.1:107889082-107892938	2.84686	1.65181	0.78532	0.00015	0.0114534
XM_005679718.3	102173814	TMEM19	NC_030812.1:1128538-1148441	20.5782	15.8248	0.378931	0.01285	0.257198
XM_005689436.3	102171725	CRYAB	NC_030822.1:60127474-60130784	167.96	114.098	0.557835	5e-05	0.00453085
XM_005675377.3	102172844	PPM1L	NC_030808.1:105943028-106273274	9.76871	6.65664	0.553374	5e-05	0.00453085
XM_018050775.1	102178722	TMPRSS9	NC_030814.1:89368991-89400432	0.102008	0.233779	-1.19647	0.00145	0.0636649
XM_018048653.1	102172522	B4GALNT3	NC_030812.1:106269632-106367367	3.2588	4.58345	-0.492092	0.03475	0.429918
XM_005677570.3	102186072	C3H1orf68	NC_030810.1:102493154-102494998	72.6156	29.0407	1.3222	5e-05	0.00453085
XM_005691805.3	102175885	TMEM231	NC_030825.1:4076129-4099771	4.76185	3.62834	0.392212	0.0042	0.131183
XM_013977337.2	102184770	LOC102184770	NC_030810.1:102649043-102650269	31.1393	16.1114	0.950655	5e-05	0.00453085
XM_005674768.2	102178857	SAMSN1	NC_030808.1:21180649-21282091	2.37482	3.31918	-0.48301	0.03145	0.409573
XM_018066114.1	102178667	TJP1	NC_030828.1:28023755-28136536	6.29088	2.46812	1.34985	0.0032	0.109794
XM_005686292.3	102186601	IL1R2	NC_030818.1:6611731-6648492	31.6079	18.1478	0.80049	5e-05	0.00453085
XM_005700869.3	102182021	HSD17B10	NW_017189516.1:23036662-23052807	103.153	131.77	-0.35324	0.0032	0.109794
XM_018040220.1	102170108	ARPC1B	NC_030832.1:37885412-37898070	69.5864	83.782	-0.267834	0.0226	0.346885
XM_005691708.3	102188337	HSCB	NC_030824.1:3074643-3083643	4.90148	7.53273	-0.619956	0.00805	0.196997
XM_005698882.3	102185060	C27H8orf4	NC_030834.1:10355023-10356351	7.10389	5.42691	0.388478	0.02515	0.366009
XM_018053668.1	102179675	THBS4	NC_030817.1:90222317-90276144	17.5959	14.7198	0.257484	0.0399	0.459792
XM_018061421.1	102175975	ADGRD1	NC_030824.1:24978189-25154527	1.97332	1.50016	0.395511	0.0358	0.436241
XM_018059384.1	102180062	ATG16L2	NC_030822.1:30647255-30667217	1.38216	1.02721	0.428186	0.02075	0.332213
XM_018049156.1	100861386	KIT	NC_030813.1:70711231-70793908	9.21014	7.0705	0.381411	0.00315	0.108633
XM_018059302.1	102181409	KIF18A	NC_030822.1:24142680-24222590	0.27344	0.532217	-0.960789	0.03295	0.419052
XM_005676862.3	102181908	LYPLA2	NC_030809.1:6825790-6830240	33.1894	41.7243	-0.330167	0.0055	0.156389
XM_005690635.3	102173676	FMO2	NC_030823.1:37286454-37330116	16.5025	11.8561	0.47705	5e-05	0.00453085
XM_018066397.1	102186249	CLMN	NC_030828.1:59403247-59518242	2.25339	1.25445	0.84504	0.00025	0.0172481
XM_018054683.1	102183195	SDHB	NC_030809.1:579203-611101	43.8603	52.9903	-0.272812	0.0248	0.363194
XM_005681640.3	102178715	HOPX	NC_030813.1:72565133-72596801	138.21	108.836	0.344706	0.02015	0.327349
XM_018059961.1	102169342	KANSL1L	NC_030809.1:37898250-38055619	3.82464	1.92557	0.990036	0.02365	0.354609
XM_018063109.1	102181232	TNNT1	NC_030825.1:64032807-64044713	2.65969	4.19069	-0.65593	0.01605	0.291352
XM_018043715.1	102173545	LOC102173545	NW_017189516.1:57358103-57375797	1.45722	0.611347	1.25316	0.0002	0.0144186
XM_018060065.1	102171634	RAB29	NC_030823.1:2907036-2914113	2.5448	1.81403	0.488353	0.0049	0.145174
XM_018040362.1	102174527	PRSS27	NC_030832.1:1996994-2029106	7.3936	9.64588	-0.383634	0.0101	0.225253
XM_005681567.3	102182681	GNPDA2	NC_030813.1:63888628-63916678	6.95547	9.57032	-0.46042	0.0026	0.0955409
XM_018048184.1	102179454	HSP90B1	NC_030812.1:66288023-66306511	179.119	146.165	0.293319	0.02445	0.360819
XM_005674693.2	102177562	MIS18A	NC_030808.1:1679178-1690535	2.03909	2.87991	-0.498094	0.0367	0.441637
XM_013964191.2	106502136	LOC106502136	NC_030812.1:97027841-97037193	1.1561	0.110874	3.38227	0.0048	0.143358
XM_013969875.2	102185485	TTC17	NC_030822.1:9405593-9531207	10.1422	7.84321	0.370853	0.00315	0.108633
XM_005699069.2	102169735	ARID5B	NC_030835.1:27478901-27671082	8.31513	3.9896	1.0595	0.01175	0.244909
XM_018065035.1	102189708	TNS4	NC_030826.1:40344567-40368385	41.4385	30.0392	0.464123	0.0007	0.0376726
XM_018059193.1	102183085	CRY2	NC_030822.1:7069937-7104940	7.2993	5.80389	0.330737	0.01145	0.241244
XM_018045851.1	102186733	CELSR2	NC_030810.1:86379832-86405512	21.7809	18.0426	0.271661	0.0248	0.363194
XM_018054125.1	102172815	GMFB	NC_030817.1:36200899-36215785	16.2913	19.8344	-0.283906	0.02215	0.343341
XM_018063423.1	102169045	LOC102169045	NC_030825.1:65332645-65368736	4.47056	3.19849	0.483066	0.0259	0.371781
XR_001296935.2	102190354	C19H17orf80	NC_030826.1:57272284-57285298	2.05813	1.17544	0.808142	0.0094	0.215876
XM_018054030.1	102176537	SRSF5	NC_030817.1:21612713-21617835	8.96768	17.2093	-0.940384	0.02845	0.389469
NM_001314291.1	102186424	NOD2	NC_030825.1:18193189-18219811	10.0557	5.85794	0.779546	5e-05	0.00453085
XM_005696386.3	102187087	ADGRF2	NC_030830.1:28140223-28178495	2.1549	1.1759	0.873859	0.0416	0.46896
XM_018039556.1	102178409	TUBB6	NC_030831.1:43166098-43174834	28.708	34.7207	-0.27434	0.0241	0.358236
XM_018061474.1	102169406	GUCY1B3	NC_030824.1:27572516-27626014	3.80004	2.73485	0.47455	0.00585	0.162453
XM_018039344.1	106503530	FAM69C	NC_030831.1:4052615-4077565	2.09774	3.13972	-0.581804	0.0052	0.150722
NM_001285775.1	100860927	B4GALT1	NC_030815.1:74661493-74711790	53.8717	34.6256	0.637689	5e-05	0.00453085
XM_018048420.1	102172975	PIK3C2G	NC_030812.1:89912797-90383644	7.93398	6.32078	0.327943	0.00865	0.205585
XM_018039332.1	100860758	MGST3	NC_030810.1:116897629-116920312	45.9684	76.3128	-0.731283	5e-05	0.00453085
NM_001314273.1	102178465	ZBTB16	NC_030822.1:57556179-57759740	10.3644	4.13022	1.32734	5e-05	0.00453085
XM_018063651.1	102186340	CBX2	NC_030826.1:51970734-51980117	3.4644	4.7374	-0.45149	0.002	0.0798715
XM_018052156.1	102179766	HINT2	NC_030815.1:59792370-59794934	17.5405	22.4227	-0.354272	0.03915	0.455811
XM_005691630.2	102189786	SEC14L3	NC_030824.1:1825658-1835321	0.256969	0.0589731	2.12347	0.0006	0.0335957
XM_013973591.2	102175339	RBM6	NC_030829.1:50327715-50410936	5.65459	3.79968	0.573544	0.00565	0.159061
XM_005695290.3	102179888	TGM5	NC_030828.1:54504603-54535476	67.0917	51.5665	0.3797	0.0016	0.0680832
XM_018043467.1	102171692	INCENP	NC_030836.1:40951152-40979936	2.87221	3.78883	-0.399591	0.0375	0.446173
XM_018057556.1	102183080	ARFGAP1	NC_030820.1:53610039-53620204	11.3873	14.4651	-0.345146	0.03535	0.433634
XM_005686877.3	102175033	CCDC121	NC_030818.1:71796096-71799329	0.955493	0.668288	0.515775	0.04485	0.48474
XM_013967056.2	102172669	LOC102172669	NC_030808.1:148290936-148293052	7.70221	17.3453	-1.1712	5e-05	0.00453085
XM_018041909.1	102168885	MTUS1	NC_030834.1:25928394-26118656	8.26662	6.44061	0.3601	0.0417	0.469501
XM_018064379.1	102173778	RPH3AL	NC_030826.1:22102328-22240377	1.25888	0.621669	1.01792	0.0067	0.17677
XM_005700819.2	102188663	NDUFB11	NW_017189516.1:19657456-19659943	57.8762	72.5623	-0.326251	0.00765	0.191826
XM_013971220.2	102172571	HSPB6	NC_030825.1:47312054-47314645	2.38826	3.51945	-0.559388	0.0087	0.206314
XM_018050172.1	102172625	PPARGC1B	NC_030814.1:49224062-49345243	3.2033	2.33321	0.457242	0.0331	0.419659
XM_018054050.1	102170152	TMEM229B	NC_030817.1:23802979-23809764	38.492	30.4297	0.339077	0.0041	0.129172
XM_018051878.1	102183512	TOPORS	NC_030815.1:11356238-11367596	5.26743	3.61243	0.544131	0.0152	0.282732
XM_005678708.3	102180718	AGO1	NC_030810.1:10917802-10954894	12.7516	10.3302	0.303817	0.0151	0.281909
XM_018066582.1	102189802	NDUFB1	NC_030828.1:56276941-56287889	48.3492	78.8339	-0.705324	5e-05	0.00453085
XM_018064747.1	102190636	MFAP4	NC_030826.1:33748865-33757494	73.3297	50.5829	0.535749	5e-05	0.00453085
XM_018065042.1	102168573	LOC102168573	NC_030826.1:40634037-40642140	74.9875	120.736	-0.687132	5e-05	0.00453085
XM_005680467.2	102185068	SNRPF	NC_030812.1:58896185-58903848	23.7907	32.0183	-0.428503	0.00505	0.148008
XM_005688464.3	102187962	BPIFA2	NC_030820.1:61962033-61971556	0.547177	4.1697	-2.92986	5e-05	0.00453085
XM_018040564.1	102178968	GPRC5B	NC_030832.1:17163003-17335944	12.4306	10.0949	0.300276	0.03435	0.427309
XM_018044541.1	108634555	LOC108634555	NW_017189598.1:36396-51106	43.4487	60.3672	-0.474452	0.00475	0.142341
XM_018065916.1	102182733	TRPM1	NC_030828.1:27053839-27117614	2.12658	0.866613	1.29508	5e-05	0.00453085
XM_018039641.1	102183840	FHOD3	NC_030831.1:20640028-21169691	10.2305	12.6266	-0.30359	0.0131	0.259852
XM_018047690.1	102178513	RARG	NC_030812.1:26507575-26528193	6.04538	3.08669	0.969772	0.03595	0.437209
XM_018050631.1	102182403	HK3	NC_030814.1:72247329-72331914	0.512528	1.08764	-1.08549	0.0244	0.360452
XM_005682500.3	102179093	ACER1	NC_030814.1:92364227-92388363	23.8075	10.7872	1.14209	0.00245	0.0917646
XM_005698526.3	100861047	FAM204A	NC_030833.1:13377322-13404959	11.0909	15.8704	-0.516958	0.00305	0.106296
XM_013966626.2	102179200	ZDHHC14	NC_030816.1:81313862-81606062	1.10929	0.560863	0.983915	0.0189	0.316875
XM_018062065.1	102174419	CSNK2A2	NC_030825.1:27358444-27394170	6.14383	1.88174	1.70707	0.0014	0.0621816
XM_018052330.1	102175959	LOC102175959	NC_030815.1:70119196-70160743	2.95952	1.79402	0.722168	0.0123	0.251075
NM_001314303.1	102186695	HSPA2	NC_030817.1:26436106-26438017	39.6403	53.1499	-0.423098	0.0005	0.0293065
XM_005682435.2	102179376	LOC102179376	NC_030814.1:98853165-98854104	0.549157	0.183131	1.58434	0.00335	0.113353
XM_018065947.1	100861165	IGF1R	NC_030828.1:7038505-7343433	23.4929	18.2347	0.365543	0.0026	0.0955409
XM_018061610.1	102186793	TRIM2	NC_030824.1:66379450-66506451	1.84668	0.490802	1.91172	0.01405	0.270682
XM_018059025.1	102190715	DTX4	NC_030822.1:1116233-1157770	5.21476	4.02921	0.372104	0.01065	0.231755
XM_018041731.1	102177397	STK40	NC_030810.1:11295154-11333242	7.82922	5.93742	0.399031	0.01115	0.23776
XM_018038515.1	106503499	LOC106503499	NC_030830.1:18226746-18227630	4.19055	6.69823	-0.676642	0.0014	0.0621816
XR_001919398.1	102172470	DDX51	NC_030824.1:26178812-26189030	0.716621	0.20002	1.84106	0.00455	0.138339
XM_013966776.2	102169293	SMAD3	NC_030817.1:87246218-87373326	15.1243	12.4677	0.278678	0.01815	0.31019
XM_018059699.1	102184267	BCL9L	NC_030822.1:52825212-52866460	1.9124	1.07864	0.826173	0.02105	0.334894
XM_005701405.3	102169855	LOC102169855	NC_030826.1:14106687-14111318	11.7923	7.69881	0.61514	0.00045	0.0270394
XM_005683091.3	102191040	PRELID2	NC_030814.1:53435194-53519417	4.25017	5.24491	-0.303395	0.0235	0.353378
XM_018056702.1	102183247	DHRS12	NC_030819.1:65366867-65408854	3.14055	4.1418	-0.399242	0.0431	0.476289
XM_018057206.1	102191347	BAMBI	NC_030820.1:35397695-35404575	24.1754	37.1226	-0.618756	5e-05	0.00453085
XM_018047821.1	102173366	FMNL3	NC_030812.1:29803501-29855949	2.02519	3.64811	-0.849094	0.01305	0.259278
XM_018047641.1	102176587	ITGA5	NC_030812.1:25402505-25423572	10.9006	8.67759	0.329043	0.0098	0.221375
XM_018053283.1	102178075	HIVEP2	NC_030816.1:67239080-67455737	5.44502	3.1621	0.784052	0.0005	0.0293065
XM_005674869.3	102185310	RPL24	NC_030808.1:45797445-45802706	647.756	786.313	-0.279653	0.02245	0.345742
XM_018061981.1	102186998	CBLB	NC_030808.1:50156573-50379147	4.68822	3.45358	0.440946	0.02145	0.338334
XM_018059242.1	102182426	CD44	NC_030822.1:17197401-17286604	37.8629	22.7304	0.736163	0.004	0.126991
XM_018063838.1	102175161	KCTD2	NC_030826.1:55603032-55617061	22.5879	18.3815	0.297298	0.0115	0.241762
XM_018052917.1	102173936	TPBG	NC_030816.1:9471524-9545772	20.6882	16.7223	0.307035	0.0343	0.427058
XM_018058564.1	102171262	MYC	NC_030821.1:69337449-69342784	9.70835	6.44171	0.591781	0.01905	0.318163
XM_018043039.1	102183772	PITPNM1	NC_030836.1:46423852-46437448	4.526	3.70561	0.288524	0.04705	0.495251
XM_005682081.3	102187118	NDUFA13	NC_030814.1:104940938-104949199	47.4919	60.0546	-0.338595	0.0166	0.296582
XM_005690488.3	102179404	DUSP10	NC_030823.1:23718506-23758962	4.03958	5.41218	-0.422004	0.00805	0.196997
XM_005694710.3	102168666	ESM1	NC_030827.1:24161661-24169493	1.13648	1.92196	-0.758006	0.0129	0.25768
XM_005691582.3	102176815	MVK	NC_030824.1:7494744-7513403	12.6815	19.0261	-0.585252	5e-05	0.00453085
XM_013964211.2	102185903	CLEC7A	NC_030812.1:98280909-98296448	0.137878	0.400078	-1.53689	0.03515	0.432461
XM_018058275.1	102179684	POP1	NC_030821.1:16104882-16139688	3.47951	4.56454	-0.391587	0.0104	0.228769
XM_018046841.1	102185146	ZYX	NC_030811.1:13807205-13815920	28.3981	22.1351	0.359457	0.00325	0.110996
XM_005699922.2	102176501	MRPL11	NC_030836.1:44882248-44885604	27.1191	36.1724	-0.415583	0.0026	0.0955409
XM_018053023.1	102174027	DCBLD1	NC_030816.1:20467048-20542324	13.1171	16.1601	-0.300988	0.0117	0.244321
XM_018038924.1	102191195	TXNDC5	NC_030830.1:2868461-2895190	58.7172	70.0136	-0.253853	0.0301	0.400695
XM_005674708.3	102182828	CLDN8	NC_030808.1:4114961-4117074	20.1024	15.7691	0.350267	0.0048	0.143358
XM_018041884.1	102188016	CENPU	NC_030834.1:30391846-30438898	2.51744	3.62853	-0.52743	0.0091	0.211824
XM_013975541.2	102177497	IRF2BP2	NC_030835.1:37953985-37959378	33.7676	25.9535	0.379708	0.0225	0.346183
XM_018060566.1	106502961	HES4	NC_030823.1:49971847-49975772	26.1995	39.6668	-0.598392	5e-05	0.00453085
XM_005693233.3	102180252	UTP6	NC_030826.1:17876348-17903383	23.7744	28.1102	-0.241684	0.03825	0.450693
XM_005697691.3	102191666	KIF22	NC_030832.1:26349275-26365231	5.80794	9.59301	-0.723956	5e-05	0.00453085
XM_005699799.3	102187568	SLC3A2	NC_030836.1:41488421-41519493	65.5302	84.549	-0.367628	0.0014	0.0621816
XM_018063056.1	106503157	ZNF579	NC_030825.1:63709002-63712740	4.49383	5.88187	-0.38833	0.0145	0.27561
XM_018065356.1	102179043	TEX2	NC_030826.1:47982295-48092393	36.3195	30.6678	0.24402	0.0403	0.46222
XM_018045530.1	102189936	LOC102189936	NW_017214303.1:17786-24427	0.768963	0.484242	0.667186	0.0219	0.341434
XM_005680902.3	102180574	CLEC6A	NC_030812.1:99635077-99649806	0.932469	0.376746	1.30746	0.00705	0.182502
XM_018044833.1	108634705	LOC108634705	NW_017189851.1:35125-39432	17.0216	24.0312	-0.497542	0.001	0.048853
XM_005688486.3	102170247	GSS	NC_030820.1:63805237-63829900	9.27136	14.3193	-0.627112	5e-05	0.00453085
XM_018066782.1	102191562	MYO3B	NC_030809.1:110071274-110525479	0.242849	0.628315	-1.37143	5e-05	0.00453085
XM_005684442.3	102191798	HTR1B	NC_030816.1:4292990-4297279	7.94475	5.73364	0.470551	0.0004	0.0247197
XM_018058948.1	102182081	OBSL1	NC_030809.1:28318014-28340647	4.06769	5.10809	-0.328573	0.03845	0.451886
XM_013966606.2	102189212	CCDC170	NC_030816.1:75820825-75914298	0.434293	0.622309	-0.518962	0.0265	0.375589
XM_005689206.2	102177997	OSR2	NC_030821.1:16881474-16889328	0.848803	1.88468	-1.15082	0.0007	0.0376726
XM_018065087.1	108638296	LOC108638296	NC_030826.1:40897333-40916616	906.518	1198.29	-0.402565	0.0366	0.441089
XM_018066822.1	102169527	SEC22C	NC_030829.1:14550296-14569543	3.52745	4.78868	-0.441002	0.04425	0.481986
XM_005689689.3	102176058	LYVE1	NC_030822.1:40252429-40268023	7.27117	4.23857	0.77861	5e-05	0.00453085
XM_018047086.1	102172323	HOXA3	NC_030811.1:51276660-51291798	0.505373	0.330959	0.610695	0.01775	0.30685
XM_018048947.1	102184233	HDAC10	NC_030812.1:118570898-118577187	2.49423	3.50618	-0.491304	0.03345	0.421705
XM_005699356.3	102183487	PARG	NC_030835.1:1737586-1876040	10.6227	13.8847	-0.386344	0.02355	0.353783
XM_018052254.1	102178626	GFRA2	NC_030815.1:68676746-68779917	4.40725	7.08399	-0.684684	5e-05	0.00453085
XM_018065116.1	102184010	RBM45	NC_030809.1:117545942-117563178	17.2842	20.9213	-0.275517	0.03535	0.433634
XM_018041490.1	102168411	LOC102168411	NC_030810.1:10848054-10886677	17.6815	14.517	0.284493	0.01525	0.283065
XM_018062543.1	102168289	ZNF235	NC_030825.1:53266815-53283277	2.6426	2.05218	0.364804	0.0331	0.419659
XM_018052470.1	102187048	PTCH1	NC_030815.1:81860323-81930218	2.94601	5.77108	-0.970081	0.0034	0.1145
XM_018043251.1	106503755	LRP5	NC_030836.1:46841558-46964044	8.79319	6.05257	0.538839	0.0018	0.0740979
XM_018063685.1	102187984	TMEM235	NC_030826.1:53133992-53140351	0.688348	1.53127	-1.15352	0.00035	0.022355
XM_005693519.2	102190453	EIF4A1	NC_030826.1:27044781-27050942	253.809	330.585	-0.381279	0.0039	0.125157
XM_018056363.1	102171347	COL4A2	NC_030819.1:1145088-1301982	21.8353	28.0488	-0.36128	0.00205	0.0811859
XM_018065063.1	102179595	LOC102179595	NC_030826.1:41093850-41095315	87.9727	63.7587	0.464434	0.0014	0.0621816
XM_018041859.1	102169072	PSD3	NC_030834.1:6679171-7168876	5.84146	7.51571	-0.363581	0.0268	0.377808
XM_013975866.2	102182948	CCDC15	NC_030836.1:27744358-27795719	0.146679	0.48895	-1.73703	0.0166	0.296582
XM_005679824.3	102180013	CEP83	NC_030812.1:23834441-23978009	0.535582	1.01484	-0.922072	0.0372	0.444479
XM_013968318.2	102170331	TGDS	NC_030819.1:16963039-16985727	1.01689	0.247025	2.04143	0.0227	0.34773
XM_005676296.3	102170473	PGAP1	NC_030809.1:50454758-50533149	4.89756	3.96496	0.304755	0.01195	0.247244
XM_005677583.3	102189643	S100A11	NC_030810.1:101825754-101830579	321.798	246.755	0.383078	0.001	0.048853
XM_018051397.1	102175719	NUDT16	NC_030808.1:138166502-138168104	4.38345	6.40613	-0.547387	0.0327	0.417543
XM_018057750.1	102169772	ACSS2	NC_030820.1:63760206-63804609	14.8234	12.2226	0.278329	0.0273	0.381333
XM_005684351.3	102178908	TNFSF8	NC_030815.1:103789401-103817290	1.47798	0.998595	0.565653	0.01865	0.314651
XM_005677680.3	102189448	CIART	NC_030810.1:99809795-99813355	8.94728	6.48052	0.46534	0.028	0.386206
XM_018040988.1	102184110	C25H16orf59	NC_030832.1:1863522-1867832	6.56798	8.2626	-0.331145	0.03935	0.45685
XM_018040297.1	102176491	TNRC18	NC_030832.1:39744823-39823591	7.43953	5.34382	0.477341	0.0203	0.328492
XM_018061221.1	102185490	NOS1	NC_030824.1:13325538-13516698	1.51147	1.17569	0.362444	0.0272	0.380666
XM_005675864.3	102181996	ASNSD1	NC_030809.1:129844233-129853261	9.03987	5.48806	0.720006	0.00135	0.060651
XM_013965716.2	102175955	SAP30L	NC_030814.1:44638847-44652660	13.9152	11.1145	0.324225	0.0056	0.15825
XM_018038324.1	102186441	SLC6A20	NC_030829.1:53523809-53574756	5.25057	3.4756	0.595212	5e-05	0.00453085
XM_018067017.1	102191184	MRPS24	NC_030829.1:112272-122555	34.3226	42.014	-0.291713	0.0298	0.398753
XM_018066275.1	102185507	KIF7	NC_030828.1:20352956-20371176	1.00086	0.453987	1.14052	0.0169	0.299354
XM_005698396.3	100861349	NDUFB8	NC_030833.1:30260955-30266363	68.356	82.547	-0.272147	0.02775	0.384547
XM_005695511.3	102174982	RBMS3	NC_030829.1:3764015-4583126	3.74817	4.62063	-0.301902	0.025	0.364858
XM_018062791.1	102171002	RCN3	NC_030825.1:56977073-56985782	14.3675	17.2906	-0.267176	0.0434	0.477751
XM_005679780.3	102168695	RASSF9	NC_030812.1:15329016-15361750	19.9472	15.6959	0.345802	0.0031	0.107422
XM_018057320.1	102187932	LOC102187932	NC_030820.1:42852779-42931881	46.2235	32.9753	0.487241	0.00025	0.0172481
XM_005676099.3	102172010	DAPL1	NC_030809.1:98681174-98704020	169.66	213.783	-0.333501	0.00505	0.148008
XM_018047843.1	102177410	TUBA1A	NC_030812.1:30249513-30306334	156.328	196.416	-0.329332	0.00855	0.204163
XM_018041406.1	102173809	IDE	NC_030833.1:37393498-37493677	62.8866	52.3493	0.264582	0.0448	0.484464
XM_018057753.1	102171746	LCK	NC_030809.1:14417073-14437371	1.2463	2.10478	-0.756024	0.00095	0.0470465
XM_018065643.1	102185041	TPPP	NC_030827.1:71380830-71402958	5.80986	3.25287	0.836792	5e-05	0.00453085
XM_005676644.3	102170644	CCL20	NC_030809.1:19751807-19755322	0.94702	0.431141	1.13523	0.02105	0.334894
XM_018040451.1	102189084	HAGHL	NC_030832.1:563882-566992	0.179709	0.51325	-1.514	0.04365	0.479025
XM_018050399.1	102171149	LOC102171149	NC_030814.1:66022562-66023859	85.0053	117.597	-0.468227	0.00035	0.022355
XM_005689266.3	102172556	ATP6V0D2	NC_030821.1:5613525-5668839	2.05004	1.30312	0.653681	0.0037	0.120986
XM_018041299.1	102187555	PAPSS2	NC_030833.1:42077487-42179191	3.3934	4.19661	-0.306491	0.0405	0.46328
XM_018060285.1	102169784	SLC19A2	NC_030823.1:35626965-35661761	8.28565	6.53477	0.342479	0.00925	0.21401
XM_018060071.1	108637764	LOC108637764	NC_030823.1:3168571-3191675	0.58625	1.11412	-0.926319	0.01285	0.257198
XM_018054343.1	102191245	NID2	NC_030817.1:58113794-58201073	8.63788	11.2267	-0.378185	0.0015	0.0651535
XM_005694522.3	102186243	GABRP	NC_030827.1:2778079-2804309	32.6357	42.9811	-0.397253	0.00115	0.0540023
XM_005691456.3	102182717	HSPB8	NC_030824.1:15082188-15095211	138.328	93.2391	0.569088	5e-05	0.00453085
XM_018054726.1	108637091	LOC108637091	NC_030809.1:1131298-1161162	11.6841	15.3055	-0.389501	0.0058	0.161567
XM_018065777.1	102174160	RNF180	NC_030827.1:15095707-15376996	3.55363	5.16457	-0.539357	0.0077	0.192522
XM_018055350.1	102184160	FOXI3	NC_030818.1:47223723-47230090	2.03615	0.704417	1.53134	5e-05	0.00453085
XM_018039264.1	108633538	PPP1R3G	NC_030830.1:16108207-16114897	5.67394	4.32941	0.390182	0.00355	0.117675
XM_018050815.1	102176223	NFIC	NC_030814.1:90052699-90125061	4.27599	2.80742	0.607015	0.0365	0.440443
XM_018050227.1	102183869	DIAPH1	NC_030814.1:57801640-57918084	16.1584	10.5829	0.610558	0.0001	0.00820605
XM_005696422.3	102173702	LOC102173702	NC_030830.1:24067264-24081070	40.9986	51.6303	-0.332644	0.008	0.196444
XM_018039254.1	102184012	FAM83B	NC_030830.1:43106330-43209384	37.8788	29.2936	0.370803	0.0018	0.0740979
XM_013972225.2	102180076	JUP	NC_030826.1:41606745-41632871	305.426	224.957	0.441175	0.03345	0.421705
XM_018060558.1	102168561	C16H1orf159	NC_030823.1:49874711-49899761	1.73269	2.5972	-0.583944	0.04565	0.488699
XM_018046852.1	102179632	KIAA1147	NC_030811.1:15478148-15525347	9.68157	7.01953	0.463866	0.0005	0.0293065
XM_005700189.3	102190591	MORF4L2	NW_017189517.1:37413942-37426081	42.6705	21.0209	1.02142	0.02855	0.390172
XM_018044635.1	102187765	LOC102187765	NW_017189662.1:22764-28698	0.592532	0.405553	0.547003	0.03455	0.428663
XM_018043093.1	102173368	TKFC	NC_030836.1:40199047-40210663	1.13419	1.8333	-0.692785	0.0274	0.382095
XM_005679941.3	102185150	LOC102185150	NC_030812.1:27350835-27356826	3.7655	1.80975	1.05705	5e-05	0.00453085
XM_018064358.1	102171273	SSH2	NC_030826.1:20701454-20945167	1.97132	1.08736	0.858342	0.0277	0.384159
XM_018049072.1	102183945	NPTXR	NC_030812.1:109346353-109368576	2.26332	3.35658	-0.568555	5e-05	0.00453085
XM_018053121.1	102170518	BVES	NC_030816.1:32157044-32206736	0.198469	0.330673	-0.736487	0.04715	0.495778
XM_005693850.2	102186154	STAT3	NC_030826.1:42057314-42131657	46.7819	32.336	0.53281	0.00015	0.0114534
XM_018059998.1	102187789	BTG2	NC_030823.1:474125-478266	23.1806	35.7564	-0.62528	5e-05	0.00453085
XM_018048478.1	102172132	YBX3	NC_030812.1:97546951-97572489	144.544	116.707	0.30861	0.0405	0.46328
XM_013972353.2	102176558	PSMD3	NC_030826.1:39958371-39971353	63.9383	76.8743	-0.26582	0.02295	0.349508
XM_005687300.3	102182416	C11H9orf78	NC_030818.1:99685549-99694191	18.2331	21.9286	-0.26625	0.03945	0.457386
XM_018039101.1	102184104	TNFRSF21	NC_030830.1:28412699-28477049	12.7924	9.48478	0.431599	0.0004	0.0247197
XM_018041779.1	102180282	FGFR1	NC_030834.1:12072458-12124376	5.44834	1.51582	1.84571	0.0001	0.00820605
XM_005695216.3	102177665	DTD2	NC_030828.1:41393353-41403469	5.03577	8.05208	-0.677149	5e-05	0.00453085
XM_018063804.1	102172661	GALK1	NC_030826.1:55055927-55062873	4.34333	7.10592	-0.710219	0.0002	0.0144186
XM_005697871.3	102170107	ATP5J2	NC_030832.1:37837861-37842935	204.024	273.151	-0.420962	0.00055	0.0314487
XM_018039660.1	102188180	NFATC1	NC_030831.1:654003-742159	3.06383	1.75342	0.805167	0.0067	0.17677
XM_005690753.3	102181619	RPL22	NC_030823.1:45672306-45679278	471.862	598.869	-0.343874	0.00405	0.128072
XM_018052852.1	108636662	LOC108636662	NC_030815.1:32903412-32904096	1.71338	0.865038	0.98601	0.0053	0.152659
XM_018054924.1	102187586	NPAS2	NC_030818.1:5695069-5899810	1.45356	0.817422	0.83044	5e-05	0.00453085
XM_018047449.1	102174455	VWC2	NC_030811.1:114423777-114548270	0.409564	0.767665	-0.906387	0.0037	0.120986
XM_018038572.1	102183115	RGL2	NC_030830.1:41209248-41217113	10.5937	16.1523	-0.608534	0.00675	0.177585
XM_018051189.1	102188489	ADGRL1	NC_030814.1:96905583-96955412	4.20758	3.35369	0.327242	0.0394	0.457182
XM_005685392.2	102174398	LOC102174398	NC_030817.1:76647348-76660298	21.2653	9.81716	1.11512	5e-05	0.00453085
XM_018044068.1	102179551	GPC3	NW_017189517.1:11394896-11602965	31.6931	41.2518	-0.380288	0.0016	0.0680832
XM_018059799.1	102170070	PPP2R1B	NC_030822.1:60285570-60450499	54.6412	70.7593	-0.37293	0.01995	0.325594
XM_005680217.2	102180191	WIF1	NC_030812.1:48027648-48114137	3.51581	8.64387	-1.29782	5e-05	0.00453085
XM_005698034.3	100861035	GATSL2	NC_030832.1:32409499-32462587	5.2627	4.21574	0.320018	0.01135	0.240115
XM_018051511.1	102186853	ATP13A1	NC_030814.1:105073122-105089081	14.3602	12.0856	0.248787	0.03995	0.460029
XM_013964277.2	102191682	KCNA6	NC_030812.1:104242835-104279890	1.67201	2.1592	-0.368915	0.02585	0.37152
XM_018042969.1	102187748	LOC102187748	NC_030836.1:46028635-46029939	72.4829	89.2905	-0.300866	0.00925	0.21401
XM_018042498.1	102190104	VSTM4	NC_030835.1:2380015-2459503	5.58738	7.4733	-0.419575	0.0057	0.159887
XM_018053382.1	102174572	FBXO5	NC_030816.1:77136128-77147213	1.20404	1.94589	-0.692545	0.0129	0.25768
XM_018054128.1	108636981	LOC108636981	NC_030817.1:37241900-37243611	0.793551	1.25955	-0.66651	0.01435	0.274028
[truncated: 1,501 more rows]
