# Supplementary material for: Integrative analysis reveals ncRNA-mediated molecular regulatory network driving secondary hair follicle regression in cashmere goats
Source: BMC Genomics. 2018 Mar 27;19:222. doi: 10.1186/s12864-018-4603-3 (PMC5870523; doi:10.1186/s12864-018-4603-3)
Supplement: Supplementary file 8 — The information for DGE miRNAs. (XLSX 14 kb) [file 12864_2018_4603_MOESM8_ESM.xlsx]

## Sheet: Sheet1
sRNA	Catagen_readcount	Anagen_readcount	log2FoldChange	pval	padj
chi-miR-26b-5p	36994.4	20106.2	0.83827	4.2816e-06	0.0012203
chi-miR-9-5p	584.824	293.112	0.92855	1.4756e-05	0.0021027
chi-miR-296-3p	869.35	1740.75	-0.93111	2.5087e-05	0.0023833
chi-miR-126-3p	99329.2	60171.3	0.69324	5.284e-05	0.0035946
novel_902	91.4721	233.406	-1.1671	6.3063e-05	0.0035946
chi-miR-10a-5p	121760	78052.6	0.61618	0.00023885	0.011345
chi-miR-146b-3p	1952.84	3969.33	-0.92414	0.00029062	0.011832
chi-miR-10a-3p	291.265	195.09	0.55629	0.00053786	0.017629
chi-miR-708-3p	4905.08	3185.8	0.59626	0.00057466	0.017629
novel_184	104.142	50.3435	0.92423	0.00067678	0.017629
chi-miR-30a-5p	70051.3	52086.1	0.41857	0.00068041	0.017629
novel_1008	0.287813	8.89875	-1.3872	0.0010127	NA
novel_134	148.851	322.361	-0.96263	0.0011489	0.027286
chi-miR-411a-3p	121.982	218.433	-0.76409	0.0014343	0.029372
chi-miR-27b-5p	1603.48	2398.47	-0.55609	0.0014429	0.029372
chi-miR-379-3p	192.367	329.482	-0.71425	0.0016482	0.031316
chi-miR-100-5p	192464	133344	0.50892	0.0022017	0.039218
novel_584	22.3715	69.9985	-1.1847	0.0022489	NA
novel_1007	9.9347	1.57629	1.2699	0.0031733	NA
chi-miR-145-3p	5533.23	4168.91	0.39802	0.0032021	0.053682
novel_965	1.31029	9.8248	-1.2633	0.0033348	NA
chi-miR-380-3p	668.453	966.489	-0.50836	0.0038042	0.060233
novel_1091	13.3837	30.367	-0.96065	0.0043438	NA
chi-miR-29b-3p	422.35	227.807	0.78513	0.0044121	0.064847
chi-miR-126-5p	751.453	498.503	0.5589	0.0045507	0.064847
chi-miR-199b-5p	78244.6	56955.8	0.44192	0.0055034	0.073344
chi-miR-141	323.811	208.743	0.59071	0.0056617	0.073344
chi-miR-146b-5p	42914	75143.9	-0.72315	0.0062051	0.076889
chi-miR-502b-5p	106.943	65.0233	0.65527	0.0070365	0.080829
chi-miR-140-5p	411.828	294.944	0.4623	0.007264	0.080829
chi-miR-27a-5p	2536.48	5644.56	-0.9228	0.0073739	0.080829
chi-miR-10b-5p	513208	382145	0.41078	0.0088765	0.088695
chi-miR-330-3p	415.875	617.036	-0.53559	0.0089988	0.088695
chi-miR-29a-3p	42652.9	28381.5	0.55007	0.009048	0.088695
novel_527	5.88866	18.3173	-1.0663	0.0091508	NA
chi-miR-130b-3p	150.177	259.935	-0.7056	0.0093363	0.088695
chi-miR-92a-5p	95.0365	172.078	-0.74728	0.0097406	0.089551
chi-miR-25-5p	205.859	307.392	-0.54202	0.010721	0.09548
chi-miR-1388-3p	99.0523	61.2673	0.62952	0.011084	0.095725
novel_857	6.53021	0.62576	1.0378	0.012405	NA
chi-miR-148a-3p	464292	262981	0.71538	0.012782	0.10714
chi-miR-873-5p	46.9497	26.9023	0.70914	0.012839	NA
chi-miR-128-5p	64.3362	97.8407	-0.55505	0.014806	0.12057
chi-miR-130b-5p	1422.4	2483.25	-0.69469	0.018613	0.13801
chi-miR-125a-3p	237.034	342.912	-0.49495	0.018998	0.13801
chi-miR-101-3p	40881.6	28902.7	0.4713	0.019041	0.13801
chi-miR-340-5p	3304.86	2616.98	0.32741	0.019197	0.13801
chi-miR-23b-3p	125033	100765	0.30404	0.01937	0.13801
chi-miR-1388-5p	322.393	244.485	0.38593	0.020182	0.13963
chi-miR-877-5p	910.194	1337.14	-0.5157	0.020577	0.13963
chi-miR-1307-3p	2588.33	3672.51	-0.47359	0.022307	0.14502
chi-miR-455-3p	4283.69	6326.2	-0.5198	0.02239	0.14502
novel_955	13.2294	2.81224	0.97689	0.022771	NA
chi-miR-338-3p	153.796	105.478	0.50402	0.025019	0.15845
chi-let-7c-3p	84.1204	139.076	-0.63321	0.026971	0.16453
chi-miR-26a-5p	1.00019e+06	741318	0.41083	0.027429	0.16453
chi-miR-96	354.188	246.483	0.48691	0.027711	0.16453
chi-miR-378-3p	46954.9	60903.1	-0.36093	0.028752	0.16723
novel_1037	11.5661	3.09398	0.9391	0.029146	NA
chi-miR-378-5p	479.541	663.555	-0.44147	0.031656	0.17751
chi-miR-99a-5p	587448	464628	0.32742	0.031765	0.17751
novel_926	0	2.92573	-0.77687	0.03319	NA
chi-miR-187	116.819	206.945	-0.68766	0.033621	0.18427
novel_72	3258.84	4625.67	-0.46852	0.036836	0.19808
novel_735	12.6657	26.0015	-0.77037	0.040309	NA
chi-miR-24-5p	375.768	297.936	0.32325	0.044598	0.23538
novel_1017	2.75768	0	0.70187	0.045013	NA
chi-miR-1468-5p	4069.76	3097.66	0.37421	0.045588	0.23623
chi-miR-30b-5p	4925.46	3373.54	0.4956	0.046605	0.23718
chi-miR-215-5p	13.7973	5.32348	0.82834	0.047713	NA
chi-miR-148b-5p	161.889	112.87	0.4765	0.048042	0.24021
novel_996	0	2.28809	-0.69338	0.049837	NA
