# Supplementary material for: Integrative analysis reveals ncRNA-mediated molecular regulatory network driving secondary hair follicle regression in cashmere goats
Source: BMC Genomics. 2018 Mar 27;19:222. doi: 10.1186/s12864-018-4603-3 (PMC5870523; doi:10.1186/s12864-018-4603-3)
Supplement: Supplementary file 9 — The enriched pathway terms. (XLSX 100 kb) [file 12864_2018_4603_MOESM9_ESM.xlsx]

## Sheet: Catagen_vs_Anagen.KEGG_UP
The most enriched pathway terms
Statistic method: hypergeometric test
FDR correction method: Benjamini and Hochberg
Term	Sample number	Background number	P-value	Corrected P-value	UniGenes	KO	Entrez ID	Ensembl ID	Gene name
Pathways in cancer	65	331	0.000200875	0.0518257	102189099 102186154 102191581 102170035 106502091 102178142 102180102 102169919 102187383 102172968 102171262 102181169 102184349 100861300 102168469 102180282 102180281 102191364 100861309 102186998 102183288 102180684 102185660 102170540 102187310 102171801 102179524 100860851 102176415 102175144 108633275 102188710 100861391 102187824 102174007 102178465 102180076 102190835 102176768 102180182…	chx:102189099 chx:102186154 chx:102191581 chx:102170035 chx:102189445 chx:102178142 chx:102180102 chx:102169919 chx:102187383 chx:102172968 chx:102171262 chx:102181169 chx:102184349 chx:100861300 chx:102168469 chx:102180282 chx:102180281 chx:102191364 chx:100861309 chx:102186998 chx:102183288 chx:102180684 chx:102185660 chx:102170540 chx:102170938 chx:102171801 chx:102179524 chx:100860851 chx:102…	102189099 102186154 102191581 102170035 102189445 102178142 102180102 102169919 102187383 102172968 102171262 102181169 102184349 100861300 102168469 102180282 102180281 102191364 100861309 102186998 102183288 102180684 102185660 102170540 102170938 102171801 102179524 100860851 102185603 102175144 102178753 102188710 100861391 102187824 102174007 102178465 102180076 102190835 102171665 102180182…	VEGFB STAT3 NFKB2 XIAP RXRB GLI3 CASP8 EP300 CCDC6 MYC RHOA ABL1 TGF-BETARII MMP9 FGFR1 WNT2 TGFB1 PPARG CBLB HGF BCL2L1 SOS1 LAMC2 FGFR2 LAMA5 EGLN3 HSP90AA1 STAT5B RASSF5 FASLG, FasL PIK3R1 CREBBP PDGFRA ZBTB16 JUP LAMA3 WNT7A CDK6 RXRG HSP90AB1 BMP2 EPAS1 PIK3R5 IGF-IR PDGFB PIK3R3 PLCG1 WNT3 KIT, SCFR ITGA3 HSP90B1 AR VEGFC NFKBIA MITF STAT5A SUFU FGF11 NFKB1 RUNX1T1 FGF12 SMAD2
Cytokine-cytokine receptor interaction	46	235	0.00167158	0.215633	102189099 102169402 100861240 102191637 102170644 102170059 102191508 102189703 100861300 102185051 102191364 102183288 102189826 102169022 102178497 102186186 102170801 108633275 106503626 102178908 102184104 102182229 102186601 102178448 102175248 102189290 102178301 102187231 102184003 102171312 102190168 100860794 102184232 100861236 100861318 102188811 102169070 102173566 102189714 102171712…	chx:102189099 chx:102169402 chx:100861240 chx:102191637 chx:102170644 chx:102170059 chx:102191508 chx:102189703 chx:100861300 chx:102185051 chx:102191364 chx:102183288 chx:102189826 chx:102169022 chx:102178497 chx:102186186 chx:102170801 chx:102178753 chx:102188811 chx:102178908 chx:102184104 chx:102182229 chx:102186601 chx:102178448 chx:102175248 chx:102189290 chx:102178301 chx:102187231 chx:102…	102189099 102169402 100861240 102191637 102170644 102170059 102191508 102189703 100861300 102185051 102191364 102183288 102189826 102169022 102178497 102186186 102170801 102178753 102188811 102178908 102184104 102182229 102186601 102178448 102175248 102189290 102178301 102187231 102184003 102171312 102190168 100860794 102184232 100861236 100861318 102188811 102169070 102173566 102189714 102171712…	VEGFB TNFRSF4 TNFRSF18 CCL20 IL2RA CXCL13 CX3CL1 TGF-BETARII CSF1 TGFB1 HGF VEGFC TNFRSF19 IL22RA1 ACVR1B CXCR5 FASLG, FasL CXCR2 TNFSF8 TNFRSF21 IL20RA IL1R2 TNFSF15 IL7R TNFRSF13C CXCL16 IL1R1 OSMR IL13RA1 NGFR LEP, OB, obese PDGFB IL18R1 PRLR CXCR2 ACKR3 IL11RA IL20RB IL25 CNTFR PDGFRA IL6ST KIT, SCFR TNFSF10 IL6R
Estrogen signaling pathway	23	98	0.0036334	0.312472	102188104 102178315 102180724 102168469 102183893 102171413 102185660 102170199 100860851 102175447 102172758 102176517 100861006 102184768 102185412 102169557 102179343 102179454 100860823 102185804 102170858 102188710 100860849	chx:102188104 chx:100860849 chx:102180724 chx:102168469 chx:102183893 chx:102171413 chx:102185660 chx:102170199 chx:100860851 chx:102175447 chx:102172758 chx:102168790 chx:100861006 chx:102184768 chx:102185412 chx:102169557 chx:102179343 chx:102179454 chx:100860823 chx:102185804 chx:102170858 chx:102188710 chx:100860849	102188104 100860849 102180724 102168469 102183893 102171413 102185660 102170199 100860851 102175447 102172758 102168790 100861006 102184768 102185412 102169557 102179343 102179454 100860823 102185804 102170858 102188710 100860849	ADCY9 HSP70.1 ADCY1 MMP9 CREB3L1 FKBP4 SOS1 CREB3L2 HSP90AA1 FKBP5 PIK3R5 PRKACB HSP90AB1 ITPR3 HSPA6 ADCY6 PIK3R3 HSP90B1 ESR2 GNAI1 ITPR2 PIK3R1 HSP70.1
Prostate cancer	20	84	0.0055973	0.317789	102188710 102179454 100860827 102185660 102169137 102187310 102170199 102180102 100861006 102187383 100860851 102172758 102175660 100861165 102184232 102179343 102183893 102187824 102180282 102174007	chx:102188710 chx:102179454 chx:100860827 chx:102185660 chx:102169137 chx:102170938 chx:102170199 chx:102180102 chx:100861006 chx:102187383 chx:100860851 chx:102172758 chx:102175660 chx:100861165 chx:102184232 chx:102179343 chx:102183893 chx:102187824 chx:102180282 chx:102174007	102188710 102179454 100860827 102185660 102169137 102170938 102170199 102180102 100861006 102187383 100860851 102172758 102175660 100861165 102184232 102179343 102183893 102187824 102180282 102174007	PIK3R1 HSP90B1 AR SOS1 NFKBIA FGFR2 CREB3L2 HSP90AB1 EP300 HSP90AA1 PIK3R5 NFKB1 IGF-IR PDGFB PIK3R3 CREB3L1 CREBBP FGFR1 PDGFRA
Adherens junction	18	73	0.00615871	0.317789	102178667 102187824 102190939 102190427 102180102 102187383 102173248 102188466 102190308 100861300 100861165 102181169 102180282 102168478 102184374 102174419 102176966 102169293	chx:102178667 chx:102187824 chx:102190939 chx:102190427 chx:102180102 chx:102187383 chx:102173248 chx:102188466 chx:102190308 chx:100861300 chx:100861165 chx:102181169 chx:102180282 chx:102183255 chx:102184374 chx:102175136 chx:102176966 chx:102188455	102178667 102187824 102190939 102190427 102180102 102187383 102173248 102188466 102190308 100861300 100861165 102181169 102180282 102183255 102184374 102175136 102176966 102188455	TJP1 CREBBP PTPRB WASF3 EP300 PTPRM WASL PTPN6 TGF-BETARII IGF-IR RHOA FGFR1 CTNND1 BAIAP2 CSNK2A1 ACTN1 SMAD2
Jak-STAT signaling pathway	31	164	0.0130227	0.417932	102186154 102187824 102187383 102171262 102190470 102190231 102170059 102176415 102186998 102185660 102178497 102172758 102182229 102180602 102175248 102184003 102171312 102190308 100860794 102179343 102180684 100861318 102173566 102178979 102171156 102189714 102171152 102185866 102188710 102188086 102179824	chx:102186154 chx:102187824 chx:102187383 chx:102171262 chx:102190470 chx:102190231 chx:102170059 chx:102185603 chx:102186998 chx:102185660 chx:102178497 chx:102172758 chx:102182229 chx:102180602 chx:102175248 chx:102184003 chx:102171312 chx:102190308 chx:100860794 chx:102179343 chx:102180684 chx:100861318 chx:102173566 chx:102178979 chx:102171156 chx:102189714 chx:102171152 chx:102185866 chx:102…	102186154 102187824 102187383 102171262 102190470 102190231 102170059 102185603 102186998 102185660 102178497 102172758 102182229 102180602 102175248 102184003 102171312 102190308 100860794 102179343 102180684 100861318 102173566 102178979 102171156 102189714 102171152 102185866 102188710 102188086 102179824	STAT3 CREBBP EP300 MYC CCND3 IRF9 IL2RA STAT5B CBLB SOS1 IL22RA1 PIK3R5 IL20RA SPRED2 IL7R OSMR IL13RA1 PTPN6 LEP, OB, obese PIK3R3 BCL2L1 PRLR IL11RA SOCS2 PIAS1 IL20RB CNTFR STAT5A PIK3R1 IL6ST IL6R
Thyroid hormone signaling pathway	23	112	0.0137935	0.417932	106502091 102187824 102187383 102171262 102168373 102184470 102176517 102186038 102172758 100861391 102179249 102191649 108634606 102187819 102179343 102181878 102179571 102180863 102178972 102185865 102181685 102188710 102168299	chx:102189445 chx:102187824 chx:102187383 chx:102171262 chx:102168373 chx:102184470 chx:102168790 chx:102186038 chx:102172758 chx:100861391 chx:102179249 chx:102191649 chx:102170009 chx:102187819 chx:102179343 chx:102181878 chx:100861220 chx:102180863 chx:102178972 chx:102185865 chx:102181685 chx:102188710 chx:102168299	102189445 102187824 102187383 102171262 102168373 102184470 102168790 102186038 102172758 100861391 102179249 102191649 102170009 102187819 102179343 102181878 100861220 102180863 102178972 102185865 102181685 102188710 102168299	RXRB CREBBP EP300 MYC ATP1B1 KAT2A PRKACB MED13L PIK3R5 SLC9A1 ATP1B2 RXRG PIK3R3 PLCG1 DIO2 TBC1D4 PLCE1 MED24 SLC16A10 PIK3R1 RCAN1
TNF signaling pathway	22	106	0.0143099	0.417932	102175177 102169919 102170644 102169658 102175799 100860786 102185051 102183893 102188512 102175912 102170199 102189703 102191054 102186424 102172758 102175660 102168469 102179343 100861236 102169137 102188710 102180926	chx:102175177 chx:102169919 chx:102170644 chx:102169658 chx:102175799 chx:100860786 chx:102185051 chx:102183893 chx:102188512 chx:102175912 chx:102170199 chx:102189703 chx:102191054 chx:102186424 chx:102172758 chx:102175660 chx:102168469 chx:102179343 chx:100861236 chx:102169137 chx:102188710 chx:102180926	102175177 102169919 102170644 102169658 102175799 100860786 102185051 102183893 102188512 102175912 102170199 102189703 102191054 102186424 102172758 102175660 102168469 102179343 100861236 102169137 102188710 102180926	CASP8 CCL20 TAB3 MAP2K4 CFLAR CSF1 CREB3L1 MAP3K8 EDN1 CREB3L2 CX3CL1 RPS6KA5 NOD2 PIK3R5 NFKB1 MMP9 PIK3R3 IL18R1 NFKBIA PIK3R1 MAPK12
Acute myeloid leukemia	14	57	0.0150143	0.417932	102186154 102180076 102185660 102178465 102180102 102185866 102171262 102171993 102175660 102172758 102179343 100861386 102176415 102188710	chx:102186154 chx:102180076 chx:102185660 chx:102178465 chx:102180102 chx:102185866 chx:102171262 chx:102171993 chx:102175660 chx:102172758 chx:102179343 chx:100861386 chx:102185603 chx:102188710	102186154 102180076 102185660 102178465 102180102 102185866 102171262 102171993 102175660 102172758 102179343 100861386 102185603 102188710	STAT3 JUP SOS1 ZBTB16 STAT5A MYC RUNX1T1 NFKB1 PIK3R5 PIK3R3 KIT, SCFR STAT5B PIK3R1
Notch signaling pathway	12	47	0.0184998	0.417932	102176908 102180396 102187824 102187383 102189630 102188327 102190715 102186039 102185075 102184470 102172763 102184738	chx:102176908 chx:102180396 chx:102187824 chx:102187383 chx:102189768 chx:102188327 chx:102190715 chx:102186039 chx:102185075 chx:102184470 chx:102172763 chx:102184738	102176908 102180396 102187824 102187383 102189768 102188327 102190715 102186039 102185075 102184470 102172763 102184738	NCOR2 DLL4 CREBBP EP300 JAG1 ADAM17 DTX1 RBPJ KAT2A DTX3L MAML2
Lysine degradation	13	53	0.0188391	0.417932	102184804 102168698 102179971 102169033 102191824 102172292 102181925 102185413 102170478 102173322 102189632 102168374 102179598	chx:102184804 chx:102168698 chx:102179971 chx:102169033 chx:102191824 chx:102172292 chx:102181925 chx:102185413 chx:102170478 chx:102173322 chx:102189632 chx:102168374 chx:102179598	102184804 102168698 102179971 102169033 102191824 102172292 102181925 102185413 102170478 102173322 102189632 102168374 102179598	NSD1 SETD1B KMT2A SETD7 KMT2B ASH1L SETD1A COLGALT2 SETMAR EHHADH
Circadian rhythm	10	36	0.0194387	0.417932	102184410 102176826 102183085 102178971 102173685 100860875 100861305 102178645 102169495 102187586	chx:102184410 chx:102176826 chx:102183085 chx:102178971 chx:102173685 chx:100860875 chx:100861305 chx:102178645 chx:102169495 chx:102187586	102184410 102176826 102183085 102178971 102173685 100860875 100861305 102178645 102169495 102187586	BHLHE41 NR1D1 CRY2 PER2 PER1 RORB PER3 ARNTL NPAS2
Proteoglycans in cancer	36	207	0.0223741	0.425572	102186154 102186321 102182426 102171262 102168469 102180282 102180281 102191364 102186998 100860747 102185660 100860749 102181692 102176517 102172758 108633275 100861391 102176587 102179249 102176768 100860955 102187819 102184768 102183288 100861277 102190308 102179302 100861165 102181169 102179343 102181878 102169703 102178972 102170858 102188710 102180926	chx:102186154 chx:102186321 chx:102182426 chx:102171262 chx:102168469 chx:102180282 chx:102180281 chx:102191364 chx:102186998 chx:100860747 chx:102185660 chx:100860749 chx:102181692 chx:102168790 chx:102172758 chx:102178753 chx:100861391 chx:102176587 chx:102179249 chx:102171665 chx:100860955 chx:102187819 chx:102184768 chx:102183288 chx:100861277 chx:102190308 chx:102179302 chx:100861165 chx:102…	102186154 102186321 102182426 102171262 102168469 102180282 102180281 102191364 102186998 100860747 102185660 100860749 102181692 102168790 102172758 102178753 100861391 102176587 102179249 102171665 100860955 102187819 102184768 102183288 100861277 102190308 102179302 100861165 102181169 102179343 102181878 102169703 102178972 102170858 102188710 102180926	STAT3 SDC4 CD44 MYC MMP9 FGFR1 WNT2 TGFB1 CBLB TLR2 SOS1 CAV1 ROCK2 PRKACB PIK3R5 FASLG, FasL ITGA5 SLC9A1 WNT7A TLR4 ITPR3 HGF IGF2 PTPN6 ARHGEF12 IGF-IR RHOA PIK3R3 PLCG1 WNT3 PLCE1 ITPR2 PIK3R1 MAPK12
Proximal tubule bicarbonate reclamation	7	21	0.023093	0.425572	102191649 102168742 102174762 102184475 102168373 102174871 102173716	chx:102191649 chx:102168742 chx:102174762 chx:102184475 chx:102168373 chx:102174871 chx:102173716	102191649 102168742 102174762 102184475 102168373 102174871 102173716	ATP1B2 PCK1 CA2 SLC9A3 ATP1B1 CA4
PPAR signaling pathway	16	74	0.0249821	0.429692	102173339 102184385 102180141 100860750 108635030 108634606 102181277 100860916 102190552 108637647 102168742 102179598 106502091 102173125 100861393 100861309	chx:102173339 chx:102184385 chx:102180141 chx:100860750 chx:102171133 chx:102170009 chx:102181277 chx:100860916 chx:102190552 chx:100861212 chx:102168742 chx:102179598 chx:102189445 chx:102173125 chx:100861393 chx:100861309	102173339 102184385 102180141 100860750 102171133 102170009 102181277 100860916 102190552 100861212 102168742 102179598 102189445 102173125 100861393 100861309	ACOX2 LPL RXRG ACSL4 ANGPTL4 PLIN1 FADS2 PCK1 EHHADH RXRB ADIPOQ, GBP28, qpM1 PPARA PPARG
Salivary secretion	17	83	0.0316351	0.48264	102176517 102169406 102188104 102172135 102182788 102189420 102184768 102179249 102180724 102170858 102169557 102185490 102191649 102168373 102179381 102169848 102180651	chx:102168790 chx:102169406 chx:102188104 chx:102172135 chx:102182788 chx:102168898 chx:102184768 chx:102179249 chx:102180724 chx:102170858 chx:102169557 chx:102185490 chx:102191649 chx:102168373 chx:102179381 chx:102169848 chx:102180651	102168790 102169406 102188104 102172135 102182788 102168898 102184768 102179249 102180724 102170858 102169557 102185490 102191649 102168373 102179381 102169848 102180651	PRKACB GUCY1B3 ADCY9 PRKG2 ADRA1A ATP2B3 ITPR3 SLC9A1 ADCY1 ITPR2 ADCY6 NOS1 ATP1B2 ATP1B1 ADRB2 BST1 TRPV6
Signaling pathways regulating pluripotency of stem cells	25	137	0.0328973	0.48264	102186154 102185207 102186139 102184778 102171262 102180282 102180281 100860831 102187310 102186186 102172758 102176852 102176768 102187819 100861250 102180114 100861165 102179343 102169703 100861357 102169293 102188710 102188086 102184837 102180926	chx:102186154 chx:102185207 chx:102178016 chx:102184778 chx:102171262 chx:102180282 chx:102180281 chx:100860831 chx:102170938 chx:102186186 chx:102172758 chx:102176852 chx:102171665 chx:102187819 chx:100861250 chx:102181107 chx:100861165 chx:102179343 chx:102169703 chx:100861357 chx:102188455 chx:102188710 chx:102188086 chx:102184837 chx:102180926	102186154 102185207 102178016 102184778 102171262 102180282 102180281 100860831 102170938 102186186 102172758 102176852 102171665 102187819 100861250 102181107 100861165 102179343 102169703 100861357 102188455 102188710 102188086 102184837 102180926	STAT3 TBX3 SKIL DLX5 MYC FGFR1 WNT2 BMP2 FGFR2 ACVR1B PIK3R5 KAT6A WNT7A INHBB REST IGF-IR PIK3R3 WNT3 PCGF5 SMAD2 PIK3R1 IL6ST ZFHX3 MAPK12
Chronic myeloid leukemia	15	73	0.0408611	0.48264	102188710 102186998 102180182 102185660 102169137 102185866 102171262 102184349 102176415 100861300 102172758 102179343 102180684 102191364 102175660	chx:102188710 chx:102186998 chx:102180182 chx:102185660 chx:102169137 chx:102185866 chx:102171262 chx:102184349 chx:102185603 chx:100861300 chx:102172758 chx:102179343 chx:102180684 chx:102191364 chx:102175660	102188710 102186998 102180182 102185660 102169137 102185866 102171262 102184349 102185603 100861300 102172758 102179343 102180684 102191364 102175660	PIK3R1 CBLB CDK6 SOS1 NFKBIA STAT5A MYC ABL1 STAT5B TGF-BETARII PIK3R5 PIK3R3 BCL2L1 TGFB1 NFKB1
Nicotinate and nicotinamide metabolism	8	30	0.0412871	0.48264	102190787 102188176 102168824 102187632 102171556 102191298 102169848 102169872	chx:102190787 chx:102188176 chx:102168824 chx:102187632 chx:102171556 chx:102191298 chx:102169848 chx:102169872	102190787 102188176 102168824 102187632 102171556 102191298 102169848 102169872	ENPP1 AOX1 NUDT12 NT5C1A BST1 ENPP3
cAMP signaling pathway	35	213	0.0447371	0.48264	102188710 102176802 102188104 102178972 102187824 102187383 102180696 102177187 102168373 102183893 102176517 102179446 102191798 102186285 102180724 102181692 102178142 102172758 100861393 102179381 102179249 102191649 102180782 102169557 102181169 102179343 106503295 102169137 102188180 102184425 102189420 102170199 102175660 108637252 102185804	chx:102188710 chx:102189645 chx:102188104 chx:102178972 chx:102187824 chx:102187383 chx:102180696 chx:102189537 chx:102168373 chx:102183893 chx:102168790 chx:102179446 chx:102191798 chx:102186285 chx:102180724 chx:102181692 chx:102178142 chx:102172758 chx:100861393 chx:102179381 chx:102179249 chx:102191649 chx:102180782 chx:102169557 chx:102181169 chx:102179343 chx:102176999 chx:102169137 chx:102…	102188710 102189645 102188104 102178972 102187824 102187383 102180696 102189537 102168373 102183893 102168790 102179446 102191798 102186285 102180724 102181692 102178142 102172758 100861393 102179381 102179249 102191649 102180782 102169557 102181169 102179343 102176999 102169137 102188180 102184425 102168898 102170199 102175660 102181111 102185804	PIK3R1 VAV3 ADCY9 PLCE1 CREBBP EP300 PPP1R1B GRIN2A ATP1B1 CREB3L1 PRKACB CFTR HTR1B NPY1R ADCY1 ROCK2 GLI3 PIK3R5 PPARA ADRB2 SLC9A1 ATP1B2 BDNF ADCY6 RHOA PIK3R3 SOX9 NFKBIA NFATC1 ARAP3 ATP2B3 CREB3L2 NFKB1 GNAI1
Mucin type O-Glycan biosynthesis	8	31	0.0473283	0.48264	102179079 102185180 102172079 102174078 102184000 102182734 102174898 102175679	chx:102179079 chx:102185180 chx:102172079 chx:102174078 chx:102184000 chx:102182734 chx:102174898 chx:102175679	102179079 102185180 102172079 102174078 102184000 102182734 102174898 102175679	GALNT8 GALNT7 B4GALT5 GALNT1 ST6GALNAC1 GALNT15 WBSCR17 GALNT10
Axon guidance	22	122	0.0475009	0.48264	102176770 102184349 102191321 102182257 102170660 102183325 102184794 102181692 102173931 108633277 102173041 102183390 102182471 102179302 102181169 102168261 102180197 102185804 102170184 102169974 108633364 108638641	chx:102176770 chx:102184349 chx:102191321 chx:102182257 chx:102170660 chx:102183325 chx:102184794 chx:102181692 chx:102173931 chx:102184794 chx:102173041 chx:102183390 chx:102182471 chx:102179302 chx:102181169 chx:102168261 chx:102180197 chx:102185804 chx:102170184 chx:102169974 chx:102173931 chx:102173812	102176770 102184349 102191321 102182257 102170660 102183325 102184794 102181692 102173931 102184794 102173041 102183390 102182471 102179302 102181169 102168261 102180197 102185804 102170184 102169974 102173931 102173812	PPP3CA ABL1 ROBO2 NGEF DPYSL2 PLXNB2 ROCK2 PLXNA3 PLXNB2 SEMA5B ABLIM1 SEMA3E ARHGEF12 RHOA EPHA7 RHOD GNAI1 SEMA7A EFNB2 PLXNA3 PLXNA4
Aldosterone-regulated sodium reabsorption	9	37	0.0479139	0.48264	102191649 100861026 102190031 102169542 102188710 102179343 102172758 102170194 102168373	chx:102191649 chx:100861026 chx:102190031 chx:102169542 chx:102188710 chx:102179343 chx:102172758 chx:102170194 chx:102168373	102191649 100861026 102190031 102169542 102188710 102179343 102172758 102170194 102168373	ATP1B2 SCNN1B SCNN1A SCNN1G PIK3R1 PIK3R3 PIK3R5 NEDD4L ATP1B1
PI3K-Akt signaling pathway	54	356	0.0501044	0.48264	102184232 102189099 102168742 102185420 102191301 102171262 102190470 102179343 102185051 102191740 102183893 100860955 100860747 102185660 102170540 102187310 102170199 102171801 100860851 102191119 102169841 102172758 108633275 102180406 102181558 102174007 102191175 102190835 102175248 102176587 100861006 102183288 102184003 102176667 102180282 102190168 100861165 102180441 102172966 102180684…	chx:102184232 chx:102189099 chx:102168742 chx:102185420 chx:102191301 chx:102171262 chx:102190470 chx:102179343 chx:102185051 chx:102191740 chx:102183893 chx:100860955 chx:100860747 chx:102185660 chx:102170540 chx:102170938 chx:102170199 chx:102171801 chx:100860851 chx:102191119 chx:102169841 chx:102172758 chx:102178753 chx:102180406 chx:102169100 chx:102174007 chx:102191175 chx:102190835 chx:102…	102184232 102189099 102168742 102185420 102191301 102171262 102190470 102179343 102185051 102191740 102183893 100860955 100860747 102185660 102170540 102170938 102170199 102171801 100860851 102191119 102169841 102172758 102178753 102180406 102169100 102174007 102191175 102190835 102175248 102176587 100861006 102183288 102184003 102176667 102180282 102190168 100861165 102180441 102172966 102180684…	PDGFB VEGFB PCK1 COL24A1 ITGB8 MYC CCND3 PIK3R3 CSF1 PPP2R3A CREB3L1 TLR4 TLR2 SOS1 LAMC2 FGFR2 CREB3L2 LAMA5 HSP90AA1 VWF GNB3 PIK3R5 FASLG, FasL ANGPT4 TEK PDGFRA ITGB4 LAMA3 IL7R ITGA5 HSP90AB1 HGF OSMR DDIT4 FGFR1 NGFR IGF-IR EIF4E2 RELN BCL2L1 PRLR ITGA3 HSP90B1 CDK6 VEGFC PIK3R1 THBS2 THBS4 FGF11 NFKB1 KIT, SCFR FGF12 IL2RA IL6R
Rap1 signaling pathway	33	201	0.0504761	0.48264	102189099 102188104 102184232 102177187 102185051 102180282 102190608 102183288 102189826 102187310 102180724 102186718 102175144 102181558 102188710 102172758 102190168 102169557 100861165 102181169 102179343 102168478 102181878 102177831 102184425 102178972 102180406 102174007 100861386 102187531 102180926 102185804 102177799	chx:102189099 chx:102188104 chx:102184232 chx:102189537 chx:102185051 chx:102180282 chx:102190608 chx:102183288 chx:102189826 chx:102170938 chx:102180724 chx:102186718 chx:102175144 chx:102169100 chx:102188710 chx:102172758 chx:102190168 chx:102169557 chx:100861165 chx:102181169 chx:102179343 chx:102183255 chx:102181878 chx:102177831 chx:102184425 chx:102178972 chx:102180406 chx:102174007 chx:100…	102189099 102188104 102184232 102189537 102185051 102180282 102190608 102183288 102189826 102170938 102180724 102186718 102175144 102169100 102188710 102172758 102190168 102169557 100861165 102181169 102179343 102183255 102181878 102177831 102184425 102178972 102180406 102174007 100861386 102187531 102180926 102185804 102177799	VEGFB ADCY9 PDGFB GRIN2A CSF1 FGFR1 RASGRP3 HGF VEGFC FGFR2 ADCY1 FGF11 RASSF5 TEK PIK3R1 PIK3R5 NGFR ADCY6 IGF-IR RHOA PIK3R3 CTNND1 PLCG1 SIPA1L3 ARAP3 PLCE1 ANGPT4 PDGFRA KIT, SCFR FGF12 MAPK12 GNAI1 CNR1
Gap junction	17	89	0.0512377	0.48264	102178667 102169406 102188104 102185660 102170858 102185804 102187765 102184768 102180724 102176404 102176517 102172135 102169557 102188330 102184232 102178119 102174007	chx:102178667 chx:102169406 chx:102188104 chx:102185660 chx:102170858 chx:102185804 chx:102178700 chx:102184768 chx:102180724 chx:102178119 chx:102168790 chx:102172135 chx:102169557 chx:102188330 chx:102184232 chx:102178119 chx:102174007	102178667 102169406 102188104 102185660 102170858 102185804 102178700 102184768 102180724 102178119 102168790 102172135 102169557 102188330 102184232 102178119 102174007	TJP1 GUCY1B3 ADCY9 SOS1 ITPR2 GNAI1 TUBA1B ITPR3 ADCY1 PRKACB PRKG2 ADCY6 TUBB1 PDGFB PDGFRA
Melanogenesis	18	96	0.052188	0.48264	102176517 102188104 102176768 102187824 102183893 102182281 102173423 102187383 102180724 102185804 102180102 102169557 102170199 100861386 102180281 102169703 102187819 102175912	chx:102168790 chx:102188104 chx:102171665 chx:102187824 chx:102183893 chx:102182281 chx:102173423 chx:102187383 chx:102180724 chx:102185804 chx:102180102 chx:102169557 chx:102170199 chx:100861386 chx:102180281 chx:102169703 chx:102187819 chx:102175912	102168790 102188104 102171665 102187824 102183893 102182281 102173423 102187383 102180724 102185804 102180102 102169557 102170199 100861386 102180281 102169703 102187819 102175912	PRKACB ADCY9 WNT7A CREBBP CREB3L1 TYR MITF EP300 ADCY1 GNAI1 ADCY6 CREB3L2 KIT, SCFR WNT2 WNT3 EDN1
Chemokine signaling pathway	30	182	0.0576642	0.48264	102190578 102186154 102176802 102188104 102170644 102191508 102176415 102176517 102185660 102189703 102180724 102181692 102189417 102169841 102170801 102172758 106503626 102188710 102169855 102178301 102169576 102169557 102181169 102179343 102188811 102169137 102185804 102188466 102175660 102180735	chx:102190578 chx:102186154 chx:102189645 chx:102188104 chx:102170644 chx:102191508 chx:102185603 chx:102168790 chx:102185660 chx:102189703 chx:102180724 chx:102181692 chx:102189417 chx:102169841 chx:102170801 chx:102172758 chx:102188811 chx:102188710 chx:102169855 chx:102178301 chx:102169576 chx:102169557 chx:102181169 chx:102179343 chx:102188811 chx:102169137 chx:102185804 chx:102188466 chx:102…	102190578 102186154 102189645 102188104 102170644 102191508 102185603 102168790 102185660 102189703 102180724 102181692 102189417 102169841 102170801 102172758 102188811 102188710 102169855 102178301 102169576 102169557 102181169 102179343 102188811 102169137 102185804 102188466 102175660 102185296	GRK5 STAT3 VAV3 ADCY9 CCL20 CXCL13 STAT5B PRKACB SOS1 CX3CL1 ADCY1 ROCK2 ARRB1 GNB3 CXCR5 PIK3R5 CXCR2 PIK3R1 CCL14 CXCL16 CCL16 ADCY6 RHOA PIK3R3 CXCR2 NFKBIA GNAI1 WASL NFKB1 ADRBK2
cGMP-PKG signaling pathway	27	161	0.0593837	0.48264	102187024 102188104 102169406 102176770 102172135 102168373 102183893 102188479 102182788 102176579 102180724 102181692 102172758 102181964 102179381 102191649 102184768 102169557 102181169 102179343 102188180 102185804 102189420 102180703 102170858 102188710 102170199	chx:102187024 chx:102188104 chx:102169406 chx:102176770 chx:102172135 chx:102168373 chx:102183893 chx:102188479 chx:102182788 chx:102176579 chx:102180724 chx:102181692 chx:102172758 chx:102181964 chx:102179381 chx:102191649 chx:102184768 chx:102169557 chx:102181169 chx:102179343 chx:102188180 chx:102185804 chx:102168898 chx:102180703 chx:102170858 chx:102188710 chx:102170199	102187024 102188104 102169406 102176770 102172135 102168373 102183893 102188479 102182788 102176579 102180724 102181692 102172758 102181964 102179381 102191649 102184768 102169557 102181169 102179343 102188180 102185804 102168898 102180703 102170858 102188710 102170199	ADRA2A ADCY9 GUCY1B3 PPP3CA PRKG2 ATP1B1 CREB3L1 KCNJ8 ADRA1A GTF2IRD1 ADCY1 ROCK2 PIK3R5 SLC8A1 ADRB2 ATP1B2 ITPR3 ADCY6 RHOA PIK3R3 NFATC1 GNAI1 ATP2B3 MEF2A ITPR2 PIK3R1 CREB3L2
Propanoate metabolism	7	27	0.0604747	0.48264	102189835 102178542 102169772 102185099 102188773 100861224 102179598	chx:102189835 chx:102178542 chx:102169772 chx:102185099 chx:102188773 chx:100861224 chx:102179598	102189835 102178542 102169772 102185099 102188773 100861224 102179598	LDHC ECHDC1 ACSS2 ACSS1 ALDH6A1 ACACA EHHADH
Endocytosis	35	220	0.0621694	0.48264	102190578 102190536 102178315 100861300 102170059 102191364 102174007 102186998 102170194 102187310 100860749 102189417 106503626 102179381 102177079 102185187 108634607 102190389 100861386 102185412 100861165 102181169 102173151 102188811 102170442 102174047 102184425 102190024 102173032 106503386 102180735 102173331 102177392 100860849 102169293	chx:102190578 chx:102190536 chx:100860849 chx:100861300 chx:102170059 chx:102191364 chx:102174007 chx:102186998 chx:102170194 chx:102170938 chx:100860749 chx:102189417 chx:102188811 chx:102179381 chx:102177079 chx:102185187 chx:102186673 chx:102190389 chx:100861386 chx:102185412 chx:100861165 chx:102181169 chx:102178660 chx:102188811 chx:102170442 chx:102174047 chx:102184425 chx:102190024 chx:102…	102190578 102190536 100860849 100861300 102170059 102191364 102174007 102186998 102170194 102170938 100860749 102189417 102188811 102179381 102177079 102185187 102186673 102190389 100861386 102185412 100861165 102181169 102178660 102188811 102170442 102174047 102184425 102190024 102173032 102188136 102185296 102173331 102177392 100860849 102188455	GRK5 ACAP3 HSP70.1 TGF-BETARII IL2RA TGFB1 PDGFRA CBLB NEDD4L FGFR2 CAV1 ARRB1 CXCR2 ADRB2 DNM3 NEDD4 SH3KBP1 ARFGAP3 KIT, SCFR HSPA6 IGF-IR RHOA CYTH1 CXCR2 ASAP1 ARFGEF1 ARAP3 VPS37C EHD2 ZFYVE16 ADRBK2 SMURF2 RAB31 HSP70.1 SMAD2
ErbB signaling pathway	16	85	0.0628289	0.48264	102186998 102185660 102186140 102189995 102183226 102171262 102185866 102183499 102184349 102175799 102188710 102182565 102172758 102179343 102181878 102176415	chx:102186998 chx:102185660 chx:102186140 chx:102189995 chx:102183226 chx:102171262 chx:102185866 chx:102183499 chx:102184349 chx:102175799 chx:102188710 chx:102182565 chx:102172758 chx:102179343 chx:102181878 chx:102185603	102186998 102185660 102186140 102189995 102183226 102171262 102185866 102183499 102184349 102175799 102188710 102182565 102172758 102179343 102181878 102185603	CBLB SOS1 ABL2 NCK1 EREG MYC STAT5A BTC ABL1 MAP2K4 PIK3R1 NRG1 PIK3R5 PIK3R3 PLCG1 STAT5B
NOD-like receptor signaling pathway	11	52	0.0631268	0.48264	102191717 102179454 102169919 102169137 100861006 100860851 102169658 102186424 102173382 102180926 102175660	chx:102191717 chx:102179454 chx:102169919 chx:102169137 chx:100861006 chx:100860851 chx:102169658 chx:102186424 chx:102173382 chx:102180926 chx:102175660	102191717 102179454 102169919 102169137 100861006 100860851 102169658 102186424 102173382 102180926 102175660	HSP90B1 CASP8 NFKBIA HSP90AB1 HSP90AA1 TAB3 NOD2 NLRP3 MAPK12 NFKB1
FoxO signaling pathway	22	127	0.064728	0.48264	102186154 102168742 102187824 102187383 100861300 102172679 102191364 102185660 100860855 100860856 102172758 108633275 102175248 100861165 102179343 102180926 102169293 102191824 102170593 102188710 102188997 102173335	chx:102186154 chx:102168742 chx:102187824 chx:102187383 chx:100861300 chx:102172679 chx:102191364 chx:102185660 chx:100860855 chx:100860856 chx:102172758 chx:102178753 chx:102175248 chx:100861165 chx:102179343 chx:102180926 chx:102188455 chx:102191824 chx:102170593 chx:102188710 chx:102188997 chx:102173335	102186154 102168742 102187824 102187383 100861300 102172679 102191364 102185660 100860855 100860856 102172758 102178753 102175248 100861165 102179343 102180926 102188455 102191824 102170593 102188710 102188997 102173335	STAT3 PCK1 CREBBP EP300 TGF-BETARII S1PR1 TGFB1 SOS1 CAT MNSOD PIK3R5 FASLG, FasL IL7R IGF-IR PIK3R3 MAPK12 SMAD2 SETD7 FOXO4 PIK3R1 USP7 TNFSF10
Sphingolipid metabolism	10	46	0.0654745	0.48264	102181802 102169911 102179093 102179052 102183470 102182556 102168201 102174936 102182084 102187660	chx:102181802 chx:102169911 chx:102179093 chx:102179052 chx:102183470 chx:102182556 chx:102168201 chx:102174936 chx:102182084 chx:102187660	102181802 102169911 102179093 102179052 102183470 102182556 102168201 102174936 102182084 102187660	DEGS1 CERS3 ACER1 DEGS2 SGPP2 CERS2 SPHK1 UGCG B4GALT6 SGMS2
Measles	23	135	0.0682635	0.489222	102186154 102178315 102190470 102184175 102190231 102170059 102175959 102176415 100860955 100860747 108638538 102172758 108633275 102188710 102180182 102185412 102179343 102169137 102174419 102185866 102175660 100860849 102173335	chx:102186154 chx:100860849 chx:102190470 chx:102184175 chx:102190231 chx:102170059 chx:102175959 chx:102185603 chx:100860955 chx:100860747 chx:102175959 chx:102172758 chx:102178753 chx:102188710 chx:102180182 chx:102185412 chx:102179343 chx:102169137 chx:102175136 chx:102185866 chx:102175660 chx:100860849 chx:102173335	102186154 100860849 102190470 102184175 102190231 102170059 102175959 102185603 100860955 100860747 102175959 102172758 102178753 102188710 102180182 102185412 102179343 102169137 102175136 102185866 102175660 100860849 102173335	STAT3 HSP70.1 CCND3 TP73 IRF9 IL2RA TNFRSF10B STAT5B TLR4 TLR2 TNFRSF10B PIK3R5 FASLG, FasL PIK3R1 CDK6 HSPA6 PIK3R3 NFKBIA CSNK2A1 STAT5A NFKB1 HSP70.1 TNFSF10
Phosphatidylinositol signaling system	15	80	0.071625	0.499439	102190275 102178972 102182123 102184768 102180694 102170858 102180522 102172975 102179343 102172758 102173924 102176266 102181878 102176070 102188710	chx:102190275 chx:102178972 chx:102175761 chx:102184768 chx:102180694 chx:102170858 chx:102180522 chx:102172975 chx:102179343 chx:102172758 chx:102173924 chx:102176266 chx:102181878 chx:102176070 chx:102188710	102190275 102178972 102175761 102184768 102180694 102170858 102180522 102172975 102179343 102172758 102173924 102176266 102181878 102176070 102188710	PIKFYVE PLCE1 ITPR3 INPP4B ITPR2 PIK3C2B PIK3C2G PIK3R3 PIK3R5 OCRL SYNJ1 PLCG1 PIP4K2B PIK3R1
HIF-1 signaling pathway	19	109	0.0781349	0.530495	102188710 102186154 102188810 102170613 102175912 100860955 100861391 102187824 102187383 102179524 102172758 102180406 102175660 100861165 102180441 102179343 102181878 102181558 102179824	chx:102188710 chx:102186154 chx:102188810 chx:102170613 chx:102175912 chx:100860955 chx:100861391 chx:102187824 chx:102187383 chx:102179524 chx:102172758 chx:102180406 chx:102175660 chx:100861165 chx:102180441 chx:102179343 chx:102181878 chx:102169100 chx:102179824	102188710 102186154 102188810 102170613 102175912 100860955 100861391 102187824 102187383 102179524 102172758 102180406 102175660 100861165 102180441 102179343 102181878 102169100 102179824	PIK3R1 STAT3 PFKFB4 PFKFB3 EDN1 TLR4 CREBBP EP300 EGLN3 PIK3R5 ANGPT4 NFKB1 IGF-IR EIF4E2 PIK3R3 PLCG1 TEK IL6R
Apoptosis	16	89	0.0831425	0.533709	102176517 102187231 102170035 102169137 102169919 102176770 108638538 102175660 100860786 102172758 102179343 108633275 102180684 102173335 102175959 102188710	chx:102168790 chx:102187231 chx:102170035 chx:102169137 chx:102169919 chx:102176770 chx:102175959 chx:102175660 chx:100860786 chx:102172758 chx:102179343 chx:102178753 chx:102180684 chx:102173335 chx:102175959 chx:102188710	102168790 102187231 102170035 102169137 102169919 102176770 102175959 102175660 100860786 102172758 102179343 102178753 102180684 102173335 102175959 102188710	PRKACB IL1R1 XIAP NFKBIA CASP8 PPP3CA TNFRSF10B NFKB1 CFLAR PIK3R5 PIK3R3 FASLG, FasL BCL2L1 TNFSF10 TNFRSF10B PIK3R1
HTLV-I infection	40	265	0.0856182	0.533709	102188710 102175177 102191581 102188104 102170035 102171085 102187824 102187383 102176770 102171262 102190470 102175799 100861300 102170059 102180281 102184470 102191364 102176517 102187231 102172203 102180724 102176415 102172758 102174007 102186601 102176768 102187819 102171795 102169557 102184232 102179343 102180684 102169703 102169137 102188180 102169293 102185866 102178485 102175660 102189290	chx:102188710 chx:102175177 chx:102191581 chx:102188104 chx:102170035 chx:102171085 chx:102187824 chx:102187383 chx:102176770 chx:102171262 chx:102190470 chx:102175799 chx:100861300 chx:102170059 chx:102180281 chx:102184470 chx:102191364 chx:102168790 chx:102187231 chx:102172203 chx:102180724 chx:102185603 chx:102172758 chx:102174007 chx:102186601 chx:102171665 chx:102187819 chx:102171795 chx:102…	102188710 102175177 102191581 102188104 102170035 102171085 102187824 102187383 102176770 102171262 102190470 102175799 100861300 102170059 102180281 102184470 102191364 102168790 102187231 102172203 102180724 102185603 102172758 102174007 102186601 102171665 102187819 102171795 102169557 102184232 102179343 102180684 102169703 102169137 102188180 102188455 102185866 102178485 102175660 102189290	PIK3R1 NFKB2 ADCY9 XIAP ELK4 CREBBP EP300 PPP3CA MYC CCND3 MAP2K4 TGF-BETARII IL2RA WNT2 KAT2A TGFB1 PRKACB IL1R1 CRTC3 ADCY1 STAT5B PIK3R5 PDGFRA IL1R2 WNT7A XPO1 ADCY6 PDGFB PIK3R3 BCL2L1 WNT3 NFKBIA NFATC1 SMAD2 STAT5A DLG1 NFKB1 TNFRSF13C
Transcriptional misregulation in cancer	27	169	0.088714	0.533709	102190394 106502091 102178336 102171085 102171262 100861300 102168469 100861309 100860835 102174541 102178465 102180076 102186601 102185996 108634606 102176878 102170515 102190168 102183475 100861165 102180684 102169033 102175660 102186434 102171993 102174536 108638461	chx:102190394 chx:102189445 chx:102178336 chx:102171085 chx:102171262 chx:100861300 chx:102168469 chx:100861309 chx:100860835 chx:102174541 chx:102178465 chx:102180076 chx:102186601 chx:102185996 chx:102170009 chx:102175759 chx:102170515 chx:102190168 chx:102183475 chx:100861165 chx:102180684 chx:102169033 chx:102175660 chx:102186434 chx:102171993 chx:102174536 chx:102175759	102190394 102189445 102178336 102171085 102171262 100861300 102168469 100861309 100860835 102174541 102178465 102180076 102186601 102185996 102170009 102175759 102170515 102190168 102183475 100861165 102180684 102169033 102175660 102186434 102171993 102174536 102175759	KLF3 RXRB ETV6 ELK4 MYC TGF-BETARII MMP9 PPARG CCNT1 IGFBP3 ZBTB16 JUP IL1R2 AFF1 RXRG MLLT3 NGFR NUPR1 IGF-IR BCL2L1 KMT2A NFKB1 NFKBIZ, Mail RUNX1T1 HHEX
Biosynthesis of unsaturated fatty acids	6	24	0.0889515	0.533709	108637647 102190073 108635030 102184442 102174889 102181762	chx:100861212 chx:102190073 chx:102171133 chx:102184912 chx:102174889 chx:102181762	100861212 102190073 102171133 102184912 102174889 102181762	FADS2 PTPLB ACOT4 PECR ELOVL6
Fatty acid elongation	6	24	0.0889515	0.533709	102190073 102184442 102172444 102170380 102181762 102189456	chx:102190073 chx:102184912 chx:102172444 chx:102170380 chx:102181762 chx:102189456	102190073 102184912 102172444 102170380 102181762 102189456	PTPLB ACOT4 ELOVL4 ELOVL1 ELOVL6 ELOVL3
Ras signaling pathway	34	223	0.096735	0.560606	102189099 102184232 102184349 102177187 102185051 102180282 102190608 102187595 102176517 102183288 102180684 102185660 102187310 102186718 102169841 102175144 108633275 102188710 102181558 102174007 102186140 102172758 102190168 100861165 102181169 102179343 102181878 102189826 102178972 102170593 102180406 102175660 100861386 102187531	chx:102189099 chx:102184232 chx:102184349 chx:102189537 chx:102185051 chx:102180282 chx:102190608 chx:102187595 chx:102168790 chx:102183288 chx:102180684 chx:102185660 chx:102170938 chx:102186718 chx:102169841 chx:102175144 chx:102178753 chx:102188710 chx:102169100 chx:102174007 chx:102186140 chx:102172758 chx:102190168 chx:100861165 chx:102181169 chx:102179343 chx:102181878 chx:102189826 chx:102…	102189099 102184232 102184349 102189537 102185051 102180282 102190608 102187595 102168790 102183288 102180684 102185660 102170938 102186718 102169841 102175144 102178753 102188710 102169100 102174007 102186140 102172758 102190168 100861165 102181169 102179343 102181878 102189826 102178972 102170593 102180406 102175660 100861386 102187531	VEGFB PDGFB ABL1 GRIN2A CSF1 FGFR1 RASGRP3 PLA2G4E PRKACB HGF BCL2L1 SOS1 FGFR2 FGF11 GNB3 RASSF5 FASLG, FasL PIK3R1 TEK PDGFRA ABL2 PIK3R5 NGFR IGF-IR RHOA PIK3R3 PLCG1 VEGFC PLCE1 FOXO4 ANGPT4 NFKB1 KIT, SCFR FGF12
Leukocyte transendothelial migration	20	120	0.0977801	0.560606	102182828 102176802 102189619 102181692 102174054 102185804 102179808 102168469 108634709 102172758 102188710 102181169 102175177 102175144 102179343 102168478 102181878 102180926 102176966 102173066	chx:102182828 chx:102189645 chx:102189619 chx:102181692 chx:102174054 chx:102185804 chx:102179808 chx:102168469 chx:102187730 chx:102172758 chx:102188710 chx:102181169 chx:102175177 chx:102175144 chx:102179343 chx:102183255 chx:102181878 chx:102180926 chx:102176966 chx:102173066	102182828 102189645 102189619 102181692 102174054 102185804 102179808 102168469 102187730 102172758 102188710 102181169 102175177 102175144 102179343 102183255 102181878 102180926 102176966 102173066	CLDN8 VAV3 JAM2 ROCK2 CDH5 GNAI1 PECAM1 MMP9 CLDN6 PIK3R5 PIK3R1 RHOA RASSF5 PIK3R3 CTNND1 PLCG1 MAPK12 ACTN1 CLDN23
Vitamin B6 metabolism	3	8	0.101061	0.565994	102188176 102187632 102171556	chx:102188176 chx:102187632 chx:102171556	102188176 102187632 102171556	AOX1
Ovarian steroidogenesis	12	65	0.107169	0.565994	102176517 102188104 102187932 102187204 102170823 102180724 102190840 102169557 102182621 100861165 102190572 102187595	chx:102168790 chx:102188104 chx:102187932 chx:102187204 chx:102170823 chx:102180724 chx:102190840 chx:102169557 chx:102182621 chx:100861165 chx:102190572 chx:102187595	102168790 102188104 102187932 102187204 102170823 102180724 102190840 102169557 102182621 100861165 102190572 102187595	PRKACB ADCY9 ADCY1 ADCY6 HSD17B2 IGF-IR PLA2G4E
MAPK signaling pathway	37	250	0.113863	0.565994	102191581 102171085 102178315 102176770 102171262 102179213 102175799 100861300 102180282 102168517 102187595 102176517 102187231 102185660 102187310 102178804 102191054 102189417 102190608 102191364 108633275 102174007 102186601 102188512 102185412 102180782 102184232 102174186 102188180 102183035 102186718 102175660 102172543 102178859 102187531 100860849 102180926	chx:102191581 chx:102171085 chx:100860849 chx:102176770 chx:102171262 chx:102179213 chx:102175799 chx:100861300 chx:102180282 chx:102168517 chx:102187595 chx:102168790 chx:102187231 chx:102185660 chx:102170938 chx:102178804 chx:102191054 chx:102189417 chx:102190608 chx:102191364 chx:102178753 chx:102174007 chx:102186601 chx:102188512 chx:102185412 chx:102180782 chx:102184232 chx:102174186 chx:102…	102191581 102171085 100860849 102176770 102171262 102179213 102175799 100861300 102180282 102168517 102187595 102168790 102187231 102185660 102170938 102178804 102191054 102189417 102190608 102191364 102178753 102174007 102186601 102188512 102185412 102180782 102184232 102174186 102188180 102183035 102186718 102175660 102172543 102178859 102187531 100860849 102180926	NFKB2 ELK4 HSP70.1 PPP3CA MYC CDC25B MAP2K4 TGF-BETARII FGFR1 DUSP16 PLA2G4E PRKACB IL1R1 SOS1 FGFR2 NTF3 RPS6KA5 ARRB1 RASGRP3 TGFB1 FASLG, FasL PDGFRA IL1R2 MAP3K8 HSPA6 BDNF PDGFB NFATC1 CACNA2D1 FGF11 NFKB1 MAP3K4 MAP3K13 FGF12 HSP70.1 MAPK12
Hepatitis B	23	145	0.114629	0.565994	102186154 102187824 102169919 102187383 102171262 102175799 102168469 102183893 102176415 100860955 100860747 102170199 102191364 102172758 108633275 102175660 102182757 102180182 102179343 102169137 102188180 102185866 102188710	chx:102186154 chx:102187824 chx:102169919 chx:102187383 chx:102171262 chx:102175799 chx:102168469 chx:102183893 chx:102185603 chx:100860955 chx:100860747 chx:102170199 chx:102191364 chx:102172758 chx:102178753 chx:102175660 chx:102182757 chx:102180182 chx:102179343 chx:102169137 chx:102188180 chx:102185866 chx:102188710	102186154 102187824 102169919 102187383 102171262 102175799 102168469 102183893 102185603 100860955 100860747 102170199 102191364 102172758 102178753 102175660 102182757 102180182 102179343 102169137 102188180 102185866 102188710	STAT3 CREBBP CASP8 EP300 MYC MAP2K4 MMP9 CREB3L1 STAT5B TLR4 TLR2 CREB3L2 TGFB1 PIK3R5 FASLG, FasL NFKB1 TLR3 CDK6 PIK3R3 NFKBIA NFATC1 STAT5A PIK3R1
Melanoma	12	66	0.115181	0.565994	102183288 102173423 102180182 102179343 102180282 102172758 102186718 102174007 100861165 102184232 102187531 102188710	chx:102183288 chx:102173423 chx:102180182 chx:102179343 chx:102180282 chx:102172758 chx:102186718 chx:102174007 chx:100861165 chx:102184232 chx:102187531 chx:102188710	102183288 102173423 102180182 102179343 102180282 102172758 102186718 102174007 100861165 102184232 102187531 102188710	HGF MITF CDK6 PIK3R3 FGFR1 PIK3R5 FGF11 PDGFRA IGF-IR PDGFB FGF12 PIK3R1
MicroRNAs in cancer	22	138	0.116664	0.565994	102186154 102177770 102187824 102182426 102187383 102171262 102184232 102190550 102179213 102168469 102180182 102185660 102191054 102175660 102176587 102176667 102181169 102181878 102169703 102168365 102184349 102174007	chx:102186154 chx:102177770 chx:102187824 chx:102182426 chx:102187383 chx:102171262 chx:102184232 chx:102190550 chx:102179213 chx:102168469 chx:102180182 chx:102185660 chx:102191054 chx:102175660 chx:102176587 chx:102176667 chx:102181169 chx:102181878 chx:102169703 chx:102168365 chx:102184349 chx:102174007	102186154 102177770 102187824 102182426 102187383 102171262 102184232 102190550 102179213 102168469 102180182 102185660 102191054 102175660 102176587 102176667 102181169 102181878 102169703 102168365 102184349 102174007	STAT3 ABCC1 CREBBP CD44 EP300 MYC PDGFB TP63 CDC25B MMP9 CDK6 SOS1 RPS6KA5 NFKB1 ITGA5 DDIT4 RHOA PLCG1 WNT3 ZFPM2 ABL1 PDGFRA
Malaria	10	53	0.121867	0.565994	100860955 100860747 102169438 102183288 102179674 102179808 102170076 102175177 102179675 102191364	chx:100860955 chx:100860747 chx:102169438 chx:102183288 chx:102179674 chx:102179808 chx:102170076 chx:102175177 chx:102179675 chx:102191364	100860955 100860747 102169438 102183288 102179674 102179808 102170076 102175177 102179675 102191364	TLR4 TLR2 DARC HGF THBS2 PECAM1 SELP THBS4 TGFB1
Natural killer cell mediated cytotoxicity	19	117	0.122603	0.565994	102176802 102185660 108636744 108638461 102171153 102176878 102176770 108636743 108638538 102190308 102188180 102185264 102172758 102179343 108633275 102181878 102173335 102175959 102188710	chx:102189645 chx:102185660 chx:102182221 chx:102175759 chx:102171153 chx:102175759 chx:102176770 chx:102182221 chx:102175959 chx:102190308 chx:102188180 chx:102178262 chx:102172758 chx:102179343 chx:102178753 chx:102181878 chx:102173335 chx:102175959 chx:102188710	102189645 102185660 102182221 102175759 102171153 102175759 102176770 102182221 102175959 102190308 102188180 102178262 102172758 102179343 102178753 102181878 102173335 102175959 102188710	VAV3 SOS1 ULBP3 PPP3CA TNFRSF10B PTPN6 NFATC1 PIK3R5 PIK3R3 FASLG, FasL PLCG1 TNFSF10 TNFRSF10B PIK3R1
Gastric acid secretion	13	74	0.123398	0.565994	102176517 102179249 102179446 102188104 102168940 102184768 102180724 102170858 102174762 102191649 102168373 102185804 102169557	chx:102168790 chx:102179249 chx:102179446 chx:102188104 chx:102168940 chx:102184768 chx:102180724 chx:102170858 chx:102174762 chx:102191649 chx:102168373 chx:102185804 chx:102169557	102168790 102179249 102179446 102188104 102168940 102184768 102180724 102170858 102174762 102191649 102168373 102185804 102169557	PRKACB SLC9A1 CFTR ADCY9 KCNJ2 ITPR3 ADCY1 ITPR2 CA2 ATP1B2 ATP1B1 GNAI1 ADCY6
Renal cell carcinoma	12	67	0.123529	0.565994	102183288 102185660 102187824 102187383 102180230 102172758 102179524 102184232 102179343 100861391 102191364 102188710	chx:102183288 chx:102185660 chx:102187824 chx:102187383 chx:102180230 chx:102172758 chx:102179524 chx:102184232 chx:102179343 chx:100861391 chx:102191364 chx:102188710	102183288 102185660 102187824 102187383 102180230 102172758 102179524 102184232 102179343 100861391 102191364 102188710	HGF SOS1 CREBBP EP300 EPAS1 PIK3R5 EGLN3 PDGFB PIK3R3 TGFB1 PIK3R1
T cell receptor signaling pathway	17	103	0.126252	0.565994	102186998 102176802 102185660 102169137 102188180 102189995 102176770 102178485 102181169 102190308 102175660 102172758 102179343 102181878 102180926 102188512 102188710	chx:102186998 chx:102189645 chx:102185660 chx:102169137 chx:102188180 chx:102189995 chx:102176770 chx:102178485 chx:102181169 chx:102190308 chx:102175660 chx:102172758 chx:102179343 chx:102181878 chx:102180926 chx:102188512 chx:102188710	102186998 102189645 102185660 102169137 102188180 102189995 102176770 102178485 102181169 102190308 102175660 102172758 102179343 102181878 102180926 102188512 102188710	CBLB VAV3 SOS1 NFKBIA NFATC1 NCK1 PPP3CA DLG1 RHOA PTPN6 NFKB1 PIK3R5 PIK3R3 PLCG1 MAPK12 MAP3K8 PIK3R1
ECM-receptor interaction	15	89	0.129392	0.565994	102185499 102191175 102186321 102190835 102170540 102185420 102176587 102182426 102171801 102191301 102179674 102179675 102191119 102172966 102171100	chx:102185499 chx:102191175 chx:102186321 chx:102190835 chx:102170540 chx:102185420 chx:102176587 chx:102182426 chx:102171801 chx:102191301 chx:102179674 chx:102179675 chx:102191119 chx:102172966 chx:102171100	102185499 102191175 102186321 102190835 102170540 102185420 102176587 102182426 102171801 102191301 102179674 102179675 102191119 102172966 102171100	ITGA3 ITGB4 SDC4 LAMA3 LAMC2 COL24A1 ITGA5 CD44 LAMA5 ITGB8 THBS2 THBS4 VWF RELN CD47
Focal adhesion	31	208	0.130266	0.565994	102189099 102176802 102170035 102185420 102171801 102191301 102190470 102179343 102183288 102185660 102170540 100860749 102181692 102191119 102183869 102172758 102188710 102191175 102190835 102176587 102185146 100861165 102181169 102172966 102185499 102189826 102179674 102179675 102184232 102174007 102176966	chx:102189099 chx:102189645 chx:102170035 chx:102185420 chx:102171801 chx:102191301 chx:102190470 chx:102179343 chx:102183288 chx:102185660 chx:102170540 chx:100860749 chx:102181692 chx:102191119 chx:102183869 chx:102172758 chx:102188710 chx:102191175 chx:102190835 chx:102176587 chx:102185146 chx:100861165 chx:102181169 chx:102172966 chx:102185499 chx:102189826 chx:102179674 chx:102179675 chx:102…	102189099 102189645 102170035 102185420 102171801 102191301 102190470 102179343 102183288 102185660 102170540 100860749 102181692 102191119 102183869 102172758 102188710 102191175 102190835 102176587 102185146 100861165 102181169 102172966 102185499 102189826 102179674 102179675 102184232 102174007 102176966	VEGFB VAV3 XIAP COL24A1 LAMA5 ITGB8 CCND3 PIK3R3 HGF SOS1 LAMC2 CAV1 ROCK2 VWF DIAPH1 PIK3R5 PIK3R1 ITGB4 LAMA3 ITGA5 ZYX IGF-IR RHOA RELN ITGA3 VEGFC THBS2 THBS4 PDGFB PDGFRA ACTN1
Chagas disease (American trypanosomiasis)	18	111	0.131199	0.565994	100860955 100860747 102171917 102169137 102169293 102169919 102180724 102175799 102175660 100861300 100860786 102172758 102179343 108633275 102180926 102185804 102191364 102188710	chx:100860955 chx:100860747 chx:102171917 chx:102169137 chx:102188455 chx:102169919 chx:102180724 chx:102175799 chx:102175660 chx:100861300 chx:100860786 chx:102172758 chx:102179343 chx:102178753 chx:102180926 chx:102185804 chx:102191364 chx:102188710	100860955 100860747 102171917 102169137 102188455 102169919 102180724 102175799 102175660 100861300 100860786 102172758 102179343 102178753 102180926 102185804 102191364 102188710	TLR4 TLR2 ACE NFKBIA SMAD2 CASP8 ADCY1 MAP2K4 NFKB1 TGF-BETARII CFLAR PIK3R5 PIK3R3 FASLG, FasL MAPK12 GNAI1 TGFB1 PIK3R1
Adrenergic signaling in cardiomyocytes	23	148	0.131626	0.565994	102188104 102189420 102176303 102180724 102191649 102168373 102183893 102176517 102182788 102170199 102191054 102172758 102179381 102179249 102191740 102169557 102179343 102182329 102176565 102183035 102188710 102180926 102185804	chx:102188104 chx:102168898 chx:102176303 chx:102180724 chx:102191649 chx:102168373 chx:102183893 chx:102168790 chx:102182788 chx:102170199 chx:102191054 chx:102172758 chx:102179381 chx:102179249 chx:102191740 chx:102169557 chx:102179343 chx:102182329 chx:102176565 chx:102183035 chx:102188710 chx:102180926 chx:102185804	102188104 102168898 102176303 102180724 102191649 102168373 102183893 102168790 102182788 102170199 102191054 102172758 102179381 102179249 102191740 102169557 102179343 102182329 102176565 102183035 102188710 102180926 102185804	ADCY9 ATP2B3 PPP1R1A ADCY1 ATP1B2 ATP1B1 CREB3L1 PRKACB ADRA1A CREB3L2 RPS6KA5 PIK3R5 ADRB2 SLC9A1 PPP2R3A ADCY6 PIK3R3 SCN4B SCN5A CACNA2D1 PIK3R1 MAPK12 GNAI1
B cell receptor signaling pathway	12	69	0.14121	0.585297	102176802 102185660 102169137 102188180 102176770 102190308 102175660 102172758 102179343 102191104 102190608 102188710	chx:102189645 chx:102185660 chx:102169137 chx:102188180 chx:102176770 chx:102190308 chx:102175660 chx:102172758 chx:102179343 chx:102191104 chx:102190608 chx:102188710	102189645 102185660 102169137 102188180 102176770 102190308 102175660 102172758 102179343 102191104 102190608 102188710	VAV3 SOS1 NFKBIA NFATC1 PPP3CA PTPN6 NFKB1 PIK3R5 PIK3R3 BLNK RASGRP3 PIK3R1
Inositol phosphate metabolism	11	62	0.141796	0.585297	102190275 102178972 102180694 102180522 102172975 102182123 102173924 102176266 102181878 102188773 102176070	chx:102190275 chx:102178972 chx:102180694 chx:102180522 chx:102172975 chx:102175761 chx:102173924 chx:102176266 chx:102181878 chx:102188773 chx:102176070	102190275 102178972 102180694 102180522 102172975 102175761 102173924 102176266 102181878 102188773 102176070	PIKFYVE PLCE1 INPP4B PIK3C2B PIK3C2G OCRL SYNJ1 PLCG1 ALDH6A1 PIP4K2B
Pancreatic secretion	15	91	0.14506	0.585297	102186735 102179249 102179446 102188104 102189420 102185237 102184768 102180724 102170858 102174762 102181169 102191649 102168373 102169848 102169557	chx:102186735 chx:102179249 chx:102179446 chx:102188104 chx:102168898 chx:102185525 chx:102184768 chx:102180724 chx:102170858 chx:102174762 chx:102181169 chx:102191649 chx:102168373 chx:102169848 chx:102169557	102186735 102179249 102179446 102188104 102168898 102185525 102184768 102180724 102170858 102174762 102181169 102191649 102168373 102169848 102169557	CLCA2 SLC9A1 CFTR ADCY9 ATP2B3 ITPR3 ADCY1 ITPR2 CA2 RHOA ATP1B2 ATP1B1 BST1 ADCY6
Osteoclast differentiation	19	121	0.14955	0.585297	102188710 102187231 102191581 100861300 102169137 102188180 102173423 102176770 102172758 102183473 102175660 102190231 102185051 102179343 102191104 102180926 102174490 102191364 100861309	chx:102188710 chx:102187231 chx:102191581 chx:100861300 chx:102169137 chx:102188180 chx:102173423 chx:102176770 chx:102172758 chx:102183473 chx:102175660 chx:102190231 chx:102185051 chx:102179343 chx:102191104 chx:102180926 chx:102174490 chx:102191364 chx:100861309	102188710 102187231 102191581 100861300 102169137 102188180 102173423 102176770 102172758 102183473 102175660 102190231 102185051 102179343 102191104 102180926 102174490 102191364 100861309	PIK3R1 IL1R1 NFKB2 TGF-BETARII NFKBIA NFATC1 MITF PPP3CA PIK3R5 CTSK NFKB1 IRF9 CSF1 PIK3R3 BLNK MAPK12 SIRPA TGFB1 PPARG
Pancreatic cancer	11	63	0.151684	0.585297	102186154 102180182 102172607 102169293 102175660 100861300 102172758 102179343 102180684 102191364 102188710	chx:102186154 chx:102180182 chx:102172607 chx:102188455 chx:102175660 chx:100861300 chx:102172758 chx:102179343 chx:102180684 chx:102191364 chx:102188710	102186154 102180182 102172607 102188455 102175660 100861300 102172758 102179343 102180684 102191364 102188710	STAT3 CDK6 ARHGEF6 SMAD2 NFKB1 TGF-BETARII PIK3R5 PIK3R3 BCL2L1 TGFB1 PIK3R1
Nitrogen metabolism	4	16	0.152377	0.585297	102174871 102175315 102174762 102173716	chx:102174871 chx:102175315 chx:102174762 chx:102173716	102174871 102175315 102174762 102173716	CA4 CA13 CA2
Toxoplasmosis	20	129	0.153431	0.585297	102186154 100860747 102169919 102190835 102170035 100860955 102185804 102178315 102171801 102170540 102185412 102175660 102169137 102172758 102179343 102180684 100860849 102180926 102191364 102188710	chx:102186154 chx:100860747 chx:102169919 chx:102190835 chx:102170035 chx:100860955 chx:102185804 chx:100860849 chx:102171801 chx:102170540 chx:102185412 chx:102175660 chx:102169137 chx:102172758 chx:102179343 chx:102180684 chx:100860849 chx:102180926 chx:102191364 chx:102188710	102186154 100860747 102169919 102190835 102170035 100860955 102185804 100860849 102171801 102170540 102185412 102175660 102169137 102172758 102179343 102180684 100860849 102180926 102191364 102188710	STAT3 TLR2 CASP8 LAMA3 XIAP TLR4 GNAI1 HSP70.1 LAMA5 LAMC2 HSPA6 NFKB1 NFKBIA PIK3R5 PIK3R3 BCL2L1 HSP70.1 MAPK12 TGFB1 PIK3R1
Thyroid hormone synthesis	12	71	0.160168	0.585297	102176517 102179454 102188104 102185663 102170199 102184768 102180724 102170858 102169557 102191649 102168373 102183893	chx:102168790 chx:102179454 chx:102188104 chx:102185663 chx:102170199 chx:102184768 chx:102180724 chx:102170858 chx:102169557 chx:102191649 chx:102168373 chx:102183893	102168790 102179454 102188104 102185663 102170199 102184768 102180724 102170858 102169557 102191649 102168373 102183893	PRKACB HSP90B1 ADCY9 HSPA5 CREB3L2 ITPR3 ADCY1 ITPR2 ADCY6 ATP1B2 ATP1B1 CREB3L1
Retinol metabolism	10	57	0.163173	0.585297	102187233 102190288 102188176 102181382 102187632 102173975 102170823 102183851 102171556 102186703	chx:102187233 chx:102190288 chx:102188176 chx:102181382 chx:102187632 chx:102173975 chx:102170823 chx:102183851 chx:102171556 chx:102186703	102187233 102190288 102188176 102181382 102187632 102173975 102170823 102183851 102171556 102186703	UGT1A1 AOX1 DHRS9 SDR16C5
Fatty acid metabolism	9	50	0.163729	0.585297	100861286 108637647 102190073 108635030 102181277 102181762 102174889 100861224 102179598	chx:100861286 chx:100861212 chx:102190073 chx:102171133 chx:102181277 chx:102181762 chx:102174889 chx:100861224 chx:102179598	100861286 100861212 102190073 102171133 102181277 102181762 102174889 100861224 102179598	FASN FADS2 PTPLB ACSL4 ELOVL6 PECR ACACA EHHADH
Wnt signaling pathway	21	138	0.163932	0.585297	102176517 102191141 102181524 102187824 102181692 102188180 102174419 102178141 102187383 102176770 102171262 102190470 102180102 102182190 102185417 102181169 106503755 102180281 102169703 102187819 102176768	chx:102168790 chx:102191141 chx:102181524 chx:102187824 chx:102181692 chx:102188180 chx:102175136 chx:102178141 chx:102187383 chx:102176770 chx:102171262 chx:102190470 chx:102180102 chx:102182190 chx:102185417 chx:102181169 chx:102187110 chx:102180281 chx:102169703 chx:102187819 chx:102171665	102168790 102191141 102181524 102187824 102181692 102188180 102175136 102178141 102187383 102176770 102171262 102190470 102180102 102182190 102185417 102181169 102187110 102180281 102169703 102187819 102171665	PRKACB CHD8 CACYBP CREBBP ROCK2 NFATC1 CSNK2A1 SFRP4 EP300 PPP3CA MYC CCND3 DKK1 VANGL1 RHOA LRP5 WNT2 WNT3 WNT7A
Influenza A	26	176	0.164133	0.585297	102187824 102178315 102187383 102191717 102175799 102190231 102175959 102173382 102172345 100860955 108638538 102172758 108633275 102188710 102182757 102189225 102185412 102171795 102179343 102188693 102169137 102180926 102186192 102175660 100860849 102173335	chx:102187824 chx:100860849 chx:102187383 chx:102191717 chx:102175799 chx:102190231 chx:102175959 chx:102173382 chx:102172345 chx:100860955 chx:102175959 chx:102172758 chx:102178753 chx:102188710 chx:102182757 chx:102189225 chx:102185412 chx:102171795 chx:102179343 chx:102188693 chx:102169137 chx:102180926 chx:102186192 chx:102175660 chx:100860849 chx:102173335	102187824 100860849 102187383 102191717 102175799 102190231 102175959 102173382 102172345 100860955 102175959 102172758 102178753 102188710 102182757 102189225 102185412 102171795 102179343 102188693 102169137 102180926 102186192 102175660 100860849 102173335	CREBBP HSP70.1 EP300 MAP2K4 IRF9 TNFRSF10B NLRP3 DNAJB1 TLR4 TNFRSF10B PIK3R5 FASLG, FasL PIK3R1 TLR3 TMPRSS4 HSPA6 XPO1 PIK3R3 TMPRSS13 NFKBIA MAPK12 NXF1 NFKB1 HSP70.1 TNFSF10
Vitamin digestion and absorption	5	23	0.165782	0.585297	102170190 102169784 102183916 102180141 102177770	chx:102170190 chx:102169784 chx:102183916 chx:102180141 chx:102177770	102170190 102169784 102183916 102180141 102177770	SLC19A3 SLC19A2 RBP2 ABCC1
Amoebiasis	18	116	0.167876	0.585297	102188710 100860955 100860747 102186601 102176517 102185420 102171801 102170540 102190835 102187231 102180724 102184299 102181826 102172758 102179343 102176966 102191364 102175660	chx:102188710 chx:100860955 chx:100860747 chx:102186601 chx:102168790 chx:102185420 chx:102171801 chx:102170540 chx:102190835 chx:102187231 chx:102180724 chx:102184299 chx:102181826 chx:102172758 chx:102179343 chx:102176966 chx:102191364 chx:102175660	102188710 100860955 100860747 102186601 102168790 102185420 102171801 102170540 102190835 102187231 102180724 102184299 102181826 102172758 102179343 102176966 102191364 102175660	PIK3R1 TLR4 TLR2 IL1R2 PRKACB COL24A1 LAMA5 LAMC2 LAMA3 IL1R1 ADCY1 SERPINB10 PIK3R5 PIK3R3 ACTN1 TGFB1 NFKB1
Small cell lung cancer	15	94	0.170402	0.585433	102185499 106502091 102180182 102190835 102170035 102169137 108634606 102170540 102171801 102171262 102175660 102172758 102179343 102180684 102188710	chx:102185499 chx:102189445 chx:102180182 chx:102190835 chx:102170035 chx:102169137 chx:102170009 chx:102170540 chx:102171801 chx:102171262 chx:102175660 chx:102172758 chx:102179343 chx:102180684 chx:102188710	102185499 102189445 102180182 102190835 102170035 102169137 102170009 102170540 102171801 102171262 102175660 102172758 102179343 102180684 102188710	ITGA3 RXRB CDK6 LAMA3 XIAP NFKBIA RXRG LAMC2 LAMA5 MYC NFKB1 PIK3R5 PIK3R3 BCL2L1 PIK3R1
Thyroid cancer	6	30	0.172453	0.585433	106502091 108634606 102180102 102171262 102172968 100861309	chx:102189445 chx:102170009 chx:102180102 chx:102171262 chx:102172968 chx:100861309	102189445 102170009 102180102 102171262 102172968 100861309	RXRB RXRG MYC CCDC6 PPARG
AMPK signaling pathway	19	125	0.179518	0.596518	100861286 102188810 102179446 102170613 102168742 102182788 102170199 100861165 100861224 102191740 102189380 102188710 100860794 102169762 102172758 102179343 102183893 102173125 100861309	chx:100861286 chx:102188810 chx:102179446 chx:102170613 chx:102168742 chx:102182788 chx:102170199 chx:100861165 chx:100861224 chx:102191740 chx:102189380 chx:102188710 chx:100860794 chx:102169762 chx:102172758 chx:102179343 chx:102183893 chx:102173125 chx:100861309	100861286 102188810 102179446 102170613 102168742 102182788 102170199 100861165 100861224 102191740 102189380 102188710 100860794 102169762 102172758 102179343 102183893 102173125 100861309	FASN PFKFB4 CFTR PFKFB3 PCK1 ADRA1A CREB3L2 IGF-IR ACACA PPP2R3A TBC1D1 PIK3R1 LEP, OB, obese HMGCR PIK3R5 PIK3R3 CREB3L1 ADIPOQ, GBP28, qpM1 PPARG
Legionellosis	12	73	0.180343	0.596518	100860955 100860747 102191581 102170440 102169137 102169919 102178315 102191717 100861238 102185412 102175660 100860849	chx:100860955 chx:100860747 chx:102191581 chx:100860780 chx:102169137 chx:102169919 chx:100860849 chx:102191717 chx:100861238 chx:102185412 chx:102175660 chx:100860849	100860955 100860747 102191581 100860780 102169137 102169919 100860849 102191717 100861238 102185412 102175660 100860849	TLR4 TLR2 NFKB2 EEF1A1 NFKBIA CASP8 HSP70.1 HSPD1 HSPA6 NFKB1 HSP70.1
Non-small cell lung cancer	9	52	0.188326	0.60671	106502091 102180182 102185660 108634606 102172758 102188710 102175144 102179343 102181878	chx:102189445 chx:102180182 chx:102185660 chx:102170009 chx:102172758 chx:102188710 chx:102175144 chx:102179343 chx:102181878	102189445 102180182 102185660 102170009 102172758 102188710 102175144 102179343 102181878	RXRB CDK6 SOS1 RXRG PIK3R5 PIK3R1 RASSF5 PIK3R3 PLCG1
Taste transduction	7	38	0.190236	0.60671	102176517 100861026 102190031 102184768 102169542 102169557 102169841	chx:102168790 chx:100861026 chx:102190031 chx:102184768 chx:102169542 chx:102169557 chx:102169841	102168790 100861026 102190031 102184768 102169542 102169557 102169841	PRKACB SCNN1B SCNN1A ITPR3 SCNN1G ADCY6 GNB3
Neurotrophin signaling pathway	18	119	0.192217	0.60671	102185689 102185660 102169137 102188012 102178804 102190168 102191054 102181169 102184175 102184349 102180782 102175660 102172758 102179343 108633275 102181878 102180926 102188710	chx:102185689 chx:102185660 chx:102169137 chx:102188012 chx:102178804 chx:102190168 chx:102191054 chx:102181169 chx:102184175 chx:102184349 chx:102180782 chx:102175660 chx:102172758 chx:102179343 chx:102178753 chx:102181878 chx:102180926 chx:102188710	102185689 102185660 102169137 102188012 102178804 102190168 102191054 102181169 102184175 102184349 102180782 102175660 102172758 102179343 102178753 102181878 102180926 102188710	NTRK3 SOS1 NFKBIA SH2B1 NTF3 NGFR RPS6KA5 RHOA TP73 ABL1 BDNF NFKB1 PIK3R5 PIK3R3 FASLG, FasL PLCG1 MAPK12 PIK3R1
NF-kappa B signaling pathway	14	89	0.19283	0.60671	100860955 102187231 102191581 102170035 102169137 102189290 102175177 102169658 102175660 100860786 102180684 102181878 102174419 102191104	chx:100860955 chx:102187231 chx:102191581 chx:102170035 chx:102169137 chx:102189290 chx:102175177 chx:102169658 chx:102175660 chx:100860786 chx:102180684 chx:102181878 chx:102175136 chx:102191104	100860955 102187231 102191581 102170035 102169137 102189290 102175177 102169658 102175660 100860786 102180684 102181878 102175136 102191104	TLR4 IL1R1 NFKB2 XIAP NFKBIA TNFRSF13C TAB3 NFKB1 CFLAR BCL2L1 PLCG1 CSNK2A1 BLNK
Platelet activation	19	128	0.203855	0.628577	102179302 102176517 102169406 102188104 102170858 102185420 102181692 102185804 102184768 102180724 102181169 102172135 102191119 102169557 102172758 102179343 102188710 102180926 102187595	chx:102179302 chx:102168790 chx:102169406 chx:102188104 chx:102170858 chx:102185420 chx:102181692 chx:102185804 chx:102184768 chx:102180724 chx:102181169 chx:102172135 chx:102191119 chx:102169557 chx:102172758 chx:102179343 chx:102188710 chx:102180926 chx:102187595	102179302 102168790 102169406 102188104 102170858 102185420 102181692 102185804 102184768 102180724 102181169 102172135 102191119 102169557 102172758 102179343 102188710 102180926 102187595	ARHGEF12 PRKACB GUCY1B3 ADCY9 ITPR2 COL24A1 ROCK2 GNAI1 ITPR3 ADCY1 RHOA PRKG2 VWF ADCY6 PIK3R5 PIK3R3 PIK3R1 MAPK12 PLA2G4E
Riboflavin metabolism	3	12	0.204653	0.628577	102190787 102182281 102169872	chx:102190787 chx:102182281 chx:102169872	102190787 102182281 102169872	ENPP1 TYR ENPP3
Circadian entrainment	15	98	0.20741	0.62955	102173685 102169406 102188104 102176517 102185490 102185804 102184768 102178971 102191054 102172135 102180724 102169557 102177187 102178645 102169841	chx:102173685 chx:102169406 chx:102188104 chx:102168790 chx:102185490 chx:102185804 chx:102184768 chx:102178971 chx:102191054 chx:102172135 chx:102180724 chx:102169557 chx:102189537 chx:102178645 chx:102169841	102173685 102169406 102188104 102168790 102185490 102185804 102184768 102178971 102191054 102172135 102180724 102169557 102189537 102178645 102169841	PER1 GUCY1B3 ADCY9 PRKACB NOS1 GNAI1 ITPR3 PER2 RPS6KA5 PRKG2 ADCY1 ADCY6 GRIN2A PER3 GNB3
Glutamatergic synapse	17	114	0.215058	0.645173	102191403 102180724 102188104 102176517 102172085 102185804 102184768 102176770 102176416 102190659 102170858 102169557 102180735 102177187 102169841 102191129 102187595	chx:102191403 chx:102180724 chx:102188104 chx:102168790 chx:102172085 chx:102185804 chx:102184768 chx:102176770 chx:102176416 chx:102190659 chx:102170858 chx:102169557 chx:102185296 chx:102189537 chx:102169841 chx:102171308 chx:102187595	102191403 102180724 102188104 102168790 102172085 102185804 102184768 102176770 102176416 102190659 102170858 102169557 102185296 102189537 102169841 102171308 102187595	SLC38A1 ADCY1 ADCY9 PRKACB SLC1A2 GNAI1 ITPR3 PPP3CA SLC1A1 ITPR2 ADCY6 ADRBK2 GRIN2A GNB3 PLA2G4E
Progesterone-mediated oocyte maturation	13	84	0.21833	0.647461	102180724 102188104 102176517 102185804 100861006 100860851 102179213 102169557 100861165 102172758 102179343 102180926 102188710	chx:102180724 chx:102188104 chx:102168790 chx:102185804 chx:100861006 chx:100860851 chx:102179213 chx:102169557 chx:100861165 chx:102172758 chx:102179343 chx:102180926 chx:102188710	102180724 102188104 102168790 102185804 100861006 100860851 102179213 102169557 100861165 102172758 102179343 102180926 102188710	ADCY1 ADCY9 PRKACB GNAI1 HSP90AB1 HSP90AA1 CDC25B ADCY6 IGF-IR PIK3R5 PIK3R3 MAPK12 PIK3R1
Fatty acid biosynthesis	3	13	0.233502	0.684155	100861286 102181277 100861224	chx:100861286 chx:102181277 chx:100861224	100861286 102181277 100861224	FASN ACSL4 ACACA
Regulation of actin cytoskeleton	30	218	0.236007	0.684155	102176802 102190275 102191175 102184232 102180282 102188297 102185660 102187310 102190079 102181692 102183869 102172758 102188710 102179249 102176587 106503050 102171273 102191301 102179302 102181169 102179343 102184374 102176070 102185499 102172607 102188466 102186718 102174007 102187531 102176966	chx:102189645 chx:102190275 chx:102191175 chx:102184232 chx:102180282 chx:102188297 chx:102185660 chx:102170938 chx:102190079 chx:102181692 chx:102183869 chx:102172758 chx:102188710 chx:102179249 chx:102176587 chx:102183351 chx:102171273 chx:102191301 chx:102179302 chx:102181169 chx:102179343 chx:102184374 chx:102176070 chx:102185499 chx:102172607 chx:102188466 chx:102186718 chx:102174007 chx:102…	102189645 102190275 102191175 102184232 102180282 102188297 102185660 102170938 102190079 102181692 102183869 102172758 102188710 102179249 102176587 102183351 102171273 102191301 102179302 102181169 102179343 102184374 102176070 102185499 102172607 102188466 102186718 102174007 102187531 102176966	VAV3 PIKFYVE ITGB4 PDGFB FGFR1 FGD1 SOS1 FGFR2 ARHGEF4 ROCK2 DIAPH1 PIK3R5 PIK3R1 SLC9A1 ITGA5 SSH1 SSH2 ITGB8 ARHGEF12 RHOA PIK3R3 BAIAP2 PIP4K2B ITGA3 ARHGEF6 WASL FGF11 PDGFRA FGF12 ACTN1
Hedgehog signaling pathway	8	49	0.247842	0.702672	102176517 100860831 102176768 102178142 102187819 102181468 102180281 102169703	chx:102168790 chx:100860831 chx:102171665 chx:102178142 chx:102187819 chx:102181468 chx:102180281 chx:102169703	102168790 100860831 102171665 102178142 102187819 102181468 102180281 102169703	PRKACB BMP2 WNT7A GLI3 SUFU WNT2 WNT3
Cocaine addiction	8	49	0.247842	0.702672	102176517 102170199 102185804 102180782 102175660 102180696 102177187 102183893	chx:102168790 chx:102170199 chx:102185804 chx:102180782 chx:102175660 chx:102180696 chx:102189537 chx:102183893	102168790 102170199 102185804 102180782 102175660 102180696 102189537 102183893	PRKACB CREB3L2 GNAI1 BDNF NFKB1 PPP1R1B GRIN2A CREB3L1
Inflammatory mediator regulation of TRP channels	15	104	0.268883	0.754043	102188710 102176517 102187231 102188104 102190572 102184768 102180724 102170858 102190840 102169557 102172758 102179343 102181878 102180926 102187595	chx:102188710 chx:102168790 chx:102187231 chx:102188104 chx:102190572 chx:102184768 chx:102180724 chx:102170858 chx:102190840 chx:102169557 chx:102172758 chx:102179343 chx:102181878 chx:102180926 chx:102187595	102188710 102168790 102187231 102188104 102190572 102184768 102180724 102170858 102190840 102169557 102172758 102179343 102181878 102180926 102187595	PIK3R1 PRKACB IL1R1 ADCY9 ITPR3 ADCY1 ITPR2 ADCY6 PIK3R5 PIK3R3 PLCG1 MAPK12 PLA2G4E
Inflammatory bowel disease (IBD)	10	66	0.275954	0.76537	102186154 100860747 100860955 102188180 102169293 100861305 102186424 100861236 102191364 102175660	chx:102186154 chx:100860747 chx:100860955 chx:102188180 chx:102188455 chx:100861305 chx:102186424 chx:100861236 chx:102191364 chx:102175660	102186154 100860747 100860955 102188180 102188455 100861305 102186424 100861236 102191364 102175660	STAT3 TLR2 TLR4 NFATC1 SMAD2 NOD2 IL18R1 TGFB1 NFKB1
Protein processing in endoplasmic reticulum	24	176	0.278856	0.76537	102168669 102178315 102187862 102183714 102176737 102185079 102176065 102172345 108633906 102185663 102177549 102171806 100860851 100861006 102175914 102185412 102172355 102171725 102179454 102173765 102175767 102187688 100860849 102173038	chx:102174917 chx:100860849 chx:102187862 chx:102183714 chx:102176737 chx:102186397 chx:102176065 chx:102172345 chx:102171725 chx:102185663 chx:102177549 chx:102171806 chx:100860851 chx:100861006 chx:102175914 chx:102185412 chx:102172355 chx:102171725 chx:102179454 chx:102173765 chx:102175767 chx:102187688 chx:100860849 chx:102173038	102174917 100860849 102187862 102183714 102176737 102186397 102176065 102172345 102171725 102185663 102177549 102171806 100860851 100861006 102175914 102185412 102172355 102171725 102179454 102173765 102175767 102187688 100860849 102173038	UBE2D3 HSP70.1 DNAJA1 FBXO6 NFE2L2 UBQLN1 HSPA4L DNAJB1 CRYAB HSPA5 YOD1 UBE4B HSP90AA1 HSP90AB1 UBQLN4 HSPA6 MAN1A1 CRYAB HSP90B1 HYOU1 UBE2J1 HSPH1 HSP70.1 ERN1
Viral carcinogenesis	28	209	0.287085	0.779661	102186154 102191581 102187824 102169919 102187383 102190470 102172676 102190231 102185075 102183893 102176415 102176517 102180182 102184470 102172556 102172758 102188710 102181169 102171113 102179343 102169137 102170199 102185866 102178485 102175660 102188086 102188997 102176966	chx:102186154 chx:102191581 chx:102187824 chx:102169919 chx:102187383 chx:102190470 chx:102172676 chx:102190231 chx:102185075 chx:102183893 chx:102185603 chx:102168790 chx:102180182 chx:102184470 chx:102172556 chx:102172758 chx:102188710 chx:102181169 chx:102171113 chx:102179343 chx:102169137 chx:102170199 chx:102185866 chx:102178485 chx:102175660 chx:102188086 chx:102188997 chx:102176966	102186154 102191581 102187824 102169919 102187383 102190470 102172676 102190231 102185075 102183893 102185603 102168790 102180182 102184470 102172556 102172758 102188710 102181169 102171113 102179343 102169137 102170199 102185866 102178485 102175660 102188086 102188997 102176966	STAT3 NFKB2 CREBBP CASP8 EP300 CCND3 IRF9 RBPJ CREB3L1 STAT5B PRKACB CDK6 KAT2A ATP6V0D2 PIK3R5 PIK3R1 RHOA UBR4 PIK3R3 NFKBIA CREB3L2 STAT5A DLG1 NFKB1 IL6ST USP7 ACTN1
Tyrosine metabolism	6	37	0.296655	0.79726	102188176 102187632 102179701 102171556 102168295 102182281	chx:102188176 chx:102187632 chx:102179701 chx:102171556 chx:102168295 chx:102182281	102188176 102187632 102179701 102171556 102168295 102182281	AOX1 ALDH3A1 AOC3 TYR
Vasopressin-regulated water reabsorption	7	45	0.304843	0.809153	102176517 102188104 102170199 102183538 102191136 102183893 102169557	chx:102168790 chx:102188104 chx:102170199 chx:102183538 chx:102191136 chx:102183893 chx:102169557	102168790 102188104 102170199 102183538 102191136 102183893 102169557	PRKACB ADCY9 CREB3L2 DYNLL2 AQP3 CREB3L1 ADCY6
TGF-beta signaling pathway	12	84	0.309047	0.809153	100860831 102187383 102187824 100861250 102171262 102181169 102186186 106503386 100861300 102173331 102169293 102191364	chx:100860831 chx:102187383 chx:102187824 chx:100861250 chx:102171262 chx:102181169 chx:102186186 chx:102188136 chx:100861300 chx:102173331 chx:102188455 chx:102191364	100860831 102187383 102187824 100861250 102171262 102181169 102186186 102188136 100861300 102173331 102188455 102191364	BMP2 EP300 CREBBP INHBB MYC RHOA ACVR1B ZFYVE16 TGF-BETARII SMURF2 SMAD2 TGFB1
Basal cell carcinoma	8	53	0.310647	0.809153	100860831 102176768 102178142 102187819 102181468 102180281 102169703 102180102	chx:100860831 chx:102171665 chx:102178142 chx:102187819 chx:102181468 chx:102180281 chx:102169703 chx:102180102	100860831 102171665 102178142 102187819 102181468 102180281 102169703 102180102	BMP2 WNT7A GLI3 SUFU WNT2 WNT3
Glioma	9	61	0.314855	0.809153	102180182 102185660 102172758 102174007 100861165 102184232 102179343 102181878 102188710	chx:102180182 chx:102185660 chx:102172758 chx:102174007 chx:100861165 chx:102184232 chx:102179343 chx:102181878 chx:102188710	102180182 102185660 102172758 102174007 100861165 102184232 102179343 102181878 102188710	CDK6 SOS1 PIK3R5 PDGFRA IGF-IR PDGFB PIK3R3 PLCG1 PIK3R1
Prolactin signaling pathway	12	85	0.321854	0.809153	102186154 102185660 100860823 102178979 102185866 102175660 102172758 102179343 102180926 100861318 102176415 102188710	chx:102186154 chx:102185660 chx:100860823 chx:102178979 chx:102185866 chx:102175660 chx:102172758 chx:102179343 chx:102180926 chx:100861318 chx:102185603 chx:102188710	102186154 102185660 100860823 102178979 102185866 102175660 102172758 102179343 102180926 100861318 102185603 102188710	STAT3 SOS1 ESR2 SOCS2 STAT5A NFKB1 PIK3R5 PIK3R3 MAPK12 PRLR STAT5B PIK3R1
Tryptophan metabolism	7	46	0.322342	0.809153	102188176 102187632 102170823 100860855 102171556 102179598 102173893	chx:102188176 chx:102187632 chx:102170823 chx:100860855 chx:102171556 chx:102179598 chx:102173893	102188176 102187632 102170823 100860855 102171556 102179598 102173893	AOX1 CAT EHHADH ACMSD
Primary bile acid biosynthesis	3	16	0.323034	0.809153	102173339 102191759 102184385	chx:102173339 chx:102191759 chx:102184385	102173339 102191759 102184385	CH25H ACOX2
Arrhythmogenic right ventricular cardiomyopathy (ARVC)	10	70	0.332244	0.822601	102185499 102191175 102176587 102183035 102191301 102180102 102180076 102187443 108634347 102176966	chx:102185499 chx:102191175 chx:102176587 chx:102183035 chx:102191301 chx:102180102 chx:102180076 chx:102187443 chx:102168618 chx:102176966	102185499 102191175 102176587 102183035 102191301 102180102 102180076 102187443 102168618 102176966	ITGA3 ITGB4 ITGA5 CACNA2D1 ITGB8 JUP DSG2 DMD ACTN1
Bile secretion	12	86	0.33478	0.822601	102176517 102179249 102179446 102191649 102184475 108637252 102180724 102174762 102169762 102188104 102168373 102169557	chx:102168790 chx:102179249 chx:102179446 chx:102191649 chx:102184475 chx:102181111 chx:102180724 chx:102174762 chx:102169762 chx:102188104 chx:102168373 chx:102169557	102168790 102179249 102179446 102191649 102184475 102181111 102180724 102174762 102169762 102188104 102168373 102169557	PRKACB SLC9A1 CFTR ATP1B2 SLC9A3 ADCY1 CA2 HMGCR ADCY9 ATP1B1 ADCY6
Drug metabolism - cytochrome P450	8	55	0.343218	0.835381	102190288 102188176 102188913 102187632 108636034 102179701 102171556 102173676	chx:102190288 chx:102188176 chx:102188913 chx:102187632 chx:102189581 chx:102179701 chx:102171556 chx:102173676	102190288 102188176 102188913 102187632 102189581 102179701 102171556 102173676	UGT1A1 AOX1 ALDH3A1 FMO2
Adipocytokine signaling pathway	10	71	0.346665	0.835883	102186154 102168742 102169137 108634606 102181277 102175660 100860794 106502091 102173125 100861393	chx:102186154 chx:102168742 chx:102169137 chx:102170009 chx:102181277 chx:102175660 chx:100860794 chx:102189445 chx:102173125 chx:100861393	102186154 102168742 102169137 102170009 102181277 102175660 100860794 102189445 102173125 100861393	STAT3 PCK1 NFKBIA RXRG ACSL4 NFKB1 LEP, OB, obese RXRB ADIPOQ, GBP28, qpM1 PPARA
2-Oxocarboxylic acid metabolism	3	17	0.35315	0.836707	102174196 102175221 102184057	chx:102174196 chx:102173681 chx:102184057	102174196 102173681 102184057	BCAT1 GPT2 ACO1
Hippo signaling pathway	20	152	0.353493	0.836707	102186726 100860831 102191048 102178158 102176768 102178485 102187819 102173503 102186619 102190470 102184175 100861300 102169293 102170781 102180281 102171262 102169703 102180102 102191364 102170036	chx:102186726 chx:100860831 chx:102191048 chx:102178158 chx:102171665 chx:102178485 chx:102187819 chx:102173503 chx:102186619 chx:102190470 chx:102184175 chx:100861300 chx:102188455 chx:102170781 chx:102180281 chx:102171262 chx:102169703 chx:102180102 chx:102191364 chx:102170036	102186726 100860831 102191048 102178158 102171665 102178485 102187819 102173503 102186619 102190470 102184175 100861300 102188455 102170781 102180281 102171262 102169703 102180102 102191364 102170036	LIMD1 BMP2 CTGF RASSF6 WNT7A DLG1 LLGL2 NF2 CCND3 TP73 TGF-BETARII SMAD2 WWC1 WNT2 MYC WNT3 TGFB1 TEAD4
Amyotrophic lateral sclerosis (ALS)	8	56	0.359683	0.838453	102172085 102176770 102191717 100860855 102185490 102177187 102180684 102180926	chx:102172085 chx:102176770 chx:102191717 chx:100860855 chx:102185490 chx:102189537 chx:102180684 chx:102180926	102172085 102176770 102191717 100860855 102185490 102189537 102180684 102180926	SLC1A2 PPP3CA CAT NOS1 GRIN2A BCL2L1 MAPK12
Fc epsilon RI signaling pathway	9	64	0.36073	0.838453	102176802 102185660 102175799 102188710 102172758 102179343 102181878 102180926 102187595	chx:102189645 chx:102185660 chx:102175799 chx:102188710 chx:102172758 chx:102179343 chx:102181878 chx:102180926 chx:102187595	102189645 102185660 102175799 102188710 102172758 102179343 102181878 102180926 102187595	VAV3 SOS1 MAP2K4 PIK3R1 PIK3R5 PIK3R3 PLCG1 MAPK12 PLA2G4E
VEGF signaling pathway	8	57	0.376224	0.860372	102176770 102168201 102188710 102172758 102179343 102181878 102180926 102187595	chx:102176770 chx:102168201 chx:102188710 chx:102172758 chx:102179343 chx:102181878 chx:102180926 chx:102187595	102176770 102168201 102188710 102172758 102179343 102181878 102180926 102187595	PPP3CA SPHK1 PIK3R1 PIK3R5 PIK3R3 PLCG1 MAPK12 PLA2G4E
Epstein-Barr virus infection	25	196	0.382677	0.860372	102176908 102191581 102186154 102187824 102178315 102187383 102171262 102175799 102185075 102189182 102172758 102188710 102185187 102182426 102176517 102185412 102171795 102179343 102181878 102169137 102174419 102175660 102188997 100860849 102180926	chx:102176908 chx:102191581 chx:102186154 chx:102187824 chx:100860849 chx:102187383 chx:102171262 chx:102175799 chx:102185075 chx:102189182 chx:102172758 chx:102188710 chx:102185187 chx:102182426 chx:102168790 chx:102185412 chx:102171795 chx:102179343 chx:102181878 chx:102169137 chx:102175136 chx:102175660 chx:102188997 chx:100860849 chx:102180926	102176908 102191581 102186154 102187824 100860849 102187383 102171262 102175799 102185075 102189182 102172758 102188710 102185187 102182426 102168790 102185412 102171795 102179343 102181878 102169137 102175136 102175660 102188997 100860849 102180926	NCOR2 NFKB2 STAT3 CREBBP HSP70.1 EP300 MYC MAP2K4 RBPJ ENTPD1 PIK3R5 PIK3R1 NEDD4 CD44 PRKACB HSPA6 XPO1 PIK3R3 PLCG1 NFKBIA CSNK2A1 NFKB1 USP7 HSP70.1 MAPK12
Pantothenate and CoA biosynthesis	3	18	0.383091	0.860372	102190787 102174196 102169872	chx:102190787 chx:102174196 chx:102169872	102190787 102174196 102169872	ENPP1 BCAT1 ENPP3
Oxytocin signaling pathway	20	155	0.383499	0.860372	102188710 102176517 102169406 102188104 102185318 102170858 102188180 102184768 102168940 102183035 102176770 102180724 102181169 102181692 102169557 102168299 102172758 102179343 102185804 102187595	chx:102188710 chx:102168790 chx:102169406 chx:102188104 chx:102185318 chx:102170858 chx:102188180 chx:102184768 chx:102168940 chx:102183035 chx:102176770 chx:102180724 chx:102181169 chx:102181692 chx:102169557 chx:102168299 chx:102172758 chx:102179343 chx:102185804 chx:102187595	102188710 102168790 102169406 102188104 102185318 102170858 102188180 102184768 102168940 102183035 102176770 102180724 102181169 102181692 102169557 102168299 102172758 102179343 102185804 102187595	PIK3R1 PRKACB GUCY1B3 ADCY9 CAMK1 ITPR2 NFATC1 ITPR3 KCNJ2 CACNA2D1 PPP3CA ADCY1 RHOA ROCK2 ADCY6 RCAN1 PIK3R5 PIK3R3 GNAI1 PLA2G4E
Glycosphingolipid biosynthesis - lacto and neolacto series	4	26	0.389898	0.863825	102168270 102185028 102177200 100860927	chx:102168270 chx:102185028 chx:102177200 chx:100860927	102168270 102185028 102177200 100860927	B3GALT1 B4GALT1
Long-term potentiation	9	66	0.391734	0.863825	102180724 102176517 102187383 102187824 102184768 102176770 102176303 102170858 102177187	chx:102180724 chx:102168790 chx:102187383 chx:102187824 chx:102184768 chx:102176770 chx:102176303 chx:102170858 chx:102189537	102180724 102168790 102187383 102187824 102184768 102176770 102176303 102170858 102189537	ADCY1 PRKACB EP300 CREBBP ITPR3 PPP3CA PPP1R1A ITPR2 GRIN2A
Hematopoietic cell lineage	12	91	0.400627	0.875947	102185499 102187231 102186601 102173566 102175248 102176587 102182426 102170059 102180271 102185051 100861386 102179824	chx:102185499 chx:102187231 chx:102186601 chx:102173566 chx:102175248 chx:102176587 chx:102182426 chx:102170059 chx:102180271 chx:102185051 chx:100861386 chx:102179824	102185499 102187231 102186601 102173566 102175248 102176587 102182426 102170059 102180271 102185051 100861386 102179824	ITGA3 IL1R1 IL1R2 IL11RA IL7R ITGA5 CD44 IL2RA CD1D CSF1 KIT, SCFR IL6R
Valine, leucine and isoleucine degradation	7	51	0.411403	0.881444	102174196 102188176 102176611 102187632 102171556 102188773 102179598	chx:102174196 chx:102188176 chx:102176611 chx:102187632 chx:102171556 chx:102188773 chx:102179598	102174196 102188176 102176611 102187632 102171556 102188773 102179598	BCAT1 AOX1 IVD ALDH6A1 EHHADH
Glycosaminoglycan biosynthesis - chondroitin sulfate / dermatan sulfate	3	19	0.412701	0.881444	102175464 102168453 102174473	chx:102175464 chx:102168453 chx:102174473	102175464 102168453 102174473	CHST3 UST DSE
Dilated cardiomyopathy	11	84	0.416807	0.881444	102185499 102176517 102191175 102188104 102176587 102183035 102191301 102180724 102169557 108634347 102191364	chx:102185499 chx:102168790 chx:102191175 chx:102188104 chx:102176587 chx:102183035 chx:102191301 chx:102180724 chx:102169557 chx:102168618 chx:102191364	102185499 102168790 102191175 102188104 102176587 102183035 102191301 102180724 102169557 102168618 102191364	ITGA3 PRKACB ITGB4 ADCY9 ITGA5 CACNA2D1 ITGB8 ADCY1 ADCY6 DMD TGFB1
Arachidonic acid metabolism	11	84	0.416807	0.881444	100860894 102185835 102187932 102191223 102187204 102186080 102172933 102190840 102191500 102190572 102187595	chx:100860894 chx:102185835 chx:102187932 chx:102191223 chx:102187204 chx:102186092 chx:102172933 chx:102190840 chx:102191500 chx:102190572 chx:102187595	100860894 102185835 102187932 102191223 102187204 102186092 102172933 102190840 102191500 102190572 102187595	PTGIS EPHX2 HPGDS LTA4H ALOX12B PTGES3 PLA2G4E
Colorectal cancer	9	68	0.42284	0.886933	102180102 102171262 102181169 102188710 100861300 102172758 102179343 102169293 102191364	chx:102180102 chx:102171262 chx:102181169 chx:102188710 chx:100861300 chx:102172758 chx:102179343 chx:102188455 chx:102191364	102180102 102171262 102181169 102188710 100861300 102172758 102179343 102188455 102191364	MYC RHOA PIK3R1 TGF-BETARII PIK3R5 PIK3R3 SMAD2 TGFB1
Long-term depression	8	61	0.442549	0.920786	102169406 102172135 102185490 102185804 102184768 102170858 100861165 102187595	chx:102169406 chx:102172135 chx:102185490 chx:102185804 chx:102184768 chx:102170858 chx:100861165 chx:102187595	102169406 102172135 102185490 102185804 102184768 102170858 100861165 102187595	GUCY1B3 PRKG2 NOS1 GNAI1 ITPR3 ITPR2 IGF-IR PLA2G4E
Bacterial invasion of epithelial cells	10	78	0.449099	0.925376	102175009 102186998 102176587 100860749 102188466 102188710 102181169 102172758 102179343 102177079	chx:102175009 chx:102186998 chx:102176587 chx:100860749 chx:102188466 chx:102188710 chx:102181169 chx:102172758 chx:102179343 chx:102177079	102175009 102186998 102176587 100860749 102188466 102188710 102181169 102172758 102179343 102177079	SEPT6 CBLB ITGA5 CAV1 WASL PIK3R1 RHOA PIK3R5 PIK3R3 DNM3
Endocrine and other factor-regulated calcium reabsorption	6	45	0.451928	0.925376	102176517 102191649 102169557 102188104 102168373 102177079	chx:102168790 chx:102191649 chx:102169557 chx:102188104 chx:102168373 chx:102177079	102168790 102191649 102169557 102188104 102168373 102177079	PRKACB ATP1B2 ADCY6 ADCY9 ATP1B1 DNM3
Cholinergic synapse	14	112	0.457443	0.929293	102188710 102176517 102188104 102170199 102168940 102184768 102180724 102170858 102169557 102172758 102179343 102183893 102185804 102169841	chx:102188710 chx:102168790 chx:102188104 chx:102170199 chx:102168940 chx:102184768 chx:102180724 chx:102170858 chx:102169557 chx:102172758 chx:102179343 chx:102183893 chx:102185804 chx:102169841	102188710 102168790 102188104 102170199 102168940 102184768 102180724 102170858 102169557 102172758 102179343 102183893 102185804 102169841	PIK3R1 PRKACB ADCY9 CREB3L2 KCNJ2 ITPR3 ADCY1 ITPR2 ADCY6 PIK3R5 PIK3R3 CREB3L1 GNAI1 GNB3
GnRH signaling pathway	11	88	0.472423	0.941856	102176517 102188104 102185660 102184768 102180724 102170858 102175799 102169557 102172543 102180926 102187595	chx:102168790 chx:102188104 chx:102185660 chx:102184768 chx:102180724 chx:102170858 chx:102175799 chx:102169557 chx:102172543 chx:102180926 chx:102187595	102168790 102188104 102185660 102184768 102180724 102170858 102175799 102169557 102172543 102180926 102187595	PRKACB ADCY9 SOS1 ITPR3 ADCY1 ITPR2 MAP2K4 ADCY6 MAP3K4 MAPK12 PLA2G4E
Retrograde endocannabinoid signaling	13	105	0.474775	0.941856	102176517 102188104 102176240 102175263 102184768 102180724 102170858 102176082 102169557 102180926 102185804 102177799 102169841	chx:102168790 chx:102188104 chx:102176240 chx:102175263 chx:102184768 chx:102180724 chx:102170858 chx:102176082 chx:102169557 chx:102180926 chx:102185804 chx:102177799 chx:102169841	102168790 102188104 102176240 102175263 102184768 102180724 102170858 102176082 102169557 102180926 102185804 102177799 102169841	PRKACB ADCY9 GABRR2 ITPR3 ADCY1 ITPR2 MGLL ADCY6 MAPK12 GNAI1 CNR1 GNB3
Toll-like receptor signaling pathway	13	105	0.474775	0.941856	100860955 100860747 102182757 102169137 102169919 102188512 102183473 102175799 102175660 102172758 102179343 102180926 102188710	chx:100860955 chx:100860747 chx:102182757 chx:102169137 chx:102169919 chx:102188512 chx:102183473 chx:102175799 chx:102175660 chx:102172758 chx:102179343 chx:102180926 chx:102188710	100860955 100860747 102182757 102169137 102169919 102188512 102183473 102175799 102175660 102172758 102179343 102180926 102188710	TLR4 TLR2 TLR3 NFKBIA CASP8 MAP3K8 CTSK MAP2K4 NFKB1 PIK3R5 PIK3R3 MAPK12 PIK3R1
Peroxisome	10	80	0.478229	0.941856	102174889 102185835 102181277 102170433 102168824 102186751 100860855 100860856 102184385 102179598	chx:102174889 chx:102185835 chx:102181277 chx:102170433 chx:102168824 chx:102186751 chx:100860855 chx:100860856 chx:102184385 chx:102179598	102174889 102185835 102181277 102170433 102168824 102186751 100860855 100860856 102184385 102179598	PECR EPHX2 ACSL4 CRAT NUDT12 FAR2 CAT MNSOD ACOX2 EHHADH
Glycosaminoglycan degradation	3	22	0.498281	0.961366	102185703 100750233 102189563	chx:102174355 chx:100750233 chx:102189563	102174355 100750233 102189563	GNS, G6S IDS
Carbohydrate digestion and absorption	5	39	0.499314	0.961366	102172758 102179343 102168373 102191649 102188710	chx:102172758 chx:102179343 chx:102168373 chx:102191649 chx:102188710	102172758 102179343 102168373 102191649 102188710	PIK3R5 PIK3R3 ATP1B1 ATP1B2 PIK3R1
Pyruvate metabolism	5	39	0.499314	0.961366	102169772 102189835 102185099 100861224 102168742	chx:102169772 chx:102189835 chx:102185099 chx:100861224 chx:102168742	102169772 102189835 102185099 100861224 102168742	ACSS2 LDHC ACSS1 ACACA PCK1
Fat digestion and absorption	6	48	0.508868	0.965353	102180141 102179090 102190037 108633223 102173866 102174409	chx:102180141 chx:102179090 chx:102172465 chx:102170308 chx:102173866 chx:102174409	102180141 102179090 102172465 102170308 102173866 102174409	MOGAT3 MOGAT2 DGAT2
Starch and sucrose metabolism	6	48	0.508868	0.965353	102190787 102185666 102190288 102185703 102177249 102169872	chx:102190787 chx:102185666 chx:102190288 chx:102174355 chx:102177249 chx:102169872	102190787 102185666 102190288 102174355 102177249 102169872	ENPP1 PYGB UGT1A1 UGP2 ENPP3
mTOR signaling pathway	8	66	0.523729	0.982257	102176667 102172758 102188710 102180441 102179343 102187490 100861391 102173325	chx:102176667 chx:102172758 chx:102188710 chx:102180441 chx:102179343 chx:102187490 chx:100861391 chx:102173325	102176667 102172758 102188710 102180441 102179343 102187490 100861391 102173325	DDIT4 PIK3R5 PIK3R1 EIF4E2 PIK3R3 RRAGD ULK1
Glycosaminoglycan biosynthesis - heparan sulfate / heparin	3	23	0.525393	0.982257	102176640 102184089 102188872	chx:102176640 chx:102176640 chx:102188872	102176640 102176640 102188872	HS3ST3A1 HS3ST3A1 HS6ST3
Antigen processing and presentation	9	76	0.544607	1	102187277 102178315 102191658 100861006 100860851 102168547 102185412 100860849 102172434	chx:102187277 chx:100860849 chx:102191658 chx:100861006 chx:100860851 chx:102168547 chx:102185412 chx:100860849 chx:102172434	102187277 100860849 102191658 100861006 100860851 102168547 102185412 100860849 102172434	NFYA HSP70.1 TAPBP HSP90AB1 HSP90AA1 HSPA6 HSP70.1 HSPA4
Prion diseases	4	33	0.555826	1	102180259 102185663 102188564 102176517	chx:102180259 chx:102185663 chx:102188564 chx:102168790	102180259 102185663 102188564 102168790	C7 HSPA5 STIP1 PRKACB
beta-Alanine metabolism	4	33	0.555826	1	102179701 102168295 102188773 102179598	chx:102179701 chx:102168295 chx:102188773 chx:102179598	102179701 102168295 102188773 102179598	ALDH3A1 AOC3 ALDH6A1 EHHADH
Type II diabetes mellitus	5	42	0.559751	1	102172758 102179343 102188710 102173125 102178979	chx:102172758 chx:102179343 chx:102188710 chx:102173125 chx:102178979	102172758 102179343 102188710 102173125 102178979	PIK3R5 PIK3R3 PIK3R1 ADIPOQ, GBP28, qpM1 SOCS2
Endometrial cancer	6	51	0.56347	1	102185660 102180102 102171262 102188710 102172758 102179343	chx:102185660 chx:102180102 chx:102171262 chx:102188710 chx:102172758 chx:102179343	102185660 102180102 102171262 102188710 102172758 102179343	SOS1 MYC PIK3R1 PIK3R5 PIK3R3
Steroid hormone biosynthesis	8	69	0.57037	1	102169002 102183905 102187932 102187204 102181382 102190288 102170823 102182621	chx:102169002 chx:102183905 chx:102187932 chx:102187204 chx:102181382 chx:102190288 chx:102170823 chx:102182621	102169002 102183905 102187932 102187204 102181382 102190288 102170823 102182621	SULT2B1 UGT1A1 HSD17B2
Taurine and hypotaurine metabolism	1	7	0.589314	1	102190230	chx:102190230	102190230	CDO1
Hepatitis C	15	132	0.590561	1	102188710 102186154 102182757 102185660 102182828 102171156 102169137 108634709 102175660 102190231 102172758 102179343 102180926 100861393 102173066	chx:102188710 chx:102186154 chx:102182757 chx:102185660 chx:102182828 chx:102171156 chx:102169137 chx:102187730 chx:102175660 chx:102190231 chx:102172758 chx:102179343 chx:102180926 chx:100861393 chx:102173066	102188710 102186154 102182757 102185660 102182828 102171156 102169137 102187730 102175660 102190231 102172758 102179343 102180926 100861393 102173066	PIK3R1 STAT3 TLR3 SOS1 CLDN8 PIAS1 NFKBIA CLDN6 NFKB1 IRF9 PIK3R5 PIK3R3 MAPK12 PPARA CLDN23
Tight junction	15	134	0.612126	1	102182828 102175493 102178667 102178031 102190011 108634709 102185804 102185413 102172132 102181169 102189619 102173503 102174419 102176966 102173066	chx:102182828 chx:102175493 chx:102178667 chx:102178031 chx:102190011 chx:102187730 chx:102185804 chx:102185413 chx:102172132 chx:102181169 chx:102189619 chx:102173503 chx:102175136 chx:102176966 chx:102173066	102182828 102175493 102178667 102178031 102190011 102187730 102185804 102185413 102172132 102181169 102189619 102173503 102175136 102176966 102173066	CLDN8 MYH7B TJP1 CGN RAB3B CLDN6 GNAI1 ASH1L YBX3 RHOA JAM2 LLGL2 CSNK2A1 ACTN1 CLDN23
Renin-angiotensin system	2	18	0.637578	1	102184608 102171917	chx:102184608 chx:102171917	102184608 102171917	ACE2 ACE
Linoleic acid metabolism	4	37	0.638996	1	102190572 102181382 102190840 102187595	chx:102190572 chx:102181382 chx:102190840 chx:102187595	102190572 102181382 102190840 102187595	PLA2G4E
Cell adhesion molecules (CAMs)	17	155	0.64513	1	102182828 102175177 102186321 102189639 102169922 106502299 102174054 102170273 102179808 108634709 102170076 102190547 102191321 102189619 102173248 102191301 102173066	chx:102182828 chx:102175177 chx:102186321 chx:102189639 chx:102169922 chx:102181860 chx:102174054 chx:102170273 chx:102179808 chx:102187730 chx:102170076 chx:102170914 chx:102191321 chx:102189619 chx:102173248 chx:102191301 chx:102173066	102182828 102175177 102186321 102189639 102169922 102181860 102174054 102170273 102179808 102187730 102170076 102170914 102191321 102189619 102173248 102191301 102173066	CLDN8 SDC4 MPZ CADM3 ICAM3 CDH5 ICOSLG PECAM1 CLDN6 SELP NLGN1 JAM2 PTPRM ITGB8 CLDN23
Mineral absorption	6	56	0.64736	1	102191649 102172831 102180651 102184475 102168373 102188072	chx:102191649 chx:102172831 chx:102180651 chx:102184475 chx:102168373 chx:102188072	102191649 102172831 102180651 102184475 102168373 102188072	ATP1B2 SLC26A9 TRPV6 SLC9A3 ATP1B1 MT2A
Protein digestion and absorption	13	120	0.653081	1	102173817 102191649 102185420 102187830 102176416 102181685 102184608 102172792 106503435 102184475 102168373 102188580 102181964	chx:102173817 chx:102191649 chx:102185420 chx:102187830 chx:102176416 chx:102181685 chx:102184608 chx:102172792 chx:102188543 chx:102184475 chx:102168373 chx:102188580 chx:102181964	102173817 102191649 102185420 102187830 102176416 102181685 102184608 102172792 102188543 102184475 102168373 102188580 102181964	PRCP ATP1B2 COL24A1 COL17A1 SLC1A1 SLC16A10 ACE2 COL7A1 SLC9A3 ATP1B1 COL9A3 SLC8A1
Morphine addiction	10	93	0.65403	1	102190578 102176517 102188104 102176240 102185804 102180724 102189417 102169557 102180735 102169841	chx:102190578 chx:102168790 chx:102188104 chx:102176240 chx:102185804 chx:102180724 chx:102189417 chx:102169557 chx:102185296 chx:102169841	102190578 102168790 102188104 102176240 102185804 102180724 102189417 102169557 102185296 102169841	GRK5 PRKACB ADCY9 GABRR2 GNAI1 ADCY1 ARRB1 ADCY6 ADRBK2 GNB3
Insulin secretion	9	84	0.655103	1	102176517 102188104 102170199 102184768 102180724 102169557 102191649 102168373 102183893	chx:102168790 chx:102188104 chx:102170199 chx:102184768 chx:102180724 chx:102169557 chx:102191649 chx:102168373 chx:102183893	102168790 102188104 102170199 102184768 102180724 102169557 102191649 102168373 102183893	PRKACB ADCY9 CREB3L2 ITPR3 ADCY1 ADCY6 ATP1B2 ATP1B1 CREB3L1
Pertussis	8	75	0.656769	1	100860955 102176587 102191717 102175660 102181169 102173382 102180926 102185804	chx:100860955 chx:102176587 chx:102191717 chx:102175660 chx:102181169 chx:102173382 chx:102180926 chx:102185804	100860955 102176587 102191717 102175660 102181169 102173382 102180926 102185804	TLR4 ITGA5 NFKB1 RHOA NLRP3 MAPK12 GNAI1
Maturity onset diabetes of the young	2	19	0.664367	1	108637146 102174536	chx:102169631 chx:102174536	102169631 102174536	NEUROD1 HHEX
Fc gamma R-mediated phagocytosis	9	85	0.667783	1	102176802 102170442 102190427 102188466 102168201 102188710 102172758 102179343 102181878	chx:102189645 chx:102170442 chx:102190427 chx:102188466 chx:102168201 chx:102188710 chx:102172758 chx:102179343 chx:102181878	102189645 102170442 102190427 102188466 102168201 102188710 102172758 102179343 102181878	VAV3 ASAP1 WASF3 WASL SPHK1 PIK3R1 PIK3R5 PIK3R3 PLCG1
Butanoate metabolism	3	29	0.669157	1	102185052 102182274 102179598	chx:102185052 chx:102182274 chx:102179598	102185052 102182274 102179598	ACSM3 EHHADH
Hypertrophic cardiomyopathy (HCM)	8	77	0.683172	1	102185499 102191175 102171917 102176587 102183035 102191301 108634347 102191364	chx:102185499 chx:102191175 chx:102171917 chx:102176587 chx:102183035 chx:102191301 chx:102168618 chx:102191364	102185499 102191175 102171917 102176587 102183035 102191301 102168618 102191364	ITGA3 ITGB4 ACE ITGA5 CACNA2D1 ITGB8 DMD TGFB1
Dopaminergic synapse	14	132	0.683741	1	102176517 102191740 102183893 102185804 102184768 102176770 102170858 102174633 102180696 102170199 102177187 102180926 102169495 102169841	chx:102168790 chx:102191740 chx:102183893 chx:102185804 chx:102184768 chx:102176770 chx:102170858 chx:102174633 chx:102180696 chx:102170199 chx:102189537 chx:102180926 chx:102169495 chx:102169841	102168790 102191740 102183893 102185804 102184768 102176770 102170858 102174633 102180696 102170199 102189537 102180926 102169495 102169841	PRKACB PPP2R3A CREB3L1 GNAI1 ITPR3 PPP3CA ITPR2 KIF5A PPP1R1B CREB3L2 GRIN2A MAPK12 ARNTL GNB3
Collecting duct acid secretion	3	30	0.689734	1	102172556 102186995 102174762	chx:102172556 chx:102186995 chx:102174762	102172556 102186995 102174762	ATP6V0D2 ATP6V0A1 CA2
alpha-Linolenic acid metabolism	3	30	0.689734	1	108635030 108637647 102187595	chx:102171133 chx:100861212 chx:102187595	102171133 100861212 102187595	FADS2 PLA2G4E
Fructose and mannose metabolism	3	31	0.709332	1	102188810 102170613 102187016	chx:102188810 chx:102170613 chx:102187016	102188810 102170613 102187016	PFKFB4 PFKFB3 ALDOA
Pentose and glucuronate interconversions	3	31	0.709332	1	102177249 102185703 102190288	chx:102177249 chx:102174355 chx:102190288	102177249 102174355 102190288	UGP2 UGT1A1
GABAergic synapse	9	89	0.715654	1	102191403 102176517 102188104 102176240 102188363 102185804 102180724 102169841 102169557	chx:102191403 chx:102168790 chx:102188104 chx:102176240 chx:102188363 chx:102185804 chx:102180724 chx:102169841 chx:102169557	102191403 102168790 102188104 102176240 102188363 102185804 102180724 102169841 102169557	SLC38A1 PRKACB ADCY9 GABRR2 SLC6A1 GNAI1 ADCY1 GNB3 ADCY6
Glycolysis / Gluconeogenesis	6	62	0.733964	1	102168742 102189835 102179701 102169772 102185099 102187016	chx:102168742 chx:102189835 chx:102179701 chx:102169772 chx:102185099 chx:102187016	102168742 102189835 102179701 102169772 102185099 102187016	PCK1 LDHC ALDH3A1 ACSS2 ACSS1 ALDOA
Ascorbate and aldarate metabolism	2	22	0.735188	1	102190288 102188205	chx:102190288 chx:102188205	102190288 102188205	UGT1A1 RGN
Histidine metabolism	2	23	0.755788	1	102179701 102185636	chx:102179701 chx:102185636	102179701 102185636	ALDH3A1 HAL
Dorso-ventral axis formation	2	23	0.755788	1	102178336 102185660	chx:102178336 chx:102185660	102178336 102185660	ETV6 SOS1
Chemical carcinogenesis	6	64	0.759205	1	102190288 102188913 102181382 108636034 102170823 102179701	chx:102190288 chx:102188913 chx:102181382 chx:102189581 chx:102170823 chx:102179701	102190288 102188913 102181382 102189581 102170823 102179701	UGT1A1 ALDH3A1
Leishmaniasis	7	74	0.761844	1	100860955 100860747 102169137 102190308 102175660 102180926 102191364	chx:100860955 chx:100860747 chx:102169137 chx:102190308 chx:102175660 chx:102180926 chx:102191364	100860955 100860747 102169137 102190308 102175660 102180926 102191364	TLR4 TLR2 NFKBIA PTPN6 NFKB1 MAPK12 TGFB1
Primary immunodeficiency	3	34	0.762391	1	102191104 102189290 102175248	chx:102191104 chx:102189290 chx:102175248	102191104 102189290 102175248	BLNK TNFRSF13C IL7R
Serotonergic synapse	11	113	0.767803	1	102176517 102169002 102191798 102185804 102184768 102172933 102170858 102190840 102169841 102190572 102187595	chx:102168790 chx:102169002 chx:102191798 chx:102185804 chx:102184768 chx:102172933 chx:102170858 chx:102190840 chx:102169841 chx:102190572 chx:102187595	102168790 102169002 102191798 102185804 102184768 102172933 102170858 102190840 102169841 102190572 102187595	PRKACB HTR1B GNAI1 ITPR3 ALOX12B ITPR2 GNB3 PLA2G4E
Glycerolipid metabolism	5	55	0.770652	1	102188869 108633223 102176082 100860750 102174409	chx:102188869 chx:102170308 chx:102176082 chx:100860750 chx:102174409	102188869 102170308 102176082 100860750 102174409	MBOAT2 MOGAT3 MGLL LPL DGAT2
Phenylalanine metabolism	2	24	0.774988	1	102168295 102179701	chx:102168295 chx:102179701	102168295 102179701	AOC3 ALDH3A1
Bladder cancer	3	35	0.778233	1	102191054 102168469 102171262	chx:102191054 chx:102168469 chx:102171262	102191054 102168469 102171262	RPS6KA5 MMP9 MYC
Rheumatoid arthritis	9	95	0.778543	1	100860955 100860747 102186995 102172556 102183473 102170644 102185051 102181558 102191364	chx:100860955 chx:100860747 chx:102186995 chx:102172556 chx:102183473 chx:102170644 chx:102185051 chx:102169100 chx:102191364	100860955 100860747 102186995 102172556 102183473 102170644 102185051 102169100 102191364	TLR4 TLR2 ATP6V0A1 ATP6V0D2 CTSK CCL20 CSF1 TEK TGFB1
Vascular smooth muscle contraction	12	124	0.780829	1	102176517 102169406 102188104 102181692 102182788 102184768 102180724 102170858 102179302 102169557 102181169 102187595	chx:102168790 chx:102169406 chx:102188104 chx:102181692 chx:102182788 chx:102184768 chx:102180724 chx:102170858 chx:102179302 chx:102169557 chx:102181169 chx:102187595	102168790 102169406 102188104 102181692 102182788 102184768 102180724 102170858 102179302 102169557 102181169 102187595	PRKACB GUCY1B3 ADCY9 ROCK2 ADRA1A ITPR3 ADCY1 ITPR2 ARHGEF12 ADCY6 RHOA PLA2G4E
Alanine, aspartate and glutamate metabolism	3	36	0.793193	1	102175221 102173716 102170134	chx:102173681 chx:102173716 chx:102170134	102173681 102173716 102170134	GPT2 GFPT2
Amphetamine addiction	6	67	0.793688	1	102176517 102170199 102176770 102180696 102177187 102183893	chx:102168790 chx:102170199 chx:102176770 chx:102180696 chx:102189537 chx:102183893	102168790 102170199 102176770 102180696 102189537 102183893	PRKACB CREB3L2 PPP3CA PPP1R1B GRIN2A CREB3L1
Metabolism of xenobiotics by cytochrome P450	5	57	0.794993	1	102190288 102179701 102188913 108636034 102170823	chx:102190288 chx:102179701 chx:102188913 chx:102189581 chx:102170823	102190288 102179701 102188913 102189581 102170823	UGT1A1 ALDH3A1
African trypanosomiasis	3	37	0.807302	1	102175177 108633275 102180141	chx:102175177 chx:102178753 chx:102180141	102175177 102178753 102180141	FASLG, FasL
Drug metabolism - other enzymes	3	38	0.820589	1	102185703 102190288 102188073	chx:102174355 chx:102190288 chx:102188887	102174355 102190288 102188887	UGT1A1
Glycosaminoglycan biosynthesis - keratan sulfate	1	15	0.831383	1	100860927	chx:100860927	100860927	B4GALT1
Cysteine and methionine metabolism	3	39	0.833087	1	102189835 102182228 102190230	chx:102189835 chx:102182228 chx:102190230	102189835 102182228 102190230	LDHC AMD1 CDO1
Basal transcription factors	4	50	0.833864	1	102176579 102187576 102172553 102173206	chx:102176579 chx:102187576 chx:102172553 chx:102173206	102176579 102187576 102172553 102173206	GTF2IRD1 TAF1 TAF3 TAF4
Glyoxylate and dicarboxylate metabolism	2	28	0.839125	1	100860855 102184057	chx:100860855 chx:102184057	100860855 102184057	CAT ACO1
Glycosphingolipid biosynthesis - globo series	1	16	0.849143	1	102185028	chx:102185028	102185028	NA
Pentose phosphate pathway	2	29	0.852333	1	102187016 102188205	chx:102187016 chx:102188205	102187016 102188205	ALDOA RGN
N-Glycan biosynthesis	4	52	0.854251	1	102182591 102172355 100860927 102172999	chx:102182591 chx:102172355 chx:100860927 chx:102172999	102182591 102172355 100860927 102172999	MAN2A1 MAN1A1 B4GALT1 ALG2
Lysosome	11	125	0.85923	1	102179509 102185703 102186995 100750233 102188573 102172556 102186936 102183473 102189563 102187709 102175754	chx:102179509 chx:102174355 chx:102186995 chx:100750233 chx:102188573 chx:102172556 chx:102186936 chx:102183473 chx:102189563 chx:102187709 chx:102175754	102179509 102174355 102186995 100750233 102188573 102172556 102186936 102183473 102189563 102187709 102175754	AP1G1 ATP6V0A1 GNS, G6S SCARB2 ATP6V0D2 GNPTAB CTSK IDS CTNS PSAPL1
Citrate cycle (TCA cycle)	2	30	0.864545	1	102184057 102168742	chx:102184057 chx:102168742	102184057 102168742	ACO1 PCK1
Other types of O-glycan biosynthesis	2	30	0.864545	1	102173322 100860927	chx:102173322 chx:100860927	102173322 100860927	COLGALT2 B4GALT1
Selenocompound metabolism	1	17	0.865032	1	102182835	chx:102182835	102182835	MARS2
Sulfur metabolism	1	17	0.865032	1	102183520	chx:102183520	102183520	SQRDL
Tuberculosis	17	185	0.865255	1	102187277 100860747 100860955 102187383 102187824 102169919 102186995 102176770 102172556 100861238 102179302 102186424 102181169 102168201 102180926 102191364 102175660	chx:102187277 chx:100860747 chx:100860955 chx:102187383 chx:102187824 chx:102169919 chx:102186995 chx:102176770 chx:102172556 chx:100861238 chx:102179302 chx:102186424 chx:102181169 chx:102168201 chx:102180926 chx:102191364 chx:102175660	102187277 100860747 100860955 102187383 102187824 102169919 102186995 102176770 102172556 100861238 102179302 102186424 102181169 102168201 102180926 102191364 102175660	NFYA TLR2 TLR4 EP300 CREBBP CASP8 ATP6V0A1 PPP3CA ATP6V0D2 HSPD1 ARHGEF12 NOD2 RHOA SPHK1 MAPK12 TGFB1 NFKB1
p53 signaling pathway	6	75	0.867043	1	102180182 102174541 102169919 102190470 102177668 102184175	chx:102180182 chx:102174541 chx:102169919 chx:102190470 chx:102177668 chx:102184175	102180182 102174541 102169919 102190470 102177668 102184175	CDK6 IGFBP3 CASP8 CCND3 RPRM TP73
Calcium signaling pathway	16	177	0.873875	1	102176517 102188104 102182788 102184768 102189420 102176770 102181964 102180724 102170858 102168201 102174007 102185490 102177187 102181878 102178972 102179381	chx:102168790 chx:102188104 chx:102182788 chx:102184768 chx:102168898 chx:102176770 chx:102181964 chx:102180724 chx:102170858 chx:102168201 chx:102174007 chx:102185490 chx:102189537 chx:102181878 chx:102178972 chx:102179381	102168790 102188104 102182788 102184768 102168898 102176770 102181964 102180724 102170858 102168201 102174007 102185490 102189537 102181878 102178972 102179381	PRKACB ADCY9 ADRA1A ITPR3 ATP2B3 PPP3CA SLC8A1 ADCY1 ITPR2 SPHK1 PDGFRA NOS1 GRIN2A PLCG1 PLCE1 ADRB2
Type I diabetes mellitus	4	55	0.880817	1	108638461 100861238 108633275 102176878	chx:102175759 chx:100861238 chx:102178753 chx:102175759	102175759 100861238 102178753 102175759	HSPD1 FASLG, FasL
Galactose metabolism	2	32	0.886229	1	102177249 100860927	chx:102177249 chx:100860927	102177249 100860927	UGP2 B4GALT1
Herpes simplex infection	19	210	0.890309	1	100860747 102182757 102169137 102176579 102187824 102169919 102187383 102178971 102173685 102186192 102175660 102190231 102188997 102178645 108633275 102173206 102174419 102169495 102172553	chx:100860747 chx:102182757 chx:102169137 chx:102176579 chx:102187824 chx:102169919 chx:102187383 chx:102178971 chx:102173685 chx:102186192 chx:102175660 chx:102190231 chx:102188997 chx:102178645 chx:102178753 chx:102173206 chx:102175136 chx:102169495 chx:102172553	100860747 102182757 102169137 102176579 102187824 102169919 102187383 102178971 102173685 102186192 102175660 102190231 102188997 102178645 102178753 102173206 102175136 102169495 102172553	TLR2 TLR3 NFKBIA GTF2IRD1 CREBBP CASP8 EP300 PER2 PER1 NXF1 NFKB1 IRF9 USP7 PER3 FASLG, FasL TAF4 CSNK2A1 ARNTL TAF3
Regulation of autophagy	2	33	0.895821	1	102180062 102173325	chx:102180062 chx:102173325	102180062 102173325	ATG16L2 ULK1
Base excision repair	2	33	0.895821	1	102174734 102187902	chx:102174734 chx:102187902	102174734 102187902	APEX2 PARP3
Salmonella infection	7	90	0.896177	1	102178667 102181692 100860955 102191717 102188466 102175660 102180926	chx:102178667 chx:102181692 chx:100860955 chx:102191717 chx:102188466 chx:102175660 chx:102180926	102178667 102181692 100860955 102191717 102188466 102175660 102180926	TJP1 ROCK2 TLR4 WASL NFKB1 MAPK12
Graft-versus-host disease	3	46	0.901217	1	108638461 108633275 102176878	chx:102175759 chx:102178753 chx:102175759	102175759 102178753 102175759	FASLG, FasL
Terpenoid backbone biosynthesis	1	20	0.903348	1	102169762	chx:102169762	102169762	HMGCR
RIG-I-like receptor signaling pathway	5	70	0.907118	1	102187179 102169919 102180926 102175660 102169137	chx:102187179 chx:102169919 chx:102180926 chx:102175660 chx:102169137	102187179 102169919 102180926 102175660 102169137	RNF125 CASP8 MAPK12 NFKB1 NFKBIA
Arginine and proline metabolism	4	59	0.909625	1	102185490 102182228 102179448 102173716	chx:102185490 chx:102182228 chx:102179448 chx:102173716	102185490 102182228 102179448 102173716	NOS1 AMD1 P4HA1
Insulin signaling pathway	12	145	0.910136	1	102185666 100861286 102168742 102185660 102186998 102178979 102172758 102176517 102188710 102180441 102179343 100861224	chx:102185666 chx:100861286 chx:102168742 chx:102185660 chx:102186998 chx:102178979 chx:102172758 chx:102168790 chx:102188710 chx:102180441 chx:102179343 chx:100861224	102185666 100861286 102168742 102185660 102186998 102178979 102172758 102168790 102188710 102180441 102179343 100861224	PYGB FASN PCK1 SOS1 CBLB SOCS2 PIK3R5 PRKACB PIK3R1 EIF4E2 PIK3R3 ACACA
Viral myocarditis	5	71	0.912954	1	102169919 108634347 102184349 100860749 102186140	chx:102169919 chx:102168618 chx:102184349 chx:100860749 chx:102186140	102169919 102168618 102184349 100860749 102186140	CASP8 DMD ABL1 CAV1 ABL2
ABC transporters	4	60	0.915783	1	102174076 102179446 102177770 108637252	chx:102174076 chx:102179446 chx:102177770 chx:102181111	102174076 102179446 102177770 102181111	ABCA12 CFTR ABCC1
Porphyrin and chlorophyll metabolism	2	36	0.920259	1	102185703 102190288	chx:102174355 chx:102190288	102174355 102190288	UGT1A1
Steroid biosynthesis	1	22	0.922639	1	102186791	chx:102186791	102186791	SOAT1
Oocyte meiosis	9	117	0.923784	1	102176517 100860827 102188104 102184768 102176770 102180724 102170858 102169557 100861165	chx:102168790 chx:100860827 chx:102188104 chx:102184768 chx:102176770 chx:102180724 chx:102170858 chx:102169557 chx:100861165	102168790 100860827 102188104 102184768 102176770 102180724 102170858 102169557 100861165	PRKACB AR ADCY9 ITPR3 PPP3CA ADCY1 ITPR2 ADCY6 IGF-IR
Ubiquitin mediated proteolysis	11	139	0.927112	1	102185187 102186998 102170194 102170035 102171156 102168669 102171806 102175767 102173331 102190957 102186637	chx:102185187 chx:102186998 chx:102170194 chx:102170035 chx:102171156 chx:102174917 chx:102171806 chx:102175767 chx:102173331 chx:102180853 chx:102186637	102185187 102186998 102170194 102170035 102171156 102174917 102171806 102175767 102173331 102180853 102186637	NEDD4 CBLB NEDD4L XIAP PIAS1 UBE2D3 UBE4B UBE2J1 SMURF2 RHOBTB2 HERC2
Intestinal immune network for IgA production	3	50	0.927757	1	102170273 102191364 102189290	chx:102170273 chx:102191364 chx:102189290	102170273 102191364 102189290	ICOSLG TGFB1 TNFRSF13C
Allograft rejection	3	50	0.927757	1	108638461 108633275 102176878	chx:102175759 chx:102178753 chx:102175759	102175759 102178753 102175759	FASLG, FasL
Fanconi anemia pathway	3	51	0.93328	1	102189936 102181124 102182367	chx:102189936 chx:102181124 chx:102182367	102189936 102181124 102182367	FANCB REV3L SLX4
Nicotine addiction	2	38	0.933435	1	102177187 102176240	chx:102189537 chx:102176240	102189537 102176240	GRIN2A GABRR2
Carbon metabolism	8	109	0.93463	1	102175221 102169772 102184057 102185099 102188773 102187016 102188205 102179598	chx:102173681 chx:102169772 chx:102184057 chx:102185099 chx:102188773 chx:102187016 chx:102188205 chx:102179598	102173681 102169772 102184057 102185099 102188773 102187016 102188205 102179598	GPT2 ACSS2 ACO1 ACSS1 ALDH6A1 ALDOA RGN EHHADH
Complement and coagulation cascades	5	76	0.937543	1	102175816 102180259 102178131 102191119 102185401	chx:102175816 chx:102180259 chx:102178131 chx:102191119 chx:102185401	102175816 102180259 102178131 102191119 102185401	CFB C7 F3 VWF
Protein export	1	25	0.944605	1	102185663	chx:102185663	102185663	HSPA5
Glycosylphosphatidylinositol(GPI)-anchor biosynthesis	1	25	0.944605	1	102170473	chx:102170473	102170473	PGAP1
Cytosolic DNA-sensing pathway	3	54	0.947594	1	102191717 102175660 102169137	chx:102191717 chx:102175660 chx:102169137	102191717 102175660 102169137	NFKB1 NFKBIA
mRNA surveillance pathway	7	102	0.948717	1	102174796 102191740 102177584 102186192 102171449 102176671 102177095	chx:102174796 chx:102191740 chx:102177584 chx:102186192 chx:102171449 chx:102176671 chx:102177095	102174796 102191740 102177584 102186192 102171449 102176671 102177095	SMG1 PPP2R3A PAPOLB NXF1 SMG7 CPSF7 CASC3
Ribosome biogenesis in eukaryotes	5	81	0.955704	1	102171795 102191427 102186192 102174419 102191751	chx:102171795 chx:102191427 chx:102186192 chx:102175136 chx:102191751	102171795 102191427 102186192 102175136 102191751	XPO1 NOL6 NXF1 CSNK2A1 RIOK1
Phagosome	13	171	0.957587	1	100860955 100860747 102187765 102190275 102185490 102176587 102186995 102179674 102179675 102172556 102188330 102176404 102178119	chx:100860955 chx:100860747 chx:102178700 chx:102190275 chx:102185490 chx:102176587 chx:102186995 chx:102179674 chx:102179675 chx:102172556 chx:102188330 chx:102178119 chx:102178119	100860955 100860747 102178700 102190275 102185490 102176587 102186995 102179674 102179675 102172556 102188330 102178119 102178119	TLR4 TLR2 TUBA1B PIKFYVE NOS1 ITGA5 ATP6V0A1 THBS2 THBS4 ATP6V0D2 TUBB1
Cell cycle	9	128	0.958549	1	102184349 102180182 102187824 102187383 102171262 102190470 102179213 102169293 102191364	chx:102184349 chx:102180182 chx:102187824 chx:102187383 chx:102171262 chx:102190470 chx:102179213 chx:102188455 chx:102191364	102184349 102180182 102187824 102187383 102171262 102190470 102179213 102188455 102191364	ABL1 CDK6 CREBBP EP300 MYC CCND3 CDC25B SMAD2 TGFB1
Phototransduction	1	28	0.960335	1	102189417	chx:102189417	102189417	ARRB1
Homologous recombination	1	28	0.960335	1	102168649	chx:102168649	102168649	NBN
Non-alcoholic fatty liver disease (NAFLD)	13	173	0.961647	1	102188710 102175660 100861393 102169919 102179406 102191364 100860794 102172758 102179343 108633275 102173125 102173038 102179824	chx:102188710 chx:102175660 chx:100861393 chx:102169919 chx:102179406 chx:102191364 chx:100860794 chx:102172758 chx:102179343 chx:102178753 chx:102173125 chx:102173038 chx:102179824	102188710 102175660 100861393 102169919 102179406 102191364 100860794 102172758 102179343 102178753 102173125 102173038 102179824	PIK3R1 NFKB1 PPARA CASP8 MLXIP TGFB1 LEP, OB, obese PIK3R5 PIK3R3 FASLG, FasL ADIPOQ, GBP28, qpM1 ERN1 IL6R
Fatty acid degradation	2	44	0.961656	1	102181277 102179598	chx:102181277 chx:102179598	102181277 102179598	ACSL4 EHHADH
Autoimmune thyroid disease	3	60	0.968051	1	108638461 108633275 102176878	chx:102175759 chx:102178753 chx:102175759	102175759 102178753 102175759	FASLG, FasL
Ether lipid metabolism	2	47	0.971037	1	102187977 102187595	chx:102187977 chx:102187595	102187977 102187595	PLD3 PLA2G4E
Biosynthesis of amino acids	4	76	0.974471	1	102174196 102175221 102184057 102187016	chx:102174196 chx:102173681 chx:102184057 chx:102187016	102174196 102173681 102184057 102187016	BCAT1 GPT2 ACO1 ALDOA
Glutathione metabolism	2	49	0.976015	1	102188913 108636034	chx:102188913 chx:102189581	102188913 102189581	NA
Amino sugar and nucleotide sugar metabolism	2	50	0.978183	1	102177249 102170134	chx:102177249 chx:102170134	102177249 102170134	UGP2 GFPT2
Synaptic vesicle cycle	3	66	0.980789	1	102172556 102186995 102177079	chx:102172556 chx:102186995 chx:102177079	102172556 102186995 102177079	ATP6V0D2 ATP6V0A1 DNM3
Glycerophospholipid metabolism	5	96	0.985112	1	102171596 102188869 102187977 102171407 102187595	chx:102171596 chx:102188869 chx:102187977 chx:102171407 chx:102187595	102171596 102188869 102187977 102171407 102187595	MBOAT2 PLD3 GPD1 PLA2G4E
Cardiac muscle contraction	4	83	0.985332	1	102191649 102168373 102183035 102179249	chx:102191649 chx:102168373 chx:102183035 chx:102179249	102191649 102168373 102183035 102179249	ATP1B2 ATP1B1 CACNA2D1 SLC9A1
Staphylococcus aureus infection	2	55	0.986469	1	102170076 102175816	chx:102170076 chx:102175816	102170076 102175816	SELP CFB
Purine metabolism	11	176	0.99066	1	102190787 102189182 102169406 102188104 102176121 102179145 102180724 102182275 102191298 102169872 102169557	chx:102190787 chx:102189182 chx:102169406 chx:102188104 chx:102176121 chx:102179145 chx:102180724 chx:102182275 chx:102191298 chx:102169872 chx:102169557	102190787 102189182 102169406 102188104 102176121 102179145 102180724 102182275 102191298 102169872 102169557	ENPP1 ENTPD1 GUCY1B3 ADCY9 AK3 PDE6D ADCY1 AK4 NT5C1A ENPP3 ADCY6
RNA degradation	3	75	0.991235	1	100861238 102169891 102189827	chx:100861238 chx:102169891 chx:102189827	100861238 102169891 102189827	HSPD1 PATL1 CNOT4
Glycine, serine and threonine metabolism	1	46	0.994659	1	102168295	chx:102168295	102168295	AOC3
Alcoholism	9	163	0.995393	1	102185660 102170199 102185804 102180782 102169841 102180696 102177187 102183893 102172676	chx:102185660 chx:102170199 chx:102185804 chx:102180782 chx:102169841 chx:102180696 chx:102189537 chx:102183893 chx:102172676	102185660 102170199 102185804 102180782 102169841 102180696 102189537 102183893 102172676	SOS1 CREB3L2 GNAI1 BDNF GNB3 PPP1R1B GRIN2A CREB3L1
Systemic lupus erythematosus	5	122	0.998091	1	102180259 102168777 102176966 102177187 102172676	chx:102180259 chx:102168777 chx:102176966 chx:102189537 chx:102172676	102180259 102168777 102176966 102189537 102172676	C7 SSB ACTN1 GRIN2A
Alzheimer's disease	10	195	0.998785	1	100860750 102185490 102173809 102169919 102184768 102176770 102188327 102170858 102177187 102173038	chx:100860750 chx:102185490 chx:102173809 chx:102169919 chx:102184768 chx:102176770 chx:102188327 chx:102170858 chx:102189537 chx:102173038	100860750 102185490 102173809 102169919 102184768 102176770 102188327 102170858 102189537 102173038	LPL NOS1 IDE CASP8 ITPR3 PPP3CA ADAM17 ITPR2 GRIN2A ERN1
Pyrimidine metabolism	3	98	0.998922	1	102189182 102191298 102176313	chx:102189182 chx:102191298 chx:102176313	102189182 102191298 102176313	ENTPD1 NT5C1A CTPS2
Huntington's disease	11	211	0.999032	1	102170199 102187824 102169919 102187383 102180114 102180782 100860856 102173060 102173206 102183893 100861309	chx:102170199 chx:102187824 chx:102169919 chx:102187383 chx:102181107 chx:102180782 chx:100860856 chx:102173060 chx:102173206 chx:102183893 chx:100861309	102170199 102187824 102169919 102187383 102181107 102180782 100860856 102173060 102173206 102183893 100861309	CREB3L2 CREBBP CASP8 EP300 REST BDNF MNSOD HIP1 TAF4 CREB3L1 PPARG
Spliceosome	5	136	0.999408	1	102189060 102177883 102185412 100860849 102178315	chx:102189060 chx:102177883 chx:102185412 chx:100860849 chx:100860849	102189060 102177883 102185412 100860849 100860849	SF3A1 CHERP HSPA6 HSP70.1 HSP70.1
Aminoacyl-tRNA biosynthesis	1	66	0.999425	1	102182835	chx:102182835	102182835	MARS2
Metabolic pathways	110	1270	0.999569	1	102190787 102170823 102168742 102191223 102186080 102172933 102182556 102173924 102184057 102190230 102191500 102185052 102181762 102181802 102174889 102177200 102191298 102182123 102188073 100860894 102187932 102169762 102174936 102179093 102169848 102189835 102181277 102179701 102182274 102182275 102170134 102185028 100861224 102173893 100750233 102187016 102187233 102184000 102173975 102184385…	chx:102190787 chx:102170823 chx:102168742 chx:102191223 chx:102186092 chx:102172933 chx:102182556 chx:102173924 chx:102184057 chx:102190230 chx:102191500 chx:102185052 chx:102181762 chx:102181802 chx:102174889 chx:102177200 chx:102191298 chx:102175761 chx:102188887 chx:100860894 chx:102187932 chx:102169762 chx:102174936 chx:102179093 chx:102169848 chx:102189835 chx:102181277 chx:102179701 chx:102…	102190787 102170823 102168742 102191223 102186092 102172933 102182556 102173924 102184057 102190230 102191500 102185052 102181762 102181802 102174889 102177200 102191298 102175761 102188887 100860894 102187932 102169762 102174936 102179093 102169848 102189835 102181277 102179701 102182274 102182275 102170134 102185028 100861224 102173893 100750233 102187016 102187233 102184000 102173975 102184385…	ENPP1 PCK1 HPGDS LTA4H ALOX12B CERS2 OCRL ACO1 CDO1 PTGES3 ACSM3 ELOVL6 DEGS1 PECR B3GALT1 NT5C1A PTGIS HMGCR UGCG ACER1 BST1 LDHC ACSL4 ALDH3A1 AK4 GFPT2 ACACA ACMSD GNS, G6S ALDOA ST6GALNAC1 DHRS9 ACOX2 SGMS2 MOGAT3 B4GALT1 ENPP3 MAN2A1 FASN CERS3 PIK3C2G WBSCR17 PYGB BCAT1 PTPLB P4HA1 UGP2 TYR GALNT10 AMD1 REV3L PLD3 DEGS2 PIK3C2B CTPS2 SYNJ1 PLCG1 EHHADH NOS1 ACSS1 ACSS2 DGAT2 DSE RGN IVD INP…
Neuroactive ligand-receptor interaction	15	279	0.999708	1	102182958 102187024 102176240 102191798 102182788 102189775 102190659 100860794 102177187 102172679 102181742 102186285 100861318 102177799 102179381	chx:102182958 chx:102187024 chx:102176240 chx:102191798 chx:102182788 chx:102189775 chx:102190659 chx:100860794 chx:102189537 chx:102172679 chx:102181742 chx:102186285 chx:100861318 chx:102177799 chx:102179381	102182958 102187024 102176240 102191798 102182788 102189775 102190659 100860794 102189537 102172679 102181742 102186285 100861318 102177799 102179381	P2RY4 ADRA2A GABRR2 HTR1B ADRA1A GPR83 LEP, OB, obese GRIN2A S1PR1 MC5R NPY1R PRLR CNR1 ADRB2
RNA transport	5	165	0.999953	1	102180441 102186192 102171795 102177095 102170440	chx:102180441 chx:102186192 chx:102171795 chx:102177095 chx:100860780	102180441 102186192 102171795 102177095 100860780	EIF4E2 NXF1 XPO1 CASC3 EEF1A1
Parkinson's disease	3	169	0.999999	1	102176517 102185804 102175767	chx:102168790 chx:102185804 chx:102175767	102168790 102185804 102175767	PRKACB GNAI1 UBE2J1
Oxidative phosphorylation	2	161	1	1	102172556 102186995	chx:102172556 chx:102186995	102172556 102186995	ATP6V0D2 ATP6V0A1
Ribosome	2	289	1	1	102184991 102171808	chx:102184991 chx:102189373	102184991 102189373	RPL10
Olfactory transduction	7	849	1	1	102186735 102176517 102185806 102185237 102174140 102172135 102179376	chx:102186735 chx:102168790 chx:102185806 chx:102185525 chx:102174140 chx:102172135 chx:102179376	102186735 102168790 102185806 102185525 102174140 102172135 102179376	CLCA2 PRKACB PRKG2

## Sheet: Catagen_vs_Anagen.KEGG_DOWN
The most enriched pathway terms
Statistic method: hypergeometric test
FDR correction method: Benjamini and Hochberg
Term	Sample number	Background number	P-value	Corrected P-value	UniGenes	KO	Entrez ID	Ensembl ID	Gene name
Systemic lupus erythematosus	43	122	4.7043e-12	1.23253e-09	102191007 106502273 102185882 102178319 102178027 108633413 102184572 102190745 102181640 102179469 102180554 102183306 102172954 102171676 102186446 106502044 102171944 108633408 102173247 102178847 102178901 102187545 108636047 108636046 102182458 106503499 106503498 102178586 102178584 102191766 108637680 102180034 102179075 106503495 102185049 102183743 102180307 100860826 102181383 102178621…	chx:102191007 chx:102178847 chx:102186446 chx:102186446 chx:102178027 chx:102178027 chx:102184572 chx:102179660 chx:102185049 chx:102185049 chx:102186446 chx:102183306 chx:102180307 chx:102171676 chx:102186446 chx:102183306 chx:102171944 chx:102186446 chx:102186446 chx:102178847 chx:102186446 chx:102187545 chx:102180307 chx:102171676 chx:102182458 chx:102186446 chx:102186446 chx:102171676 chx:102…	102191007 102178847 102186446 102186446 102178027 102178027 102184572 102179660 102185049 102185049 102186446 102183306 102180307 102171676 102186446 102183306 102171944 102186446 102186446 102178847 102186446 102187545 102180307 102171676 102182458 102186446 102186446 102171676 102178584 102191766 102171944 102183743 102179075 102178870 102185049 102186446 102180034 102188033 102185049 102186446…	SNRPD3 SNRPD3 C1QA ACTN3 C3
Alcoholism	47	163	1.5297e-10	2.00391e-08	102185882 102178319 102181064 102178027 102184131 102184572 102181640 102179469 102184143 102170665 102183306 102172954 102180554 102171676 102186446 106502044 100860839 102178584 102171944 108633408 102173247 102178901 106502450 102187544 108636047 108636046 102182458 106503499 106503498 102178586 102186668 102191766 108633413 108637680 102180034 106503495 102185049 102183232 102183743 102184233…	chx:102186446 chx:102186446 chx:102181064 chx:102178027 chx:102184131 chx:102184572 chx:102185049 chx:102185049 chx:102184143 chx:102170665 chx:102183306 chx:102180307 chx:102186446 chx:102171676 chx:102186446 chx:102183306 chx:100860839 chx:102178584 chx:102171944 chx:102186446 chx:102186446 chx:102186446 chx:102189040 chx:102187544 chx:102180307 chx:102171676 chx:102182458 chx:102186446 chx:102…	102186446 102186446 102181064 102178027 102184131 102184572 102185049 102185049 102184143 102170665 102183306 102180307 102186446 102171676 102186446 102183306 100860839 102178584 102171944 102186446 102186446 102186446 102189040 102187544 102180307 102171676 102182458 102186446 102186446 102171676 102187180 102191766 102178027 102171944 102183743 102178870 102185049 102183232 102186446 102184233…	PPP1CC HDAC8 HDAC3 GNG4 HDAC1 NRAS GNG7 HDAC10 HDAC2 HDAC5
Oxidative phosphorylation	43	161	6.2998e-09	5.50182e-07	102185248 102177927 102168407 102180353 102183195 102168216 100860782 102181026 102168533 102168558 102173603 102186286 102189802 102171149 102187358 102183616 102188764 102188663 102171860 100861284 102179036 102186141 102174090 102187154 102170107 102170632 102187118 102182202 102184488 108638252 102172376 102176032 102170635 102171404 108633170 102170266 102177332 102169976 100861349 102177419…	chx:102185248 chx:102177927 chx:102168407 chx:102180353 chx:102183195 chx:102168216 chx:100860782 chx:102181026 chx:102168533 chx:102168558 chx:102173603 chx:102186286 chx:102189802 chx:102171149 chx:102187358 chx:102183616 chx:102188764 chx:102188663 chx:102171860 chx:100861284 chx:102179036 chx:102186141 chx:102174090 chx:102187154 chx:102170107 chx:102170632 chx:102187118 chx:102182202 chx:102…	102185248 102177927 102168407 102180353 102183195 102168216 100860782 102181026 102168533 102168558 102173603 102186286 102189802 102171149 102187358 102183616 102188764 102188663 102171860 100861284 102179036 102186141 102174090 102187154 102170107 102170632 102187118 102182202 102184488 102168558 102172376 102176032 102170635 102171404 102170877 102170266 102177332 102169976 100861349 102177419…	NDUFS8 NDUFB4 NDUFB10 SDHB NDUFB3 NDUFS7 NDUFA11 ATP5L ATP5H NDUFB1 ATP6V1G2 ATP5D NDUFB11 NDUFB7 NDUFC1 NDUFB2 ATP5J2 ATP5O NDUFA13 NDUFC2 ATP5A1 ATP5L NDUFA7 NDUFS4 ATP6V0A4 NDUFA2 NDUFB8 NDUFA1 ATP5E ATP5G1
Parkinson's disease	42	169	5.31742e-08	3.48291e-06	102185248 100861284 102168407 102180353 102183195 102168216 100860782 102181026 102168533 102173603 102186286 102177927 102187118 102190018 102189802 102171149 102183616 102188764 102188663 102171860 102182142 102179036 102173997 102186141 102174090 102187154 102170632 102176666 102182202 102184488 102172376 102176032 102170635 108633170 102177332 102169976 100861349 102177419 102179291 102188061…	chx:102185248 chx:100861284 chx:102168407 chx:102180353 chx:102183195 chx:102168216 chx:100860782 chx:102181026 chx:102168533 chx:102173603 chx:102186286 chx:102177927 chx:102187118 chx:102190018 chx:102189802 chx:102171149 chx:102183616 chx:102188764 chx:102188663 chx:102171860 chx:102178714 chx:102179036 chx:102182896 chx:102186141 chx:102174090 chx:102187154 chx:102170632 chx:100861099 chx:102…	102185248 100861284 102168407 102180353 102183195 102168216 100860782 102181026 102168533 102173603 102186286 102177927 102187118 102190018 102189802 102171149 102183616 102188764 102188663 102171860 102178714 102179036 102182896 102186141 102174090 102187154 102170632 100861099 102182202 102184488 102172376 102176032 102170635 102170877 102177332 102169976 100861349 102177419 102179291 102188061…	NDUFS8 NDUFB10 SDHB NDUFB3 NDUFS7 NDUFA11 ATP5H NDUFB4 NDUFA13 GPR37 NDUFB1 ATP5D NDUFB11 NDUFB7 UCHL1 NDUFC1 NDUFB2 ATP5O VDAC3 NDUFC2 ATP5A1 NDUFA7 NDUFS4 NDUFA2 NDUFB8 NDUFA1 ATP5E ATP5G1 SLC25A4
Huntington's disease	47	211	1.49496e-07	7.83359e-06	102185248 102177927 102168407 102180353 106503205 102183195 102168216 100861284 102181026 102170632 102168533 102173603 102186286 102187118 102172093 102171149 100861114 100861349 102183616 102188764 102188663 102171860 102187544 102177165 102179036 102173997 102186141 102174090 102187154 102179362 102184042 102176666 102182202 102184488 102172376 102176032 102170635 108633170 102177332 102189802…	chx:102185248 chx:102177927 chx:102168407 chx:102180353 chx:102180965 chx:102183195 chx:102168216 chx:100861284 chx:102181026 chx:102170632 chx:102168533 chx:102173603 chx:102186286 chx:102187118 chx:102172093 chx:102171149 chx:100861114 chx:100861349 chx:102183616 chx:102188764 chx:102188663 chx:102171860 chx:102187544 chx:102177165 chx:102179036 chx:102182896 chx:102186141 chx:102174090 chx:102…	102185248 102177927 102168407 102180353 102180965 102183195 102168216 100861284 102181026 102170632 102168533 102173603 102186286 102187118 102172093 102171149 100861114 100861349 102183616 102188764 102188663 102171860 102187544 102177165 102179036 102182896 102186141 102174090 102187154 102179362 102184042 100861099 102182202 102184488 102172376 102176032 102170635 102170877 102177332 102189802…	NDUFS8 NDUFB4 NDUFB10 HAP1 SDHB NDUFB3 NDUFA11 ATP5O ATP5H NDUFA13 AP2B1 POLR2G NDUFB8 ATP5D NDUFB11 NDUFB7 HDAC1 HDAC2 NDUFC1 NDUFB2 POLR2F DNAL4 VDAC3 NDUFC2 ATP5A1 NDUFA7 NDUFS4 NDUFA2 NDUFB1 NDUFS7 NDUFA1 ATP5E ATP5G1 SLC25A4
Metabolic pathways	167	1270	1.69652e-06	7.40816e-05	102182403 102183404 102177927 102187358 102181448 102169493 102182885 102182884 102182551 102181043 102178067 102168533 102173603 102181760 102171672 102176081 102189802 102171149 102190033 102176539 102188764 102171860 102173368 102185596 102188253 102182146 100860890 102186141 106503219 102186091 102187154 102170632 102172661 102171566 102172231 102172669 102171404 102170247 102184667 102173218…	chx:102182403 chx:102183404 chx:102177927 chx:102187358 chx:102181448 chx:102169493 chx:102182885 chx:102182884 chx:102182551 chx:102181043 chx:102178067 chx:102168533 chx:102173603 chx:102181760 chx:102171672 chx:102176081 chx:102189802 chx:102171149 chx:102190033 chx:102176539 chx:102188764 chx:102171860 chx:102173368 chx:102185596 chx:102188253 chx:102182146 chx:100860890 chx:102186141 chx:102…	102182403 102183404 102177927 102187358 102181448 102169493 102182885 102182884 102182551 102181043 102178067 102168533 102173603 102181760 102171672 102176081 102189802 102171149 102190033 102176539 102188764 102171860 102173368 102185596 102188253 102182146 100860890 102186141 102170006 102186091 102187154 102170632 102172661 102171566 102172231 102173233 102171404 102170247 102184667 102173218…	HK3 HPRT1 NDUFB4 ATP6V1G2 GALE PTDSS1 SUCLA2 UAP1L1 B3GALT4 INPP4A POLR3G ATP5H ALG12 ALDH4A1 GALNT5 NDUFB1 LAP3 SARDH ATP5D NDUFB7 DAK FUT1 TK1 ITPA HMGCS2 NDUFC1 PFKM ATP5O GALK1 SEPHS2 CTH ATP6V0A4 GSS CBS COQ5 PGD ALDH1A2 ALG1 NDUFB10 QPRT ASS1 PDHB DGKZ CNDP1 ACADVL PPT2 ATP5L TYMS ALDH2 MAT2A MCEE PTGS2 DGUOK FBP1 FDPS RRM1 XYLB ACAA1 GRHPR TBXAS1 RRM2 PAICS ATP5J2 HSD17B6 NDUFC2 QDPR P4HA3…
Alzheimer's disease	39	195	1.4852e-05	0.000505956	102185248 102177927 102168407 102180353 102183195 102168216 100860782 102181026 102168533 102173603 102186286 102189802 102171149 102183616 102188764 102188663 102171860 100861284 102182021 102179036 102173997 102186141 102174090 102187154 102170632 102187118 102182202 102184488 102172376 102176032 102170635 108633170 102177332 102169976 100861349 102177419 102179291 102188061 102168293	chx:102185248 chx:102177927 chx:102168407 chx:102180353 chx:102183195 chx:102168216 chx:100860782 chx:102181026 chx:102168533 chx:102173603 chx:102186286 chx:102189802 chx:102171149 chx:102183616 chx:102188764 chx:102188663 chx:102171860 chx:100861284 chx:102182021 chx:102179036 chx:102182896 chx:102186141 chx:102174090 chx:102187154 chx:102170632 chx:102187118 chx:102182202 chx:102184488 chx:102…	102185248 102177927 102168407 102180353 102183195 102168216 100860782 102181026 102168533 102173603 102186286 102189802 102171149 102183616 102188764 102188663 102171860 100861284 102182021 102179036 102182896 102186141 102174090 102187154 102170632 102187118 102182202 102184488 102172376 102176032 102170635 102170877 102177332 102169976 100861349 102177419 102179291 102188061 102168293	NDUFS8 NDUFB4 NDUFB10 SDHB NDUFB3 NDUFS7 NDUFA11 ATP5H NDUFB1 ATP5D NDUFB11 NDUFB7 HSD17B10 NDUFC1 NDUFB2 ATP5O NDUFA13 NDUFC2 ATP5A1 NDUFA7 NDUFS4 NDUFA2 NDUFB8 NDUFA1 ATP5E ATP5G1
Glutathione metabolism	17	49	1.5449e-05	0.000505956	106502247 102190016 102175171 102170247 102168943 102190033 102176986 102190002 100860758 108637838 102189416 102185371 102184631 102173702 106503993 102174170 102174444	chx:102185021 chx:102190016 chx:102175171 chx:102170247 chx:102168943 chx:102190033 chx:102176986 chx:102190002 chx:100860758 chx:102178383 chx:102189416 chx:102185371 chx:102184631 chx:102173702 chx:102189813 chx:102174170 chx:102174444	102185021 102190016 102175171 102170247 102168943 102190033 102176986 102190002 100860758 102178383 102189416 102185371 102184631 102173702 102189813 102174170 102174444	MGST2 GSS IDH2 LAP3 PGD IDH1 MGST3 RRM1 RRM2 ODC1 GSTA2
Non-alcoholic fatty liver disease (NAFLD)	34	173	6.86185e-05	0.00199756	102185248 102177927 102168407 102183195 102168216 100861349 102181026 102168533 102186286 102189802 102171149 102183616 102188663 102171860 100861284 102178438 102187711 102179036 102173997 102186141 102174090 102187154 102187118 102182202 102180987 102172376 102176032 102170635 108633170 102177332 102169976 100860782 102177419 102179291	chx:102185248 chx:102177927 chx:102168407 chx:102183195 chx:102168216 chx:100861349 chx:102181026 chx:102168533 chx:102186286 chx:102189802 chx:102171149 chx:102183616 chx:102188663 chx:102171860 chx:100861284 chx:102178438 chx:102187711 chx:102179036 chx:102182896 chx:102186141 chx:102174090 chx:102187154 chx:102187118 chx:102182202 chx:102180987 chx:102172376 chx:102176032 chx:102170635 chx:102…	102185248 102177927 102168407 102183195 102168216 100861349 102181026 102168533 102186286 102189802 102171149 102183616 102188663 102171860 100861284 102178438 102187711 102179036 102182896 102186141 102174090 102187154 102187118 102182202 102180987 102172376 102176032 102170635 102170877 102177332 102169976 100860782 102177419 102179291	NDUFS8 NDUFB4 NDUFB10 SDHB NDUFB3 NDUFB8 NDUFA11 NDUFB1 NDUFB11 NDUFB7 IL8 SOCS3 NDUFC1 NDUFB2 NDUFA13 NDUFC2 NDUFA7 NDUFS4 NDUFA2 NDUFS7 NDUFA1
Proteasome	15	49	0.000154342	0.00404375	102178323 102182415 102176558 102180165 102190150 102190848 102181449 102188113 102175024 102181749 102176723 102187246 102187958 102168353 102185511	chx:102178323 chx:102182415 chx:102176558 chx:102180165 chx:102190150 chx:102190848 chx:102181449 chx:102188113 chx:102175024 chx:102181749 chx:102176723 chx:102187246 chx:102187958 chx:102168353 chx:102185511	102178323 102182415 102176558 102180165 102190150 102190848 102181449 102188113 102175024 102181749 102176723 102187246 102187958 102168353 102185511	PSMB4 PSMB7 PSMD3 PSMD6 PSMA1 SHFM1 PSMB9 PSMA2 PSMB5 PSMB2 PSMD8 PSMC3 POMP PSMA3 PSMD14
Arginine and proline metabolism	15	59	0.000814168	0.019392	102171672 102185942 102191174 102170543 102173994 102169129 102188107 102190033 102184631 102176603 102180002 106503387 100860854 102189261 100860879	chx:102171672 chx:102186234 chx:102191174 chx:102170543 chx:102173994 chx:102169129 chx:102188107 chx:102190033 chx:102184631 chx:102176603 chx:102180002 chx:102170262 chx:100860854 chx:102189261 chx:100860879	102171672 102186234 102191174 102170543 102173994 102169129 102188107 102190033 102184631 102176603 102180002 102170262 100860854 102189261 100860879	ALDH4A1 P4HA3 PYCR1 ALDH2 HOGA1 SAT2 ALDH18A1 LAP3 ODC1 GAMT CNDP1 CKM ASL CNDP2 ASS1
Cell cycle	24	128	0.00132524	0.0273354	102190390 102169080 100861361 102176047 102169049 102183062 102171678 102187544 102179111 102188170 102179856 102170423 102177959 102184185 102186457 102171390 100860751 102172276 102172567 102188081 102177165 102172895 102171483 102172729	chx:102190390 chx:102169080 chx:100861361 chx:102176047 chx:102169049 chx:102183062 chx:102171678 chx:102187544 chx:102179111 chx:102188170 chx:102179856 chx:102170423 chx:102177959 chx:102184185 chx:102186457 chx:102171390 chx:100860751 chx:102172276 chx:102172567 chx:102188081 chx:102177165 chx:102172895 chx:102171483 chx:102172729	102190390 102169080 100861361 102176047 102169049 102183062 102171678 102187544 102179111 102188170 102179856 102170423 102177959 102184185 102186457 102171390 100860751 102172276 102172567 102188081 102177165 102172895 102171483 102172729	CCNA2 MCM5 CDK1 BUB1B ANAPC11 PTTG1 PLK1 HDAC1 RBL1 CCNB1 CCNB2 TTK ESPL1 CCNE1 SMC3 MCM3 CDK2 PCNA ANAPC5 CDC6 HDAC2 CDKN2B CDC20 BUB1
Spliceosome	25	136	0.00135633	0.0273354	102181158 102191007 106502273 102178998 102190828 102176537 102171027 102190373 102182507 102178847 100861346 102173222 102171331 102185316 102180256 102179471 102185068 102171624 102183724 102168690 102186695 102173272 102173400 102187459 102177395	chx:102181158 chx:102191007 chx:102178847 chx:102178998 chx:102190828 chx:102176537 chx:102171027 chx:102190373 chx:102182507 chx:102178847 chx:100861346 chx:102173222 chx:102176537 chx:102177830 chx:102180256 chx:102179471 chx:102185068 chx:102171624 chx:102190127 chx:102168690 chx:102186695 chx:102173272 chx:102173400 chx:102187459 chx:102177395	102181158 102191007 102178847 102178998 102190828 102176537 102171027 102190373 102182507 102178847 100861346 102173222 102176537 102177830 102180256 102179471 102185068 102171624 102190127 102168690 102186695 102173272 102173400 102187459 102177395	DDX5 SNRPD3 LSM3 SRSF5 LSM5 PPIE SF3B5 SNRPD3 SNRPE SNRPD2 SRSF5 U2AF1L4 ALYREF ZMAT2 SNRPF PUF60 LSM8, NAA38 HSPA2 RBMX HNRNPA1 PPIH
Chemical carcinogenesis	15	64	0.00163716	0.0306384	106502247 102185708 102175171 102179885 106503993 102174170 102184252 102178311 108637838 100860905 100860758 102173702 102190016 102172669 102174444	chx:102185021 chx:102185708 chx:102175171 chx:102179885 chx:102189813 chx:102174170 chx:102184252 chx:102173233 chx:102178383 chx:100860905 chx:100860758 chx:102173702 chx:102190016 chx:102173233 chx:102174444	102185021 102185708 102175171 102179885 102189813 102174170 102184252 102173233 102178383 100860905 100860758 102173702 102190016 102173233 102174444	MGST2 ALDH1A3 PTGS2 MGST3 GSTA2
ECM-receptor interaction	18	89	0.00249079	0.0435057	102176947 108633195 102171074 102185463 102171079 100860805 100860958 102187050 102178669 102191378 102183190 102178401 102171347 102176661 102183732 102191085 102181229 102170840	chx:102176947 chx:102176677 chx:102171074 chx:102185463 chx:102171079 chx:100860805 chx:100860958 chx:102187050 chx:102178669 chx:102191378 chx:102183190 chx:102178401 chx:102171347 chx:102176661 chx:102183732 chx:102191085 chx:102181229 chx:102170840	102176947 102176677 102171074 102185463 102171079 100860805 100860958 102187050 102178669 102191378 102183190 102178401 102171347 102176661 102183732 102191085 102181229 102170840	COL4A5 COL4A6 ITGA11 HMMR COL4A1 SPP1, OPN CD36 LAMA2 COL6A5 COL6A2 ITGA4 COL6A6 COL4A2 LAMB1 COL5A2 COL6A1 TNN COL11A1
Transcriptional misregulation in cancer	28	169	0.0028063	0.0459532	102181158 102169266 102185882 102188043 102178319 102180100 102180554 102178438 102186446 100860838 102183743 102173247 102188193 102178901 102187544 102186408 102171834 106503499 106503498 108633408 102174211 102185022 108633178 102175290 102172586 102178621 102179135 102177165	chx:102181158 chx:102169266 chx:102186446 chx:102188043 chx:102186446 chx:102180100 chx:102186446 chx:102178438 chx:102186446 chx:100860838 chx:102186446 chx:102186446 chx:102188193 chx:102186446 chx:102187544 chx:102186408 chx:102171834 chx:102186446 chx:102186446 chx:102186446 chx:102174211 chx:102185022 chx:102176317 chx:102175290 chx:102172586 chx:102186446 chx:102179135 chx:102177165	102181158 102169266 102186446 102188043 102186446 102180100 102186446 102178438 102186446 100860838 102186446 102186446 102188193 102186446 102187544 102186408 102171834 102186446 102186446 102186446 102174211 102185022 102176317 102175290 102172586 102186446 102179135 102177165	DDX5 GRIA3 NR4A3 ITGAM IL8 IGF-I, IGF1 PLAU HDAC1 MYCN FUS CEBPE EWSR1 GZMB MEF2C PRCC ASPSCR1 HDAC2
Metabolism of xenobiotics by cytochrome P450	13	57	0.00397606	0.061278	106502247 102175171 102179885 106503993 102174170 102184252 102178311 108637838 100860758 102173702 102190016 102172669 102174444	chx:102185021 chx:102175171 chx:102179885 chx:102189813 chx:102174170 chx:102184252 chx:102173233 chx:102178383 chx:100860758 chx:102173702 chx:102190016 chx:102173233 chx:102174444	102185021 102175171 102179885 102189813 102174170 102184252 102173233 102178383 100860758 102173702 102190016 102173233 102174444	MGST2 ALDH1A3 MGST3 GSTA2
Fructose and mannose metabolism	9	31	0.00421761	0.0613896	102182403 102189736 102186015 102186091 108636539 102168433 102180808 102178003 102181740	chx:102182403 chx:102189736 chx:102186015 chx:102186091 chx:102186091 chx:102168433 chx:102180808 chx:102178003 chx:102181740	102182403 102189736 102186015 102186091 102186091 102168433 102180808 102178003 102181740	HK3 HKDC1 FBP1 PFKM PFKM TPI1 GMPPA PFKFB2
Basal cell carcinoma	12	53	0.00582153	0.0802759	102174961 102191742 102187048 108637658 102188011 102175498 102188440 100860901 102183205 102178293 102175836 102171572	chx:102174961 chx:102191742 chx:102187048 chx:102182009 chx:102188011 chx:102175498 chx:102188440 chx:100860901 chx:102188440 chx:102178293 chx:102175836 chx:102171572	102174961 102191742 102187048 102182009 102188011 102175498 102188440 100860901 102188440 102178293 102175836 102171572	FZD10 CTNNB1 PTCH1 WNT2B PTCH2 WNT11 FZD2 FZD2 HHIP GLI1 SMO
Biosynthesis of amino acids	15	76	0.00663568	0.0869274	102190002 102190784 102170704 102188107 102176585 102168943 100860879 108636539 102186091 102184667 102168433 102191174 100860854 102172231 102190860	chx:102190002 chx:102190784 chx:102170704 chx:102188107 chx:102176585 chx:102168943 chx:100860879 chx:102186091 chx:102186091 chx:102184667 chx:102168433 chx:102191174 chx:100860854 chx:102172231 chx:102190860	102190002 102190784 102170704 102188107 102176585 102168943 100860879 102186091 102186091 102184667 102168433 102191174 100860854 102172231 102190860	IDH1 PSAT1 MAT2A ALDH18A1 MAT1A IDH2 ASS1 PFKM PFKM CBS TPI1 PYCR1 ASL CTH ENO2
Carbon metabolism	17	109	0.0273086	0.340708	102182403 102189736 102190784 102181903 102168943 102183195 102184953 102186091 108636539 102168433 102186015 102182885 102173368 102176986 102190002 102187185 102190860	chx:102182403 chx:102189736 chx:102190784 chx:102181903 chx:102168943 chx:102183195 chx:102184953 chx:102186091 chx:102186091 chx:102168433 chx:102186015 chx:102182885 chx:102173368 chx:102176986 chx:102190002 chx:102187185 chx:102190860	102182403 102189736 102190784 102181903 102168943 102183195 102184953 102186091 102186091 102168433 102186015 102182885 102173368 102176986 102190002 102187185 102190860	HK3 HKDC1 PSAT1 MCEE IDH2 SDHB PDHB PFKM PFKM TPI1 FBP1 SUCLA2 DAK PGD IDH1 ENO2
Selenocompound metabolism	5	17	0.0293138	0.349101	102171566 102182855 102172231 102187555 102174910	chx:102171566 chx:102182855 chx:102172231 chx:102187555 chx:102174910	102171566 102182855 102172231 102187555 102174910	SEPHS2 TXNRD1 CTH PAPSS2 MARS
Glycine, serine and threonine metabolism	9	46	0.0327927	0.373551	102183324 102190784 102187185 102176603 102184667 102170645 102180872 102172231 102176539	chx:102183324 chx:102190784 chx:102187185 chx:102176603 chx:102184667 chx:102170645 chx:102180627 chx:102172231 chx:102176539	102183324 102190784 102187185 102176603 102184667 102170645 102180627 102172231 102176539	GRHPR PSAT1 GAMT CBS GNMT CTH SARDH
Drug metabolism - cytochrome P450	10	55	0.0369647	0.403531	102175171 102179885 106503993 102174170 100860758 108637838 106502247 102173702 102190016 102174444	chx:102175171 chx:102179885 chx:102189813 chx:102174170 chx:100860758 chx:102178383 chx:102185021 chx:102173702 chx:102190016 chx:102174444	102175171 102179885 102189813 102174170 100860758 102178383 102185021 102173702 102190016 102174444	ALDH1A3 MGST3 MGST2 GSTA2
Pyrimidine metabolism	15	98	0.0413531	0.433381	102188253 102182146 102189416 100861114 102190080 102185371 102182855 102179362 102183821 102178067 102175795 102191568 102172111 102182935 102176263	chx:102188253 chx:102182146 chx:102189416 chx:100861114 chx:102190080 chx:102185371 chx:102182855 chx:102179362 chx:102183821 chx:102178067 chx:102175795 chx:102191568 chx:102172111 chx:102182935 chx:102176263	102188253 102182146 102189416 100861114 102190080 102185371 102182855 102179362 102183821 102178067 102175795 102191568 102172111 102182935 102176263	TK1 ITPA RRM1 POLR2G ENTPD3 RRM2 TXNRD1 POLR2F NT5M POLR3G NME2 UCK2 TYMS CTPS1
Protein digestion and absorption	17	120	0.05411	0.545262	102185378 102182838 108633195 102171079 102176550 102176947 102170840 102178669 102191378 102178401 102171347 102175866 102183732 102191085 102187568 102184205 102183207	chx:102185378 chx:102182838 chx:102176677 chx:102171079 chx:102176550 chx:102176947 chx:102170840 chx:102178669 chx:102191378 chx:102178401 chx:102171347 chx:102175866 chx:102183732 chx:102191085 chx:102187568 chx:102184205 chx:102183207	102185378 102182838 102176677 102171079 102176550 102176947 102170840 102178669 102191378 102178401 102171347 102175866 102183732 102191085 102187568 102184205 102183207	COL9A1 COL21A1 COL4A6 COL4A1 COL4A5 COL11A1 COL6A5 COL6A2 COL6A6 COL4A2 SLC15A1 COL5A2 COL6A1 SLC3A2 DPP4 CPA1
Glycolysis / Gluconeogenesis	10	62	0.0666338	0.646595	102182403 102189736 102170543 102179885 102184953 102186091 108636539 102168433 102186015 102190860	chx:102182403 chx:102189736 chx:102170543 chx:102179885 chx:102184953 chx:102186091 chx:102186091 chx:102168433 chx:102186015 chx:102190860	102182403 102189736 102170543 102179885 102184953 102186091 102186091 102168433 102186015 102190860	HK3 HKDC1 ALDH2 ALDH1A3 PDHB PFKM PFKM TPI1 FBP1 ENO2
Salmonella infection	13	90	0.075829	0.709543	102171520 100861338 102171053 102182683 102186774 102175326 102170485 102182115 102183933 102186320 102175884 102170108 102178438	chx:102171520 chx:100861338 chx:102171053 chx:102182683 chx:102172564 chx:102175326 chx:102170485 chx:102182115 chx:102183933 chx:102186320 chx:102175884 chx:102172116 chx:102178438	102171520 100861338 102171053 102182683 102172564 102175326 102170485 102182115 102183933 102186320 102175884 102172116 102178438	FOS PYCARD ARPC5 PFN1 FLNC CXCL1 DYNC1I1 ARPC3 ARPC1A IL8
Pathways in cancer	38	331	0.081445	0.735813	102176947 108633195 102186892 102187048 102175498 102180077 102171347 102183205 102178293 102175836 102178438 102174961 102173997 100860838 102171599 102187544 102171572 102172412 102182417 100860901 102191742 102186668 102176661 102188011 102187050 102184164 102184185 102171520 100860751 102185860 108637658 102174800 102175351 102188440 100860905 102177165 102172895 102171079	chx:102176947 chx:102176677 chx:102186892 chx:102187048 chx:102175498 chx:102180077 chx:102171347 chx:102188440 chx:102178293 chx:102175836 chx:102178438 chx:102174961 chx:102182896 chx:100860838 chx:102171599 chx:102187544 chx:102171572 chx:102172412 chx:102182417 chx:100860901 chx:102191742 chx:102187180 chx:102176661 chx:102188011 chx:102187050 chx:102184164 chx:102184185 chx:102171520 chx:100…	102176947 102176677 102186892 102187048 102175498 102180077 102171347 102188440 102178293 102175836 102178438 102174961 102182896 100860838 102171599 102187544 102171572 102172412 102182417 100860901 102191742 102187180 102176661 102188011 102187050 102184164 102184185 102171520 100860751 102185860 102182009 102174800 102175351 102188440 100860905 102177165 102172895 102171079	COL4A5 COL4A6 PTCH1 WNT11 BIRC5 COL4A2 FZD2 HHIP GLI1 IL8 FZD10 IGF-I, IGF1 FGF22 HDAC1 SMO RET BRCA2 CTNNB1 NRAS LAMB1 PTCH2 LAMA2 CUL2 CCNE1 FOS CDK2 FGF21 WNT2B TCEB2 FZD2 PTGS2 HDAC2 CDKN2B COL4A1
Galactose metabolism	6	32	0.0853354	0.738256	102182403 102189736 102181448 102186091 108636539 102172661	chx:102182403 chx:102189736 chx:102181448 chx:102186091 chx:102186091 chx:102172661	102182403 102189736 102181448 102186091 102186091 102172661	HK3 HKDC1 GALE PFKM PFKM GALK1
RNA degradation	11	75	0.0901112	0.738256	102187789 102171001 102178998 102175719 102190828 102190573 102187561 102171352 102171027 102168690 102190860	chx:102187789 chx:102171001 chx:102178998 chx:102175719 chx:102190828 chx:102175719 chx:102187561 chx:102171352 chx:102171027 chx:102168690 chx:102190860	102187789 102171001 102178998 102175719 102190828 102175719 102187561 102171352 102171027 102168690 102190860	BTG2 EXOSC5 NUDT16 LSM3 NUDT16 LSM1 EXOSC4 LSM5 LSM8, NAA38 ENO2
Hedgehog signaling pathway	8	49	0.0901686	0.738256	102187048 108637658 102188011 102175498 102178293 102170201 102175836 102171572	chx:102187048 chx:102182009 chx:102188011 chx:102175498 chx:102178293 chx:102179616 chx:102175836 chx:102171572	102187048 102182009 102188011 102175498 102178293 102179616 102175836 102171572	PTCH1 WNT2B PTCH2 WNT11 HHIP IHH GLI1 SMO
Amino sugar and nucleotide sugar metabolism	8	50	0.0975184	0.771845	102182403 102189736 102182681 102181448 102180808 102182884 102172661 102181740	chx:102182403 chx:102189736 chx:102182681 chx:102181448 chx:102180808 chx:102182884 chx:102172661 chx:102181740	102182403 102189736 102182681 102181448 102180808 102182884 102172661 102181740	HK3 HKDC1 GNPDA2 GALE GMPPA UAP1L1 GALK1
Viral carcinogenesis	25	209	0.100172	0.771845	102190390 102184131 100861361 102190231 102184233 102172954 102184572 102178584 102188078 102187544 108636047 102179111 102186668 102184143 102180254 102179075 102179245 102176666 102184185 100860826 100860751 102177165 102172895 102171483 106503503	chx:102190390 chx:102184131 chx:100861361 chx:102190231 chx:102184233 chx:102180307 chx:102184572 chx:102178584 chx:102186814 chx:102187544 chx:102180307 chx:102179111 chx:102187180 chx:102184143 chx:102180254 chx:102179075 chx:102179245 chx:100861099 chx:102184185 chx:102188033 chx:100860751 chx:102177165 chx:102172895 chx:102171483 chx:102180307	102190390 102184131 100861361 102190231 102184233 102180307 102184572 102178584 102186814 102187544 102180307 102179111 102187180 102184143 102180254 102179075 102179245 100861099 102184185 102188033 100860751 102177165 102172895 102171483 102180307	CCNA2 HDAC8 CDK1 IRF9 HDAC10 HDAC1 RBL1 NRAS HDAC3 HDAC5 ACTN3 CCR3 VDAC3 CCNE1 C3 CDK2 HDAC2 CDKN2B CDC20
Phagosome	21	171	0.103398	0.771845	100860826 102171662 102185330 102171404 102180100 102178700 102187358 100860958 108636002 102190745 102176291 102172197 102185903 102171371 102188617 102172952 108633269 102178409 102177410 102183933 102173297	chx:102188033 chx:102171662 chx:102185330 chx:102171404 chx:102180100 chx:102178700 chx:102187358 chx:100860958 chx:102178700 chx:102179660 chx:102176291 chx:102172197 chx:102185903 chx:102171371 chx:102188617 chx:102168953 chx:102168953 chx:102168953 chx:102178700 chx:102183933 chx:102191312	102188033 102171662 102185330 102171404 102180100 102178700 102187358 100860958 102178700 102179660 102176291 102172197 102185903 102171371 102188617 102168953 102168953 102168953 102178700 102183933 102191312	C3 SEC61G CORO1A ATP6V0A4 ITGAM TUBA1B ATP6V1G2 CD36 TUBA1B NCF1 TFRC CLEC7A MRC2 TUBA1B DYNC1I1
Butirosin and neomycin biosynthesis	2	5	0.106055	0.771845	102182403 102189736	chx:102182403 chx:102189736	102182403 102189736	HK3 HKDC1
Oocyte meiosis	15	117	0.119525	0.813134	102186457 102183062 100860751 102181064 102171678 100860838 102172567 100861361 102174572 102169049 102170070 102177959 102184185 102171483 102172729	chx:102186457 chx:102183062 chx:100860751 chx:102181064 chx:102171678 chx:100860838 chx:102172567 chx:100861361 chx:102174572 chx:102169049 chx:102170070 chx:102177959 chx:102184185 chx:102171483 chx:102172729	102186457 102183062 100860751 102181064 102171678 100860838 102172567 100861361 102174572 102169049 102170070 102177959 102184185 102171483 102172729	SMC3 PTTG1 CDK2 PPP1CC PLK1 IGF-I, IGF1 ANAPC5 CDK1 FBXO5 ANAPC11 PPP2R1B ESPL1 CCNE1 CDC20 BUB1
Malaria	8	53	0.121519	0.813134	102175045 102168959 102168680 102183082 100860958 102175889 102175876 102178438	chx:102175045 chx:102168959 chx:102168959 chx:102183082 chx:100860958 chx:102175889 chx:102175876 chx:102178438	102175045 102168959 102168959 102183082 100860958 102175889 102175876 102178438	HBBC SDC2 CD36 CCL2 IL8
DNA replication	6	36	0.123805	0.813134	102170292 100860753 102169080 102172276 100860936 102171390	chx:102170292 chx:100860753 chx:102169080 chx:102172276 chx:100860936 chx:102171390	102170292 100860753 102169080 102172276 100860936 102171390	RPA3 MCM5 PCNA RNASEH2A MCM3
Terpenoid backbone biosynthesis	4	20	0.127111	0.813134	102176815 102169040 100860890 102186540	chx:102176815 chx:102169040 chx:100860890 chx:102186540	102176815 102169040 100860890 102186540	MVK MVD HMGCS2 FDPS
Glyoxylate and dicarboxylate metabolism	5	28	0.127246	0.813134	102181903 102187185 102173994 102180872 102183324	chx:102181903 chx:102187185 chx:102173994 chx:102180627 chx:102183324	102181903 102187185 102173994 102180627 102183324	MCEE HOGA1 GRHPR
Leishmaniasis	10	74	0.145396	0.887942	102171520 102180100 108637962 102183190 102190745 102176291 100860905 102171472 102188617 100860826	chx:102171520 chx:102180100 chx:102171472 chx:102183190 chx:102179660 chx:102176291 chx:100860905 chx:102171472 chx:102188617 chx:102188033	102171520 102180100 102171472 102183190 102179660 102176291 100860905 102171472 102188617 102188033	FOS ITGAM MARCKSL1 ITGA4 NCF1 PTGS2 MARCKSL1 C3
Drug metabolism - other enzymes	6	38	0.145731	0.887942	102183404 102188253 102191568 102188340 102175705 102182146	chx:102183404 chx:102188253 chx:102191568 chx:102188887 chx:102175705 chx:102182146	102183404 102188253 102191568 102188887 102175705 102182146	HPRT1 TK1 UCK2 CES2 ITPA
Citrate cycle (TCA cycle)	5	30	0.15281	0.909913	102168943 102182885 102184953 102190002 102183195	chx:102168943 chx:102182885 chx:102184953 chx:102190002 chx:102183195	102168943 102182885 102184953 102190002 102183195	IDH2 SUCLA2 PDHB IDH1 SDHB
Histidine metabolism	4	23	0.174035	0.990381	102179885 102180002 102170543 102189261	chx:102179885 chx:102180002 chx:102170543 chx:102189261	102179885 102180002 102170543 102189261	ALDH1A3 CNDP1 ALDH2 CNDP2
Purine metabolism	20	176	0.176925	0.990381	102183404 102176263 102183821 102182146 102183153 100861114 102190080 102185371 102190573 102182773 102179362 102189416 102177346 102189651 102178067 102175795 102182355 102187555 102175719 102170737	chx:102183404 chx:102176263 chx:102183821 chx:102182146 chx:102183153 chx:100861114 chx:102190080 chx:102185371 chx:102175719 chx:102182773 chx:102179362 chx:102189416 chx:102177346 chx:102189651 chx:102178067 chx:102175795 chx:102182355 chx:102187555 chx:102175719 chx:102170737	102183404 102176263 102183821 102182146 102183153 100861114 102190080 102185371 102175719 102182773 102179362 102189416 102177346 102189651 102178067 102175795 102182355 102187555 102175719 102170737	HPRT1 NT5M ITPA ENTPD2 POLR2G ENTPD3 RRM2 NUDT16 PAICS POLR2F RRM1 DGUOK ADK POLR3G NME2 ATIC PAPSS2 NUDT16 HDDC3
Fatty acid metabolism	7	50	0.180377	0.990381	102184764 102173897 102171133 102178247 102185694 102181987 102169696	chx:102184764 chx:102173897 chx:100861212 chx:102178247 chx:102185694 chx:102181987 chx:102169696	102184764 102173897 100861212 102178247 102185694 102181987 102169696	ACAA1 PPT2 FADS2 FADS1 ACSL3 ACADVL
Ribosome	31	289	0.181444	0.990381	102177734 102172673 102175839 102180025 102179549 102175931 102173349 102172713 102180725 102171864 102170909 102185100 102186409 102181619 102170167 102185310 102175991 102176316 102181870 102179977 100860776 102176407 102185103 102182851 106503296 102176501 102176502 108633203 102180843 108636981 102174474	chx:102177734 chx:102172673 chx:102168358 chx:102180025 chx:102179549 chx:102175931 chx:102173349 chx:102179516 chx:102180725 chx:102171864 chx:102170909 chx:102185100 chx:100861018 chx:102181619 chx:102170167 chx:102185310 chx:102175991 chx:102176316 chx:102181870 chx:102179977 chx:100860776 chx:102176407 chx:102185103 chx:102182851 chx:102186570 chx:102176501 chx:102176502 chx:102183178 chx:102…	102177734 102172673 102168358 102180025 102179549 102175931 102173349 102179516 102180725 102171864 102170909 102185100 100861018 102181619 102170167 102185310 102175991 102176316 102181870 102179977 100860776 102176407 102185103 102182851 102186570 102176501 102176502 102183178 102180843 102186497 102174474	MRPL13 RPS10 MRPS18C RPLP2 RPL36A MRPL24 RPL15 RPS9 MRPL12 RPS21 RPL17 RPL22 MRPL16 RPL24 RPS17L RPS28 RPS29 MRPS12 RPS2 RPS20 MRPS16 MRPL11 MRPL23 MRPL4 MRPL15 RPS12
Focal adhesion	23	208	0.186315	0.994231	102176947 108633195 102181064 102171347 102183732 102191085 100860838 102170840 102191742 102176661 102179075 102187050 102191378 102183190 102178401 102170125 102170485 102181229 102171074 102171079 100860805 102178669 102177024	chx:102176947 chx:102176677 chx:102181064 chx:102171347 chx:102183732 chx:102191085 chx:100860838 chx:102170840 chx:102191742 chx:102176661 chx:102179075 chx:102187050 chx:102191378 chx:102183190 chx:102178401 chx:102170125 chx:102170485 chx:102181229 chx:102171074 chx:102171079 chx:100860805 chx:102178669 chx:102177024	102176947 102176677 102181064 102171347 102183732 102191085 100860838 102170840 102191742 102176661 102179075 102187050 102191378 102183190 102178401 102170125 102170485 102181229 102171074 102171079 100860805 102178669 102177024	COL4A5 COL4A6 PPP1CC COL4A2 COL5A2 COL6A1 IGF-I, IGF1 COL11A1 CTNNB1 LAMB1 ACTN3 LAMA2 COL6A2 ITGA4 COL6A6 PARVG FLNC TNN ITGA11 COL4A1 SPP1, OPN COL6A5 MYL10
Biosynthesis of unsaturated fatty acids	4	24	0.190837	0.994231	102184764 102169696 102171133 102178247	chx:102184764 chx:102169696 chx:100861212 chx:102178247	102184764 102169696 100861212 102178247	ACAA1 FADS2 FADS1
HIF-1 signaling pathway	13	109	0.194975	0.994231	102182403 102189736 102172205 102175351 102174800 100860838 102184953 102169375 102172488 102172197 102178003 102184164 102190860	chx:102182403 chx:102189736 chx:102172205 chx:102175351 chx:102174800 chx:100860838 chx:102184953 chx:102169375 chx:102172488 chx:102172197 chx:102178003 chx:102184164 chx:102190860	102182403 102189736 102172205 102175351 102174800 100860838 102184953 102169375 102172488 102172197 102178003 102184164 102190860	HK3 HKDC1 TF TCEB2 IGF-I, IGF1 PDHB SERPINE1 TFRC PFKFB2 CUL2 ENO2
Peroxisome	10	80	0.197328	0.994231	102184764 102190002 102172142 102185531 102183347 102168943 102176815 102187185 102185694 102181958	chx:102184764 chx:102190002 chx:102172142 chx:102185531 chx:102183347 chx:102168943 chx:102176815 chx:102187185 chx:102185694 chx:102181958	102184764 102190002 102172142 102185531 102183347 102168943 102176815 102187185 102185694 102181958	ACAA1 IDH1 HSD17B4 PAOX IDH2 MVK ACSL3 PEX7
Cardiac muscle contraction	10	83	0.225936	1	102172376 102179036 108633170 102171149 102187154 102169976 102183616 102179291 102168533 102186286	chx:102172376 chx:102179036 chx:102170877 chx:102171149 chx:102187154 chx:102169976 chx:102183616 chx:102179291 chx:102168533 chx:102186286	102172376 102179036 102170877 102171149 102187154 102169976 102183616 102179291 102168533 102186286	NA
PPAR signaling pathway	9	74	0.234381	1	102184764 102187800 102171133 102187769 102184423 100860958 102185694 102173729 102182266	chx:102184764 chx:102178199 chx:100861212 chx:102187769 chx:102184423 chx:100860958 chx:102185694 chx:102190047 chx:102182266	102184764 102178199 100861212 102187769 102184423 100860958 102185694 102190047 102182266	ACAA1 UBC FADS2 FABP7 SLC27A6 CD36 ACSL3 SLC27A4 DBI
Progesterone-mediated oocyte maturation	10	84	0.235811	1	102190390 102188170 100860751 102172567 102171678 100860838 102179856 100861361 102169049 102172729	chx:102190390 chx:102188170 chx:100860751 chx:102172567 chx:102171678 chx:100860838 chx:102179856 chx:100861361 chx:102169049 chx:102172729	102190390 102188170 100860751 102172567 102171678 100860838 102179856 100861361 102169049 102172729	CCNA2 CCNB1 CDK2 ANAPC5 PLK1 IGF-I, IGF1 CCNB2 CDK1 ANAPC11 BUB1
Arachidonic acid metabolism	10	84	0.235811	1	102184926 102185708 102187504 106503219 102178311 102178240 100860905 102181586 102169702 102172669	chx:102184926 chx:102185708 chx:102187504 chx:102170006 chx:102173233 chx:102178240 chx:100860905 chx:102181586 chx:102169702 chx:102173233	102184926 102185708 102187504 102170006 102173233 102178240 100860905 102181586 102169702 102173233	FAM213B TBXAS1 PTGS2 ALOX15B
Small cell lung cancer	11	94	0.236406	1	102176947 108633195 102173997 100860751 102171079 102187050 100860905 102171347 102172895 102176661 102184185	chx:102176947 chx:102176677 chx:102182896 chx:100860751 chx:102171079 chx:102187050 chx:100860905 chx:102171347 chx:102172895 chx:102176661 chx:102184185	102176947 102176677 102182896 100860751 102171079 102187050 100860905 102171347 102172895 102176661 102184185	COL4A5 COL4A6 CDK2 COL4A1 LAMA2 PTGS2 COL4A2 CDKN2B LAMB1 CCNE1
RNA transport	18	165	0.236699	1	102176360 102172495 102189997 102186098 102173679 102179684 102179015 102173643 102180256 102182730 102190407 102190453 102177742 102168397 102176403 102189377 102172640 102181841	chx:102176360 chx:102182083 chx:102189997 chx:102186098 chx:102173679 chx:102179684 chx:102179015 chx:102173643 chx:102180256 chx:102182730 chx:102190407 chx:102190453 chx:102190243 chx:102168397 chx:102176403 chx:102189377 chx:102172640 chx:102181841	102176360 102182083 102189997 102186098 102173679 102179684 102179015 102173643 102180256 102182730 102190407 102190453 102190243 102168397 102176403 102189377 102172640 102181841	ELAC2 NUP210L SUMO3 FMR1 POP5 POP1 EIF2B4 ALYREF EIF2B5 TACC3 EIF4A1 EIF2S2 THOC7 UPF3B RANGAP1 NXT1 XPOT
Alanine, aspartate and glutamate metabolism	5	36	0.240011	1	102168601 102187185 100860854 100860879 102171672	chx:102168601 chx:102187185 chx:100860854 chx:100860879 chx:102171672	102168601 102187185 100860854 100860879 102171672	ASNS ASL ASS1 ALDH4A1
p53 signaling pathway	9	75	0.24506	1	102188170 102173997 100860751 102185371 100860838 102179856 102169375 100861361 102184185	chx:102188170 chx:102182896 chx:100860751 chx:102185371 chx:100860838 chx:102179856 chx:102169375 chx:100861361 chx:102184185	102188170 102182896 100860751 102185371 100860838 102179856 102169375 100861361 102184185	CCNB1 CDK2 RRM2 IGF-I, IGF1 CCNB2 SERPINE1 CDK1 CCNE1
Pentose phosphate pathway	4	29	0.280901	1	102186015 102186091 108636539 102176986	chx:102186015 chx:102186091 chx:102186091 chx:102176986	102186015 102186091 102186091 102176986	FBP1 PFKM PFKM PGD
Pyruvate metabolism	5	39	0.2878	1	102170543 102184953 102181744 102189084 102183324	chx:102170543 chx:102184953 chx:102181744 chx:102189084 chx:102183324	102170543 102184953 102181744 102189084 102183324	ALDH2 PDHB HAGH HAGHL GRHPR
Cysteine and methionine metabolism	5	39	0.2878	1	102176585 102172231 102170704 102184667 102191350	chx:102176585 chx:102172231 chx:102170704 chx:102184667 chx:102191350	102176585 102172231 102170704 102184667 102191350	MAT1A CTH MAT2A CBS AHCY
Thyroid cancer	4	30	0.299719	1	100860901 102172412 102191742 102186668	chx:100860901 chx:102172412 chx:102191742 chx:102187180	100860901 102172412 102191742 102187180	RET CTNNB1 NRAS
Arrhythmogenic right ventricular cardiomyopathy (ARVC)	8	70	0.302918	1	102171074 102191742 102179075 102188004 102180831 102183190 100860901 102180712	chx:102171074 chx:102191742 chx:102179075 chx:102188004 chx:102180831 chx:102183190 chx:100860901 chx:102180712	102171074 102191742 102179075 102188004 102180831 102183190 100860901 102180712	ITGA11 CTNNB1 ACTN3 CDH2 PKP2 ITGA4 DES
Proteoglycans in cancer	21	207	0.31257	1	102174961 102181158 102187048 102186892 102191742 102186668 102181064 108637658 102183082 100860838 102170485 102175498 102188440 102186624 102188193 102181434 102183205 102185462 102179551 100861341 102171572	chx:102174961 chx:102181158 chx:102187048 chx:102186892 chx:102191742 chx:102187180 chx:102181064 chx:102182009 chx:102183082 chx:100860838 chx:102170485 chx:102175498 chx:102188440 chx:102186624 chx:102188193 chx:102181434 chx:102188440 chx:102185462 chx:102179551 chx:100861341 chx:102171572	102174961 102181158 102187048 102186892 102191742 102187180 102181064 102182009 102183082 100860838 102170485 102175498 102188440 102186624 102188193 102181434 102188440 102185462 102179551 100861341 102171572	FZD10 DDX5 PTCH1 CTNNB1 NRAS PPP1CC WNT2B SDC2 IGF-I, IGF1 FLNC WNT11 FZD2 PLAUR PLAU HCLS1 FZD2 HBEGF GPC3 PDCD4 SMO
Synthesis and degradation of ketone bodies	2	12	0.318337	1	102173540 100860890	chx:102173540 chx:100860890	102173540 100860890	BDH2 HMGCS2
Steroid biosynthesis	3	22	0.334198	1	102175810 100861120 102172859	chx:102175810 chx:100861120 chx:102172859	102175810 100861120 102172859	LSS TM7SF2 DHCR24
Type II diabetes mellitus	5	42	0.337096	1	102182403 102189736 102187711 106503587 102185938	chx:102182403 chx:102189736 chx:102187711 chx:102178979 chx:102185938	102182403 102189736 102187711 102178979 102185938	HK3 HKDC1 SOCS3 SOCS2 KCNJ11
Legionellosis	8	73	0.340176	1	100860826 100861338 102173997 102180100 102182683 102186695 102182115 102178438	chx:102188033 chx:100861338 chx:102182896 chx:102180100 chx:102182683 chx:102186695 chx:102182115 chx:102178438	102188033 100861338 102182896 102180100 102182683 102186695 102182115 102178438	C3 PYCARD ITGAM HSPA2 CXCL1 IL8
Amoebiasis	12	116	0.351099	1	102176947 108633195 102180100 102171079 102179075 102175111 102187050 102171347 102176661 102183732 102170840 102178438	chx:102176947 chx:102176677 chx:102180100 chx:102171079 chx:102179075 chx:102175111 chx:102187050 chx:102171347 chx:102176661 chx:102183732 chx:102170840 chx:102178438	102176947 102176677 102180100 102171079 102179075 102175111 102187050 102171347 102176661 102183732 102170840 102178438	COL4A5 COL4A6 ITGAM COL4A1 ACTN3 LAMA2 COL4A2 LAMB1 COL5A2 COL11A1 IL8
beta-Alanine metabolism	4	33	0.356798	1	102179885 102180002 102170543 102189261	chx:102179885 chx:102180002 chx:102170543 chx:102189261	102179885 102180002 102170543 102189261	ALDH1A3 CNDP1 ALDH2 CNDP2
Glycosaminoglycan biosynthesis - heparan sulfate / heparin	3	23	0.357209	1	102183286 102174617 102180112	chx:102183286 chx:102174617 chx:102180112	102183286 102174617 102180112	HS3ST2 EXTL2 HS6ST2
Chemokine signaling pathway	18	182	0.366936	1	102176291 102175436 102173628 102170310 102186668 102174969 102171053 102182683 102184001 102179245 102175889 106502450 102183977 102183232 102182115 102170665 102174569 102178438	chx:102176291 chx:102175436 chx:102173628 chx:102170310 chx:102187180 chx:102174969 chx:102171053 chx:102182683 chx:102184001 chx:102179245 chx:102175889 chx:102189040 chx:102183977 chx:102183232 chx:102182115 chx:102170665 chx:102174569 chx:102178438	102176291 102175436 102173628 102170310 102187180 102174969 102171053 102182683 102184001 102179245 102175889 102189040 102183977 102183232 102182115 102170665 102174569 102178438	NCF1 CCL11 CCL24 CCL23 NRAS CCL8 CCR10 CCR3 CCL2 HCK GNG7 CXCL1 GNG4 CCL27 IL8
Complement and coagulation cascades	8	76	0.37804	1	102173560 100860826 102178999 102169375 102182609 102188193 102187545 102186624	chx:102173560 chx:102188033 chx:102178999 chx:102169375 chx:102182609 chx:102188193 chx:102187545 chx:102186624	102173560 102188033 102178999 102169375 102182609 102188193 102187545 102186624	CFD C3 F12 SERPINE1 THBD PLAU C1QA PLAUR
Leukocyte transendothelial migration	12	120	0.391492	1	102191742 102180100 102183102 102179075 102178188 102176291 102183190 102174403 102178787 102188617 102177753 102177024	chx:102191742 chx:102180100 chx:102183102 chx:102179075 chx:102178188 chx:102176291 chx:102183190 chx:102174403 chx:102170379 chx:102188617 chx:102177753 chx:102177024	102191742 102180100 102183102 102179075 102178188 102176291 102183190 102174403 102170379 102188617 102177753 102177024	CTNNB1 ITGAM CLDN17 ACTN3 THY1 NCF1 ITGA4 CLDN10 CLDN4 CLDN11 MYL10
Other glycan degradation	3	25	0.402819	1	102187164 102190996 102188734	chx:102187164 chx:102190996 chx:102188734	102187164 102190996 102188734	ENGASE MAN2C1 NEU2
HTLV-I infection	25	265	0.416435	1	102190745 102176047 102169049 102183205 102183991 102174961 102183062 102186540 102171746 100861259 102191742 102186668 102176666 102175498 102190677 102171520 108637658 102174800 102172567 102188440 102172895 102172276 102171483 102173075 102169797	chx:102179660 chx:102176047 chx:102169049 chx:102188440 chx:102183991 chx:102174961 chx:102183062 chx:102186540 chx:102171746 chx:100861259 chx:102191742 chx:102187180 chx:100861099 chx:102175498 chx:100861257 chx:102171520 chx:102182009 chx:102174800 chx:102172567 chx:102188440 chx:102172895 chx:102172276 chx:102171483 chx:100861351 chx:100861257	102179660 102176047 102169049 102188440 102183991 102174961 102183062 102186540 102171746 100861259 102191742 102187180 100861099 102175498 100861257 102171520 102182009 102174800 102172567 102188440 102172895 102172276 102171483 100861351 100861257	BUB1B ANAPC11 FZD2 ATF3 FZD10 PTTG1 FDPS LCK CREM CTNNB1 NRAS VDAC3 WNT11 MSX2 FOS WNT2B ANAPC5 FZD2 CDKN2B PCNA CDC20 SLC25A4 MSX2
African trypanosomiasis	4	37	0.432599	1	102175045 102168680 102175876 102168959	chx:102175045 chx:102168959 chx:102175876 chx:102168959	102175045 102168959 102175876 102168959	HBBC
Nicotine addiction	4	38	0.451219	1	102185850 102169266 102186243 102176535	chx:102185850 chx:102169266 chx:102186243 chx:102176535	102185850 102169266 102186243 102176535	GRIA4 GRIA3 GABRP GABRR1
2-Oxocarboxylic acid metabolism	2	17	0.466411	1	102168943 102190002	chx:102168943 chx:102190002	102168943 102190002	IDH2 IDH1
Glycosphingolipid biosynthesis - ganglio series	2	17	0.466411	1	102182085 102182551	chx:102182085 chx:102182551	102182085 102182551	ST8SIA5 B3GALT4
Sulfur metabolism	2	17	0.466411	1	102187555 102173997	chx:102187555 chx:102182896	102187555 102182896	PAPSS2
Homologous recombination	3	28	0.469254	1	102170292 102182417 102190848	chx:102170292 chx:102182417 chx:102190848	102170292 102182417 102190848	RPA3 BRCA2 SHFM1
Epstein-Barr virus infection	18	196	0.481649	1	102176558 102186695 102190390 100860751 102190080 102180165 102180254 102179362 102185511 100861361 102176723 102187246 102177165 102178067 102187544 102190848 100861114 102171507	chx:102176558 chx:102186695 chx:102190390 chx:100860751 chx:102190080 chx:102180165 chx:102180254 chx:102179362 chx:102185511 chx:100861361 chx:102176723 chx:102187246 chx:102177165 chx:102178067 chx:102187544 chx:102190848 chx:100861114 chx:102171507	102176558 102186695 102190390 100860751 102190080 102180165 102180254 102179362 102185511 100861361 102176723 102187246 102177165 102178067 102187544 102190848 100861114 102171507	PSMD3 HSPA2 CCNA2 CDK2 ENTPD3 PSMD6 HDAC5 POLR2F PSMD14 CDK1 PSMD8 PSMC3 HDAC2 POLR3G HDAC1 SHFM1 POLR2G FCER2
Inositol phosphate metabolism	6	62	0.483064	1	102188934 102173853 102168433 102173254 102181043 102191513	chx:102188934 chx:102173853 chx:102168433 chx:102173254 chx:102181043 chx:102191513	102188934 102173853 102168433 102173254 102181043 102191513	MIOX ITPKA TPI1 INPP5B INPP4A ISYNA1
Valine, leucine and isoleucine degradation	5	51	0.485307	1	102181903 102184764 102182021 102170543 100860890	chx:102181903 chx:102184764 chx:102182021 chx:102170543 chx:100860890	102181903 102184764 102182021 102170543 100860890	MCEE ACAA1 HSD17B10 ALDH2 HMGCS2
Melanogenesis	9	96	0.489118	1	102174961 102191742 102186668 108637658 102186699 102175498 102188440 100860901 102183205	chx:102174961 chx:102191742 chx:102187180 chx:102182009 chx:102186699 chx:102175498 chx:102188440 chx:100860901 chx:102188440	102174961 102191742 102187180 102182009 102186699 102175498 102188440 100860901 102188440	FZD10 CTNNB1 NRAS WNT2B EDNRB WNT11 FZD2 FZD2
RNA polymerase	3	29	0.490665	1	102179362 100861114 102178067	chx:102179362 chx:100861114 chx:102178067	102179362 100861114 102178067	POLR2F POLR2G POLR3G
Butanoate metabolism	3	29	0.490665	1	102173540 100860890 102177457	chx:102173540 chx:100860890 chx:102177457	102173540 100860890 102177457	BDH2 HMGCS2 AACS
Pertussis	7	75	0.50757	1	102171520 100861338 102180100 100860826 102187545 102184462 102178438	chx:102171520 chx:100861338 chx:102180100 chx:102188033 chx:102187545 chx:102184462 chx:102178438	102171520 100861338 102180100 102188033 102187545 102184462 102178438	FOS PYCARD ITGAM C3 C1QA IRF8 IL8
alpha-Linolenic acid metabolism	3	30	0.511642	1	106503219 102184764 102171133	chx:102170006 chx:102184764 chx:100861212	102170006 102184764 100861212	ACAA1 FADS2
One carbon pool by folate	2	19	0.520185	1	102182355 102172111	chx:102182355 chx:102172111	102182355 102172111	ATIC TYMS
Asthma	3	31	0.53215	1	102187477 102175436 102190745	chx:102187477 chx:102175436 chx:102179660	102187477 102175436 102179660	IL13 CCL11
Vitamin B6 metabolism	1	8	0.535068	1	102190784	chx:102190784	102190784	PSAT1
Aminoacyl-tRNA biosynthesis	6	66	0.539934	1	102180155 102171889 102191612 102177077 102174910 102174367	chx:102180155 chx:102171889 chx:102191612 chx:102177077 chx:102174910 chx:102174367	102180155 102171889 102191612 102177077 102174910 102174367	TARS IARS EPRS MARS CARS
Gap junction	8	89	0.540365	1	102186668 102178700 108636002 100861361 102172952 108633269 102178409 102177410	chx:102187180 chx:102178700 chx:102178700 chx:100861361 chx:102168953 chx:102168953 chx:102168953 chx:102178700	102187180 102178700 102178700 100861361 102168953 102168953 102168953 102178700	NRAS TUBA1B TUBA1B CDK1 TUBA1B
Staphylococcus aureus infection	5	55	0.547689	1	102180100 102173560 100860826 102187545 102190745	chx:102180100 chx:102173560 chx:102188033 chx:102187545 chx:102179660	102180100 102173560 102188033 102187545 102179660	ITGAM CFD C3 C1QA
Glycerolipid metabolism	5	55	0.547689	1	102175409 102184173 102170543 102173368 102191574	chx:102175409 chx:102184173 chx:102170543 chx:102173368 chx:102191574	102175409 102184173 102170543 102173368 102191574	GPAT2 DGKZ ALDH2 DAK LIPG
Fatty acid degradation	4	44	0.557708	1	102184764 102181987 102185694 102170543	chx:102184764 chx:102181987 chx:102185694 chx:102170543	102184764 102181987 102185694 102170543	ACAA1 ACADVL ACSL3 ALDH2
Signaling pathways regulating pluripotency of stem cells	12	137	0.561712	1	102174961 102186892 102191742 102186668 108637658 102188524 100860838 102175498 102188440 102183205 102183685 102170202	chx:102174961 chx:102186892 chx:102191742 chx:102187180 chx:102182009 chx:102188524 chx:100860838 chx:102175498 chx:102188440 chx:102188440 chx:102183685 chx:102170202	102174961 102186892 102191742 102187180 102182009 102188524 100860838 102175498 102188440 102188440 102183685 102170202	FZD10 CTNNB1 NRAS WNT2B LIF IGF-I, IGF1 WNT11 FZD2 FZD2 FGFR4 NODAL
Mineral absorption	5	56	0.562714	1	102172488 102187972 102172205 102189453 102178423	chx:102172488 chx:102187972 chx:102172205 chx:102189453 chx:102178423	102172488 102187972 102172205 102189453 102178423	TF HMOX2 STEAP2
Hematopoietic cell lineage	8	91	0.564058	1	102179433 102172197 102180100 100860958 102176927 102183190 102175634 102171507	chx:102179433 chx:102172197 chx:102180100 chx:100860958 chx:102176927 chx:102183190 chx:102175634 chx:102171507	102179433 102172197 102180100 100860958 102176927 102183190 102175634 102171507	TFRC ITGAM CD36 CD1E ITGA4 FCER2
Proximal tubule bicarbonate reclamation	2	21	0.570203	1	102181072 102174074	chx:102181072 chx:102174074	102181072 102174074	SLC25A10 SLC38A3
Wnt signaling pathway	12	138	0.571254	1	102174961 102176017 102169503 102191742 102188440 108637658 102183205 102175498 102173712 102180191 100860901 102191347	chx:102174961 chx:102176017 chx:102169503 chx:102191742 chx:102188440 chx:102182009 chx:102188440 chx:102175498 chx:102173712 chx:102180191 chx:100860901 chx:102191347	102174961 102176017 102169503 102191742 102188440 102182009 102188440 102175498 102173712 102180191 100860901 102191347	FZD10 SFRP1 CTNNB1 FZD2 WNT2B FZD2 WNT11 SFRP5 WIF1 BAMBI
Base excision repair	3	33	0.571659	1	102182818 102172276 102173065	chx:102182818 chx:102172276 chx:102173065	102182818 102172276 102173065	UNG PCNA NEIL3
Ubiquitin mediated proteolysis	12	139	0.58071	1	102183816 102175351 102176010 102180057 102172567 102187711 102184164 102181564 102171483 102183722 102172799 102169049	chx:102183816 chx:102175351 chx:102172799 chx:102180057 chx:102172567 chx:102187711 chx:102184164 chx:102181564 chx:102171483 chx:102183722 chx:102172799 chx:102169049	102183816 102175351 102172799 102180057 102172567 102187711 102184164 102181564 102171483 102183722 102172799 102169049	UBE2S TCEB2 HERC3 UBE2C ANAPC5 SOCS3 CUL2 HERC4 CDC20 UBE2M HERC3 ANAPC11
Steroid hormone biosynthesis	6	69	0.580729	1	102185708 102187504 102184252 102183447 102185066 102169696	chx:102185708 chx:102187504 chx:102184252 chx:102183447 chx:102185066 chx:102169696	102185708 102187504 102184252 102183447 102185066 102169696	HSD11B2 HSD17B6
Ascorbate and aldarate metabolism	2	22	0.593754	1	102170543 102188934	chx:102170543 chx:102188934	102170543 102188934	ALDH2 MIOX
Notch signaling pathway	4	47	0.606576	1	102169449 106502961 102177165 102187544	chx:102178708 chx:102177474 chx:102177165 chx:102187544	102178708 102177474 102177165 102187544	MFNG HES1 HDAC2 HDAC1
Ubiquinone and other terpenoid-quinone biosynthesis	1	10	0.607843	1	102173218	chx:102173218	102173218	COQ5
Glycerophospholipid metabolism	8	96	0.620764	1	102181908 102175409 106503219 102190030 102168574 102184173 102169493 102186890	chx:102181908 chx:102175409 chx:102170006 chx:102190030 chx:102168574 chx:102184173 chx:102169493 chx:102186890	102181908 102175409 102170006 102190030 102168574 102184173 102169493 102186890	LYPLA2 GPAT2 LPCAT3 PCYT2 DGKZ PTDSS1 LPGAT1
Fat digestion and absorption	4	48	0.622112	1	106503219 102179197 108637177 100860958	chx:102170006 chx:102179197 chx:102179197 chx:100860958	102170006 102179197 102179197 100860958	ABCA1 ABCA1 CD36
Porphyrin and chlorophyll metabolism	3	36	0.626868	1	102177077 102189453 102186822	chx:102177077 chx:102189453 chx:102186822	102177077 102189453 102186822	EPRS HMOX2 UROD
Fc gamma R-mediated phagocytosis	7	85	0.631514	1	108637962 102186774 102176291 102183977 102171472 102175884 102170108	chx:102171472 chx:102172564 chx:102176291 chx:102183977 chx:102171472 chx:102175884 chx:102172116	102171472 102172564 102176291 102183977 102171472 102175884 102172116	MARCKSL1 ARPC5 NCF1 HCK MARCKSL1 ARPC3 ARPC1A
Osteoclast differentiation	10	121	0.633071	1	102171746 102171520 100860896 102181201 100860839 102176291 102187711 102190231 102188617 102175151	chx:102171746 chx:102171520 chx:100860896 chx:102181201 chx:100860839 chx:102176291 chx:102187711 chx:102190231 chx:102188617 chx:102175151	102171746 102171520 100860896 102181201 100860839 102176291 102187711 102190231 102188617 102175151	LCK FOS TNFRSF11B JUNB NCF1 SOCS3 IRF9 TYROBP
PI3K-Akt signaling pathway	30	356	0.636592	1	100861036 108633195 102186892 102176947 102171347 102170070 102183732 102191085 102170665 100860838 102171599 106502450 102170840 102183685 102186668 102176661 102187050 102191378 102183190 102178401 102183232 102184185 102181229 102185438 102171074 100860751 102185860 102171079 100860805 102178669	chx:100861036 chx:102176677 chx:102186892 chx:102176947 chx:102171347 chx:102170070 chx:102183732 chx:102191085 chx:102170665 chx:100860838 chx:102171599 chx:102189040 chx:102170840 chx:102183685 chx:102187180 chx:102176661 chx:102187050 chx:102191378 chx:102183190 chx:102178401 chx:102183232 chx:102184185 chx:102181229 chx:102185438 chx:102171074 chx:100860751 chx:102185860 chx:102171079 chx:100…	100861036 102176677 102186892 102176947 102171347 102170070 102183732 102191085 102170665 100860838 102171599 102189040 102170840 102183685 102187180 102176661 102187050 102191378 102183190 102178401 102183232 102184185 102181229 102185438 102171074 100860751 102185860 102171079 100860805 102178669	MLST8 COL4A6 COL4A5 COL4A2 PPP2R1B COL5A2 COL6A1 GNG4 IGF-I, IGF1 FGF22 COL11A1 FGFR4 NRAS LAMB1 LAMA2 COL6A2 ITGA4 COL6A6 GNG7 CCNE1 TNN NR4A1 ITGA11 CDK2 FGF21 COL4A1 SPP1, OPN COL6A5
Mismatch repair	2	24	0.637917	1	102170292 102172276	chx:102170292 chx:102172276	102170292 102172276	RPA3 PCNA
Fatty acid elongation	2	24	0.637917	1	102169696 102173897	chx:102169696 chx:102173897	102169696 102173897	PPT2
Tight junction	11	134	0.643322	1	102181434 102191742 102186668 102183102 102179075 102177371 102174403 102178787 102170070 102177753 102177024	chx:102181434 chx:102191742 chx:102187180 chx:102183102 chx:102179075 chx:102177371 chx:102174403 chx:102170379 chx:102170070 chx:102177753 chx:102177024	102181434 102191742 102187180 102183102 102179075 102177371 102174403 102170379 102170070 102177753 102177024	HCLS1 CTNNB1 NRAS CLDN17 ACTN3 MYH10 CLDN10 CLDN4 PPP2R1B CLDN11 MYL10
Protein export	2	25	0.658541	1	102171662 102173297	chx:102171662 chx:102191312	102171662 102191312	SEC61G
Fanconi anemia pathway	4	51	0.666329	1	102170292 102182417 106502961 102178856	chx:102170292 chx:102182417 chx:102177474 chx:102178856	102170292 102182417 102177474 102178856	RPA3 BRCA2 HES1
Riboflavin metabolism	1	12	0.669231	1	102190007	chx:102190007	102190007	ACP6
Serotonergic synapse	9	113	0.671607	1	102185708 102186668 100860905 102172383 102183232 102174897 106502450 102170665 102169702	chx:102185708 chx:102187180 chx:100860905 chx:102172383 chx:102183232 chx:102174897 chx:102189040 chx:102170665 chx:102169702	102185708 102187180 100860905 102172383 102183232 102174897 102189040 102170665 102169702	NRAS PTGS2 SLC6A4 GNG7 GNG4 ALOX15B
GABAergic synapse	7	89	0.675808	1	102174074 106503205 102183232 106502450 102176535 102170665 102186243	chx:102174074 chx:102180965 chx:102183232 chx:102189040 chx:102176535 chx:102170665 chx:102186243	102174074 102180965 102183232 102189040 102176535 102170665 102186243	SLC38A3 HAP1 GNG7 GABRR1 GNG4 GABRP
Herpes simplex infection	17	210	0.67894	1	102169844 102171520 102177567 102173997 100860751 102181064 102171331 102190745 102175889 100861361 102188078 102180256 102190231 102176537 102183724 100860826 102187711	chx:102169844 chx:102171520 chx:102171088 chx:102182896 chx:100860751 chx:102181064 chx:102176537 chx:102179660 chx:102175889 chx:100861361 chx:102186814 chx:102180256 chx:102190231 chx:102176537 chx:102190127 chx:102188033 chx:102187711	102169844 102171520 102171088 102182896 100860751 102181064 102176537 102179660 102175889 100861361 102186814 102180256 102190231 102176537 102190127 102188033 102187711	CFP FOS CDK2 PPP1CC SRSF5 CCL2 CDK1 ALYREF IRF9 SRSF5 C3 SOCS3
N-Glycan biosynthesis	4	52	0.680254	1	102170340 102181760 102171951 102187731	chx:102170340 chx:102181760 chx:102171951 chx:102187731	102170340 102181760 102171951 102187731	ALG9 ALG12 TUSC3 ALG1
NOD-like receptor signaling pathway	4	52	0.680254	1	102175889 102187099 100861338 102178438	chx:102175889 chx:102187099 chx:100861338 chx:102178438	102175889 102187099 100861338 102178438	CCL2 TRIP6 PYCARD IL8
mRNA surveillance pathway	8	102	0.683225	1	102189606 102181064 102185031 102186896 102180256 102170070 102172640 102176403	chx:102189606 chx:102181064 chx:102178650 chx:102186896 chx:102180256 chx:102170070 chx:102172640 chx:102176403	102189606 102181064 102178650 102186896 102180256 102170070 102172640 102176403	CSTF3 PPP1CC MSI1 NUDT21 ALYREF PPP2R1B NXT1 UPF3B
Ovarian steroidogenesis	5	65	0.685198	1	102187294 100860905 100860838 102187504 102184252	chx:102187294 chx:100860905 chx:100860838 chx:102187504 chx:102184252	102187294 100860905 100860838 102187504 102184252	STAR PTGS2 IGF-I, IGF1
Lysine degradation	4	53	0.693767	1	102186471 102170543 102174919 102185214	chx:102184804 chx:102170543 chx:102174919 chx:102185214	102184804 102170543 102174919 102185214	NSD1 ALDH2 SUV39H1 SUV420H2
Hippo signaling pathway	12	152	0.694292	1	102174961 102180077 102191742 102181064 108637658 102183205 102175498 102169375 102188440 100860901 102170070 102180661	chx:102174961 chx:102180077 chx:102191742 chx:102181064 chx:102182009 chx:102188440 chx:102175498 chx:102169375 chx:102188440 chx:100860901 chx:102170070 chx:102180661	102174961 102180077 102191742 102181064 102182009 102188440 102175498 102169375 102188440 100860901 102170070 102180661	FZD10 BIRC5 CTNNB1 PPP1CC WNT2B FZD2 WNT11 SERPINE1 FZD2 PPP2R1B
Fatty acid biosynthesis	1	13	0.696223	1	102185694	chx:102185694	102185694	ACSL3
Propanoate metabolism	2	27	0.696948	1	102181903 102182885	chx:102181903 chx:102182885	102181903 102182885	MCEE SUCLA2
Melanoma	5	66	0.697261	1	102185860 100860838 102186892 102171599 102186668	chx:102185860 chx:100860838 chx:102186892 chx:102171599 chx:102187180	102185860 100860838 102186892 102171599 102187180	FGF21 IGF-I, IGF1 FGF22 NRAS
Amphetamine addiction	5	67	0.709002	1	102181064 102185850 100860839 102169266 102171520	chx:102181064 chx:102185850 chx:100860839 chx:102169266 chx:102171520	102181064 102185850 100860839 102169266 102171520	PPP1CC GRIA4 GRIA3 FOS
Retrograde endocannabinoid signaling	8	105	0.711923	1	102169266 102185850 100860905 102183232 106502450 102176535 102170665 102186243	chx:102169266 chx:102185850 chx:100860905 chx:102183232 chx:102189040 chx:102176535 chx:102170665 chx:102186243	102169266 102185850 100860905 102183232 102189040 102176535 102170665 102186243	GRIA3 GRIA4 PTGS2 GNG7 GABRR1 GNG4 GABRP
Colorectal cancer	5	68	0.720419	1	102171520 102180077 102173997 102191742 100860901	chx:102171520 chx:102180077 chx:102182896 chx:102191742 chx:100860901	102171520 102180077 102182896 102191742 100860901	FOS BIRC5 CTNNB1
TNF signaling pathway	8	106	0.721098	1	102171520 102181201 102188524 102175889 100860905 102187711 102182115 102182683	chx:102171520 chx:102181201 chx:102188524 chx:102175889 chx:100860905 chx:102187711 chx:102182115 chx:102182683	102171520 102181201 102188524 102175889 100860905 102187711 102182115 102182683	FOS JUNB LIF CCL2 PTGS2 SOCS3 CXCL1
Ribosome biogenesis in eukaryotes	6	81	0.722897	1	102185595 102179684 102180252 102173679 102174252 102172640	chx:102185595 chx:102179684 chx:102180252 chx:102173679 chx:102174252 chx:102172640	102185595 102179684 102180252 102173679 102174252 102172640	FBL POP1 UTP6 POP5 NOP58 NXT1
Amyotrophic lateral sclerosis (ALS)	4	56	0.731829	1	102179171 102191212 102172257 102173997	chx:102179171 chx:102191212 chx:102172257 chx:102182896	102179171 102191212 102172257 102182896	CCS TOMM40
Regulation of actin cytoskeleton	17	218	0.731967	1	102171074 102186892 102186668 102180100 102177024 102175345 102179075 102175326 102186774 102185860 102181064 102183190 102171599 102183685 102175884 102170108 102180910	chx:102171074 chx:102186892 chx:102187180 chx:102180100 chx:102177024 chx:102175345 chx:102179075 chx:102175326 chx:102172564 chx:102185860 chx:102181064 chx:102183190 chx:102171599 chx:102183685 chx:102175884 chx:102172116 chx:102180910	102171074 102186892 102187180 102180100 102177024 102175345 102179075 102175326 102172564 102185860 102181064 102183190 102171599 102183685 102175884 102172116 102180910	ITGA11 NRAS ITGAM MYL10 IQGAP3 ACTN3 PFN1 ARPC5 FGF21 PPP1CC ITGA4 FGF22 FGFR4 ARPC3 ARPC1A ITGAX
Rheumatoid arthritis	7	95	0.735653	1	102171520 102171404 102171053 102187358 102190745 102175889 102178438	chx:102171520 chx:102171404 chx:102171053 chx:102187358 chx:102179660 chx:102175889 chx:102178438	102171520 102171404 102171053 102187358 102179660 102175889 102178438	FOS ATP6V0A4 ATP6V1G2 CCL2 IL8
Glycosaminoglycan biosynthesis - keratan sulfate	1	15	0.743781	1	102182814	chx:102182814	102182814	CHST1
Nicotinate and nicotinamide metabolism	2	30	0.747771	1	102169244 102183821	chx:102169244 chx:102183821	102169244 102183821	QPRT NT5M
Collecting duct acid secretion	2	30	0.747771	1	102187358 102171404	chx:102187358 chx:102171404	102187358 102171404	ATP6V1G2 ATP6V0A4
Other types of O-glycan biosynthesis	2	30	0.747771	1	102169449 102182551	chx:102178708 chx:102182551	102178708 102182551	MFNG B3GALT4
TGF-beta signaling pathway	6	84	0.752589	1	102179111 102169389 102170070 102172895 102191347 102170202	chx:102179111 chx:102169389 chx:102170070 chx:102172895 chx:102191347 chx:102170202	102179111 102169389 102170070 102172895 102191347 102170202	RBL1 SMAD6 PPP2R1B CDKN2B BAMBI NODAL
Prostate cancer	6	84	0.752589	1	102191742 102186668 100860838 100860901 100860751 102184185	chx:102191742 chx:102187180 chx:100860838 chx:100860901 chx:100860751 chx:102184185	102191742 102187180 100860838 100860901 100860751 102184185	CTNNB1 NRAS IGF-I, IGF1 CDK2 CCNE1
Adipocytokine signaling pathway	5	71	0.752731	1	102174800 102185694 100860958 102187711 102180987	chx:102174800 chx:102185694 chx:100860958 chx:102187711 chx:102180987	102174800 102185694 100860958 102187711 102180987	ACSL3 CD36 SOCS3
Pentose and glucuronate interconversions	2	31	0.763005	1	102175995 102170543	chx:102175995 chx:102170543	102175995 102170543	XYLB ALDH2
Chagas disease (American trypanosomiasis)	8	111	0.764	1	102171520 102171053 100860826 102169375 102175889 102170070 102187545 102178438	chx:102171520 chx:102171053 chx:102188033 chx:102169375 chx:102175889 chx:102170070 chx:102187545 chx:102178438	102171520 102171053 102188033 102169375 102175889 102170070 102187545 102178438	FOS C3 SERPINE1 CCL2 PPP2R1B C1QA IL8
Primary bile acid biosynthesis	1	16	0.764692	1	102172142	chx:102172142	102172142	HSD17B4
Glycosphingolipid biosynthesis - globo series	1	16	0.764692	1	102185596	chx:102185596	102185596	FUT1
Thyroid hormone signaling pathway	8	112	0.771985	1	102183019 102191742 102186668 102174800 102184143 102177165 102180706 102187544	chx:102183019 chx:102191742 chx:102187180 chx:102174800 chx:102184143 chx:102177165 chx:102180706 chx:102187544	102183019 102191742 102187180 102174800 102184143 102177165 102180706 102187544	RCAN2 CTNNB1 NRAS HDAC3 HDAC2 DIO3 HDAC1
AMPK signaling pathway	9	125	0.773626	1	102190390 100860838 100860958 102186091 108636539 102186015 102178003 102170070 102180987	chx:102190390 chx:100860838 chx:100860958 chx:102186091 chx:102186091 chx:102186015 chx:102178003 chx:102170070 chx:102180987	102190390 100860838 100860958 102186091 102186091 102186015 102178003 102170070 102180987	CCNA2 IGF-I, IGF1 CD36 PFKM PFKM FBP1 PFKFB2 PPP2R1B
MicroRNAs in cancer	10	138	0.775722	1	102181229 102187237 102186668 102187109 102184252 100860905 102188193 102173139 102184185 100861341	chx:102181229 chx:102187237 chx:102187180 chx:102187109 chx:102184252 chx:100860905 chx:102188193 chx:102173139 chx:102184185 chx:100861341	102181229 102187237 102187180 102187109 102184252 100860905 102188193 102173139 102184185 100861341	TNN SLC7A1 NRAS PTGS2 PLAU STMN1 CCNE1 PDCD4
Folate biosynthesis	1	17	0.783897	1	102176029	chx:102176029	102176029	QDPR
Long-term depression	4	61	0.78717	1	102186668 100860838 102169266 102170070	chx:102187180 chx:100860838 chx:102169266 chx:102170070	102187180 100860838 102169266 102170070	NRAS IGF-I, IGF1 GRIA3 PPP2R1B
FoxO signaling pathway	9	127	0.788174	1	102188170 102186668 102171678 100860838 102179856 102172751 102172895 100860751 102175787	chx:102188170 chx:102187180 chx:102171678 chx:100860838 chx:102179856 chx:102172751 chx:102172895 chx:100860751 chx:102175787	102188170 102187180 102171678 100860838 102179856 102172751 102172895 100860751 102175787	CCNB1 NRAS PLK1 IGF-I, IGF1 CCNB2 PRMT1 CDKN2B CDK2 PLK4
Pantothenate and CoA biosynthesis	1	18	0.801535	1	102177992	chx:102182632	102182632	PANK3
Renin-angiotensin system	1	18	0.801535	1	102181198	chx:102181198	102181198	ENPEP
Primary immunodeficiency	2	34	0.803993	1	102171746 102182818	chx:102171746 chx:102182818	102171746 102182818	LCK UNG
Bladder cancer	2	35	0.816186	1	102186668 102178438	chx:102187180 chx:102178438	102187180 102178438	NRAS IL8
Bacterial invasion of epithelial cells	5	78	0.817108	1	102181434 102170108 102175884 102191742 102186774	chx:102181434 chx:102172116 chx:102175884 chx:102191742 chx:102172564	102181434 102172116 102175884 102191742 102172564	HCLS1 ARPC1A ARPC3 CTNNB1 ARPC5
Maturity onset diabetes of the young	1	19	0.817734	1	106502961	chx:102177474	102177474	HES1
Glycosaminoglycan biosynthesis - chondroitin sulfate / dermatan sulfate	1	19	0.817734	1	102179349	chx:102179349	102179349	CSGALNACT1
Intestinal immune network for IgA production	3	50	0.817872	1	102183190 102184001 102190745	chx:102183190 chx:102184001 chx:102179660	102183190 102184001 102179660	ITGA4 CCR10
Hepatitis B	10	145	0.821331	1	102171520 102180077 102190390 102173997 100860751 102172276 102186668 102176666 102184185 102178438	chx:102171520 chx:102180077 chx:102190390 chx:102182896 chx:100860751 chx:102172276 chx:102187180 chx:100861099 chx:102184185 chx:102178438	102171520 102180077 102190390 102182896 100860751 102172276 102187180 100861099 102184185 102178438	FOS BIRC5 CCNA2 CDK2 PCNA NRAS VDAC3 CCNE1 IL8
Hepatitis C	9	132	0.821515	1	102187711 102190231 102186668 102183102 102174403 102178787 102170070 102177753 102178438	chx:102187711 chx:102190231 chx:102187180 chx:102183102 chx:102174403 chx:102170379 chx:102170070 chx:102177753 chx:102178438	102187711 102190231 102187180 102183102 102174403 102170379 102170070 102177753 102178438	SOCS3 IRF9 NRAS CLDN17 CLDN10 CLDN4 PPP2R1B CLDN11 IL8
Endometrial cancer	3	51	0.827629	1	100860901 102191742 102186668	chx:100860901 chx:102191742 chx:102187180	100860901 102191742 102187180	CTNNB1 NRAS
Aldosterone-regulated sodium reabsorption	2	37	0.838551	1	100860838 102183447	chx:100860838 chx:102183447	100860838 102183447	IGF-I, IGF1 HSD11B2
Linoleic acid metabolism	2	37	0.838551	1	106503219 102185708	chx:102170006 chx:102185708	102170006 102185708	NA
Renal cell carcinoma	4	67	0.841089	1	102174800 102175351 102184164 102186668	chx:102174800 chx:102175351 chx:102184164 chx:102187180	102174800 102175351 102184164 102187180	TCEB2 CUL2 NRAS
Vascular smooth muscle contraction	8	124	0.852825	1	102171409 102174144 102178388 106503219 102178279 102181064 102173062 102191486	chx:102171409 chx:102174144 chx:102178388 chx:102170006 chx:102178279 chx:102181064 chx:102175362 chx:102191486	102171409 102174144 102178388 102170006 102178279 102181064 102175362 102191486	MYL6B EDNRA PPP1R14A ACTG2 PPP1CC RAMP3 ACTA2
Cytosolic DNA-sensing pathway	3	54	0.85425	1	102179362 100861338 102178067	chx:102179362 chx:100861338 chx:102178067	102179362 100861338 102178067	POLR2F PYCARD POLR3G
Carbohydrate digestion and absorption	2	39	0.858421	1	102182403 102189736	chx:102182403 chx:102189736	102182403 102189736	HK3 HKDC1
Glycosaminoglycan degradation	1	22	0.858824	1	102173238	chx:102173238	102173238	HYAL1
Circadian entrainment	6	98	0.860652	1	102169266 102171520 102185850 102183232 106502450 102170665	chx:102169266 chx:102171520 chx:102185850 chx:102183232 chx:102189040 chx:102170665	102169266 102171520 102185850 102183232 102189040 102170665	GRIA3 FOS GRIA4 GNG7 GNG4
Type I diabetes mellitus	3	55	0.862289	1	108633178 102171032 102190745	chx:102176317 chx:102179143 chx:102179660	102176317 102179143 102179660	GZMB PTPRN
RIG-I-like receptor signaling pathway	4	70	0.863435	1	102185736 102185959 102173368 102178438	chx:102185736 chx:102185959 chx:102173368 chx:102178438	102185736 102185959 102173368 102178438	PIN1 TANK DAK IL8
Prolactin signaling pathway	5	85	0.867279	1	106503587 102187711 102171520 102169781 102186668	chx:102178979 chx:102187711 chx:102171520 chx:102169781 chx:102187180	102178979 102187711 102171520 102169781 102187180	SOCS2 SOCS3 FOS ELF5 NRAS
Vitamin digestion and absorption	1	23	0.870349	1	102182413	chx:102182413	102182413	SLC5A6
Cell adhesion molecules (CAMs)	10	155	0.873783	1	102180100 102183082 102183102 102188004 102190745 102168630 102183190 102174403 102178787 102177753	chx:102180100 chx:102183082 chx:102183102 chx:102188004 chx:102179660 chx:102168630 chx:102183190 chx:102174403 chx:102170379 chx:102177753	102180100 102183082 102183102 102188004 102179660 102168630 102183190 102174403 102170379 102177753	ITGAM SDC2 CLDN17 CDH2 VCAN ITGA4 CLDN10 CLDN4 CLDN11
Retinol metabolism	3	57	0.877205	1	102185708 102181689 102185066	chx:102185708 chx:102181689 chx:102185066	102185708 102181689 102185066	ALDH1A2 HSD17B6
Phenylalanine metabolism	1	24	0.880933	1	102179885	chx:102179885	102179885	ALDH1A3
NF-kappa B signaling pathway	5	89	0.890351	1	102171746 100860905 102188193 102186320 102178438	chx:102171746 chx:100860905 chx:102188193 chx:102186320 chx:102178438	102171746 100860905 102188193 102186320 102178438	LCK PTGS2 PLAU IL8
Dopaminergic synapse	8	132	0.892643	1	102171520 102181064 102169266 102185850 102183232 102170070 106502450 102170665	chx:102171520 chx:102181064 chx:102169266 chx:102185850 chx:102183232 chx:102170070 chx:102189040 chx:102170665	102171520 102181064 102169266 102185850 102183232 102170070 102189040 102170665	FOS PPP1CC GRIA3 GRIA4 GNG7 PPP2R1B GNG4
ABC transporters	3	60	0.896889	1	102187702 108637177 102179197	chx:102187702 chx:102179197 chx:102179197	102187702 102179197 102179197	ABCB9 ABCA1 ABCA1
Nucleotide excision repair	2	44	0.898679	1	102170292 102172276	chx:102170292 chx:102172276	102170292 102172276	RPA3 PCNA
Glycosphingolipid biosynthesis - lacto and neolacto series	1	26	0.899581	1	102185596	chx:102185596	102185596	FUT1
Hypertrophic cardiomyopathy (HCM)	4	77	0.905324	1	102183190 100860838 102171074 102180712	chx:102183190 chx:100860838 chx:102171074 chx:102180712	102183190 100860838 102171074 102180712	ITGA4 IGF-I, IGF1 ITGA11 DES
Morphine addiction	5	93	0.909881	1	106502450 102176535 102170665 102183232 102186243	chx:102189040 chx:102176535 chx:102170665 chx:102183232 chx:102186243	102189040 102176535 102170665 102183232 102186243	GABRR1 GNG4 GNG7 GABRP
Sphingolipid metabolism	2	46	0.911568	1	102177178 102188734	chx:102177178 chx:102188734	102177178 102188734	ACER3 NEU2
Graft-versus-host disease	2	46	0.911568	1	108633178 102190745	chx:102176317 chx:102179660	102176317 102179660	GZMB
Tryptophan metabolism	2	46	0.911568	1	102170543 102184252	chx:102170543 chx:102184252	102170543 102184252	ALDH2
Ether lipid metabolism	2	47	0.917421	1	106503219 102172928	chx:102170006 chx:102172928	102170006 102172928	PAFAH1B3
Phosphatidylinositol signaling system	4	80	0.919485	1	102173254 102173853 102181043 102184173	chx:102173254 chx:102173853 chx:102181043 chx:102184173	102173254 102173853 102181043 102184173	INPP5B ITPKA INPP4A DGKZ
Cytokine-cytokine receptor interaction	15	235	0.919501	1	102175436 100860896 102174969 102171053 102188524 102184001 102179245 102175889 102169607 102177022 102191724 102187477 102180987 102174569 102178438	chx:102175436 chx:100860896 chx:102174969 chx:102171053 chx:102188524 chx:102184001 chx:102179245 chx:102175889 chx:102169607 chx:102177022 chx:102191724 chx:102187477 chx:102180987 chx:102174569 chx:102178438	102175436 100860896 102174969 102171053 102188524 102184001 102179245 102175889 102169607 102177022 102191724 102187477 102180987 102174569 102178438	CCL11 TNFRSF11B CCL8 LIF CCR10 CCR3 CCL2 TNFRSF6B TNFRSF12A TNFRSF8 IL13 CCL27 IL8
Lysosome	7	125	0.920764	1	102170573 102171404 102175417 102190510 102187702 102170638 102173897	chx:102170573 chx:102171404 chx:102175417 chx:102190510 chx:102187702 chx:102170638 chx:102173897	102170573 102171404 102175417 102190510 102187702 102170638 102173897	GGA2 ATP6V0A4 CTSZ GM2A ABCB9 CTSH PPT2
Starch and sucrose metabolism	2	48	0.922907	1	102182403 102189736	chx:102182403 chx:102189736	102182403 102189736	HK3 HKDC1
Synaptic vesicle cycle	3	66	0.927955	1	102172093 102187358 102171404	chx:102172093 chx:102187358 chx:102171404	102172093 102187358 102171404	AP2B1 ATP6V1G2 ATP6V0A4
Platelet activation	7	128	0.930768	1	102180347 102178240 102181064 102177975 102169766 102183732 102170840	chx:102180347 chx:102178240 chx:102181064 chx:102177975 chx:102169766 chx:102183732 chx:102170840	102180347 102178240 102181064 102177975 102169766 102183732 102170840	P2RX1 TBXAS1 PPP1CC TBXA2R VAMP8 COL5A2 COL11A1
Tuberculosis	11	185	0.931316	1	102186320 102185330 102171404 102173997 102180100 100860826 102190745 102191340 102185903 102171371 102180910	chx:102186320 chx:102185330 chx:102171404 chx:102182896 chx:102180100 chx:102188033 chx:102179660 chx:102183386 chx:102185903 chx:102171371 chx:102180910	102186320 102185330 102171404 102182896 102180100 102188033 102179660 102183386 102185903 102171371 102180910	CORO1A ATP6V0A4 ITGAM C3 NFYC CLEC7A MRC2 ITGAX
Allograft rejection	2	50	0.932865	1	108633178 102190745	chx:102176317 chx:102179660	102176317 102179660	GZMB
Glutamatergic synapse	6	114	0.93314	1	102169266 102174074 102185850 102183232 106502450 102170665	chx:102169266 chx:102174074 chx:102185850 chx:102183232 chx:102189040 chx:102170665	102169266 102174074 102185850 102183232 102189040 102170665	GRIA3 SLC38A3 GRIA4 GNG7 GNG4
Mucin type O-Glycan biosynthesis	1	31	0.934408	1	102176081	chx:102176081	102176081	GALNT5
Dilated cardiomyopathy	4	84	0.935403	1	102183190 100860838 102171074 102180712	chx:102183190 chx:100860838 chx:102171074 chx:102180712	102183190 100860838 102171074 102180712	ITGA4 IGF-I, IGF1 ITGA11 DES
Insulin signaling pathway	8	145	0.937974	1	102182403 102189736 102175235 102186668 102181064 102186015 106503587 102187711	chx:102182403 chx:102189736 chx:102175235 chx:102187180 chx:102181064 chx:102186015 chx:102178979 chx:102187711	102182403 102189736 102175235 102187180 102181064 102186015 102178979 102187711	HK3 HKDC1 NRAS PPP1CC FBP1 SOCS2 SOCS3
ErbB signaling pathway	4	85	0.938909	1	102185177 102180661 102185462 102186668	chx:102185177 chx:102180661 chx:102185462 chx:102187180	102185177 102180661 102185462 102187180	NRG2 HBEGF NRAS
Influenza A	10	176	0.943759	1	100861338 102173997 102186695 102190745 102175889 102186540 102187711 102190231 102172640 102178438	chx:100861338 chx:102182896 chx:102186695 chx:102179660 chx:102175889 chx:102186540 chx:102187711 chx:102190231 chx:102172640 chx:102178438	100861338 102182896 102186695 102179660 102175889 102186540 102187711 102190231 102172640 102178438	PYCARD HSPA2 CCL2 FDPS SOCS3 IRF9 NXT1 IL8
Prion diseases	1	33	0.944684	1	102187545	chx:102187545	102187545	C1QA
Endocytosis	13	220	0.947703	1	102189066 102183080 102169072 102172093 102169389 102186695 102171300 102168642 102172197 102183685 102168209 102172412 102179344	chx:102189066 chx:102183080 chx:102169072 chx:102172093 chx:102169389 chx:102186695 chx:102171300 chx:102168642 chx:102172197 chx:102183685 chx:102168209 chx:102172412 chx:102179344	102189066 102183080 102169072 102172093 102169389 102186695 102171300 102168642 102172197 102183685 102168209 102172412 102179344	RAB11FIP4 ARFGAP1 PSD3 AP2B1 SMAD6 HSPA2 ARF5 SH3GLB2 TFRC FGFR4 SH3GL3 RET VPS37D
SNARE interactions in vesicular transport	1	34	0.949201	1	102169766	chx:102169766	102169766	VAMP8
Toll-like receptor signaling pathway	5	105	0.951353	1	102171053 102171520 100860805 102186320 102178438	chx:102171053 chx:102171520 chx:100860805 chx:102186320 chx:102178438	102171053 102171520 100860805 102186320 102178438	FOS SPP1, OPN IL8
Chronic myeloid leukemia	3	73	0.953216	1	102187544 102177165 102186668	chx:102187544 chx:102177165 chx:102187180	102187544 102177165 102187180	HDAC1 HDAC2 NRAS
Adherens junction	3	73	0.953216	1	102179075 102191742 100860901	chx:102179075 chx:102191742 chx:100860901	102179075 102191742 100860901	ACTN3 CTNNB1
Axon guidance	6	122	0.954893	1	102177280 102186668 102190819 102182257 102184600 102183496	chx:102177280 chx:102187180 chx:102190819 chx:102182257 chx:102184600 chx:102183496	102177280 102187180 102190819 102182257 102184600 102183496	SLIT3 NRAS EPHA3 ROBO2 NTN4 EFNB1
Acute myeloid leukemia	2	57	0.958938	1	100860901 102186668	chx:100860901 chx:102187180	100860901 102187180	NRAS
VEGF signaling pathway	2	57	0.958938	1	100860905 102186668	chx:100860905 chx:102187180	100860905 102187180	PTGS2 NRAS
Tyrosine metabolism	1	37	0.960659	1	102179885	chx:102179885	102179885	ALDH1A3
Antigen processing and presentation	3	76	0.961272	1	102191340 102186695 102190745	chx:102183386 chx:102186695 chx:102179660	102183386 102186695 102179660	NFYC HSPA2
Cholinergic synapse	5	112	0.966631	1	106502450 102171520 102170665 102183232 102186668	chx:102189040 chx:102171520 chx:102170665 chx:102183232 chx:102187180	102189040 102171520 102170665 102183232 102187180	FOS GNG4 GNG7 NRAS
Autoimmune thyroid disease	2	60	0.966846	1	108633178 102190745	chx:102176317 chx:102179660	102176317 102179660	GZMB
Glioma	2	61	0.96914	1	100860838 102186668	chx:100860838 chx:102187180	100860838 102187180	IGF-I, IGF1 NRAS
cGMP-PKG signaling pathway	8	161	0.970085	1	102175290 102186699 102168656 102174144 102176666 102181064 102180703 102173075	chx:102175290 chx:102186699 chx:102168656 chx:102174144 chx:100861099 chx:102181064 chx:102180703 chx:100861351	102175290 102186699 102168656 102174144 100861099 102181064 102180703 100861351	MEF2C EDNRB RGS2 EDNRA VDAC3 PPP1CC MEF2A SLC25A4
Estrogen signaling pathway	4	98	0.97112	1	102171520 102186695 102185462 102186668	chx:102171520 chx:102186695 chx:102185462 chx:102187180	102171520 102186695 102185462 102187180	FOS HSPA2 HBEGF NRAS
Ras signaling pathway	12	223	0.973461	1	102170665 102186892 102186668 106503219 100860838 102183115 102180416 102185860 102183232 102171599 106502450 102183685	chx:102170665 chx:102186892 chx:102187180 chx:102170006 chx:100860838 chx:102183115 chx:102180416 chx:102185860 chx:102183232 chx:102171599 chx:102189040 chx:102183685	102170665 102186892 102187180 102170006 100860838 102183115 102180416 102185860 102183232 102171599 102189040 102183685	GNG4 NRAS IGF-I, IGF1 RGL2 BRAP FGF21 GNG7 FGF22 FGFR4
Natural killer cell mediated cytotoxicity	5	117	0.974685	1	102171746 108633178 102178123 102175151 102186668	chx:102171746 chx:102176317 chx:102178123 chx:102175151 chx:102187180	102171746 102176317 102178123 102175151 102187180	LCK GZMB CD244 TYROBP NRAS
Fc epsilon RI signaling pathway	2	64	0.975139	1	102187477 102186668	chx:102187477 chx:102187180	102187477 102187180	IL13 NRAS
Inflammatory bowel disease (IBD)	2	66	0.978494	1	102187477 102190745	chx:102187477 chx:102179660	102187477 102179660	IL13
mTOR signaling pathway	2	66	0.978494	1	100861036 100860838	chx:100861036 chx:100860838	100861036 100860838	MLST8 IGF-I, IGF1
Long-term potentiation	2	66	0.978494	1	102181064 102186668	chx:102181064 chx:102187180	102181064 102187180	PPP1CC NRAS
Inflammatory mediator regulation of TRP channels	4	104	0.979833	1	102181064 102185708 100860838 102181502	chx:102181064 chx:102185708 chx:100860838 chx:102181502	102181064 102185708 100860838 102181502	PPP1CC IGF-I, IGF1 PTGER2
Vasopressin-regulated water reabsorption	1	45	0.980104	1	102183933	chx:102183933	102183933	DYNC1I1
Endocrine and other factor-regulated calcium reabsorption	1	45	0.980104	1	102172093	chx:102172093	102172093	AP2B1
Oxytocin signaling pathway	7	155	0.981298	1	102171520 102175290 102186668 102171409 102168656 100860905 102181064	chx:102171520 chx:102175290 chx:102187180 chx:102171409 chx:102168656 chx:100860905 chx:102181064	102171520 102175290 102187180 102171409 102168656 100860905 102181064	FOS MEF2C NRAS MYL6B RGS2 PTGS2 PPP1CC
B cell receptor signaling pathway	2	69	0.982718	1	102171520 102186668	chx:102171520 chx:102187180	102171520 102187180	FOS NRAS
Neuroactive ligand-receptor interaction	15	279	0.984061	1	102180347 102186699 102181502 102185850 102174144 102169266 102180585 102177975 100861239 102176535 102184221 102172265 102191372 102186243 102180987	chx:102180347 chx:102186699 chx:102181502 chx:102185850 chx:102174144 chx:102169266 chx:102180585 chx:102177975 chx:100861239 chx:102176535 chx:102184221 chx:102172265 chx:102191372 chx:102186243 chx:102180987	102180347 102186699 102181502 102185850 102174144 102169266 102180585 102177975 100861239 102176535 102184221 102172265 102191372 102186243 102180987	P2RX1 EDNRB PTGER2 GRIA4 EDNRA GRIA3 S1PR2 TBXA2R MC4R GABRR1 GHRHR S1PR3 SSTR2 GABRP
MAPK signaling pathway	13	250	0.984195	1	102171520 102186695 102175290 102186892 102186668 102185860 102173395 102179404 102173139 102171599 102170485 102183685 102185438	chx:102171520 chx:102186695 chx:102175290 chx:102186892 chx:102187180 chx:102185860 chx:102173395 chx:102179404 chx:102173139 chx:102171599 chx:102170485 chx:102183685 chx:102185438	102171520 102186695 102175290 102186892 102187180 102185860 102173395 102179404 102173139 102171599 102170485 102183685 102185438	FOS HSPA2 MEF2C NRAS FGF21 DUSP2 DUSP10 STMN1 FGF22 FLNC FGFR4 NR4A1
Viral myocarditis	2	71	0.985074	1	102190745 102173997	chx:102179660 chx:102182896	102179660 102182896	NA
Cocaine addiction	1	49	0.985853	1	100860839	chx:100860839	100860839	NA
Calcium signaling pathway	8	177	0.986296	1	102175235 102186699 102174144 102176666 102180347 102177975 102173853 102173075	chx:102175235 chx:102186699 chx:102174144 chx:100861099 chx:102180347 chx:102177975 chx:102173853 chx:100861351	102175235 102186699 102174144 100861099 102180347 102177975 102173853 100861351	EDNRB EDNRA VDAC3 P2RX1 TBXA2R ITPKA SLC25A4
Toxoplasmosis	5	129	0.987229	1	102176661 102186695 102190745 102173997 102187050	chx:102176661 chx:102186695 chx:102179660 chx:102182896 chx:102187050	102176661 102186695 102179660 102182896 102187050	LAMB1 HSPA2 LAMA2
Non-small cell lung cancer	1	52	0.989045	1	102186668	chx:102187180	102187180	NRAS
cAMP signaling pathway	10	213	0.989093	1	102171520 102181502 102181064 102174144 102169266 102185850 102187048 102178293 102191372 102175836	chx:102171520 chx:102181502 chx:102181064 chx:102174144 chx:102169266 chx:102185850 chx:102187048 chx:102178293 chx:102191372 chx:102175836	102171520 102181502 102181064 102174144 102169266 102185850 102187048 102178293 102191372 102175836	FOS PTGER2 PPP1CC EDNRA GRIA3 GRIA4 PTCH1 HHIP SSTR2 GLI1
Rap1 signaling pathway	9	201	0.990879	1	102191742 102186892 102186668 102180100 100860838 102175326 102185860 102171599 102183685	chx:102191742 chx:102186892 chx:102187180 chx:102180100 chx:100860838 chx:102175326 chx:102185860 chx:102171599 chx:102183685	102191742 102186892 102187180 102180100 100860838 102175326 102185860 102171599 102183685	CTNNB1 NRAS ITGAM IGF-I, IGF1 PFN1 FGF21 FGF22 FGFR4
Measles	5	135	0.991021	1	102184185 102187477 102186695 102190231 100860751	chx:102184185 chx:102187477 chx:102186695 chx:102190231 chx:100860751	102184185 102187477 102186695 102190231 100860751	CCNE1 IL13 HSPA2 IRF9 CDK2
T cell receptor signaling pathway	3	103	0.993497	1	102171746 102171520 102186668	chx:102171746 chx:102171520 chx:102187180	102171746 102171520 102187180	LCK FOS NRAS
Protein processing in endoplasmic reticulum	7	176	0.993875	1	102170514 102171662 102173297 102186695 102191195 102191120 102171951	chx:102170514 chx:102171662 chx:102191312 chx:102186695 chx:102191195 chx:102191120 chx:102171951	102170514 102171662 102191312 102186695 102191195 102191120 102171951	PLAA SEC61G HSPA2 TXNDC5 SSR4 TUSC3
Insulin secretion	2	84	0.994316	1	102174800 102185938	chx:102174800 chx:102185938	102174800 102185938	KCNJ11
Jak-STAT signaling pathway	6	164	0.99542	1	102188524 106503587 102187711 102190231 102187477 102180987	chx:102188524 chx:102178979 chx:102187711 chx:102190231 chx:102187477 chx:102180987	102188524 102178979 102187711 102190231 102187477 102180987	LIF SOCS2 SOCS3 IRF9 IL13
Pancreatic cancer	1	63	0.995712	1	102182417	chx:102182417	102182417	BRCA2
GnRH signaling pathway	2	88	0.995794	1	102185462 102186668	chx:102185462 chx:102187180	102185462 102187180	HBEGF NRAS
Pancreatic secretion	2	91	0.996647	1	106503219 102183207	chx:102170006 chx:102183207	102170006 102183207	CPA1
Neurotrophin signaling pathway	3	119	0.99786	1	102171412 102184795 102186668	chx:102171412 chx:102184795 chx:102187180	102171412 102184795 102187180	NGFRAP1 NRAS
Gastric acid secretion	1	74	0.998323	1	102191372	chx:102191372	102191372	SSTR2
Salivary secretion	1	83	0.999222	1	102189554	chx:102189554	102189554	AQP5
Bile secretion	1	86	0.999398	1	102174800	chx:102174800	102174800	NA
Apoptosis	1	89	0.999534	1	102173997	chx:102182896	102182896	NA
Adrenergic signaling in cardiomyocytes	3	148	0.999734	1	102181064 100861259 102170070	chx:102181064 chx:100861259 chx:102170070	102181064 100861259 102170070	PPP1CC CREM PPP2R1B
Olfactory transduction	1	849	1	1	102169960	chx:102169960	102169960	NA
